# Supplementary material for: Yeast NDI1 reconfigures neuronal metabolism and prevents the unfolded protein response in mitochondrial complex I deficiency
Source: PLoS Genet. 2023 Jul 3;19(7):e1010793. doi: 10.1371/journal.pgen.1010793 (PMC10348588; doi:10.1371/journal.pgen.1010793)
Supplement: S3 Table — (XLSX) [file pgen.1010793.s007.xlsx]

## Sheet: ControlvsND75_RNAi_down_GOenric
Category	GOID	Description	GeneRatio	BgRatio	pvalue	padj	geneID	geneName	Count
BP	GO:0000904	cell morphogenesis involved in differentiation	136|1444	497|10353	6.12086e-16	1.77995e-12	FBgn0026404/FBgn0010300/FBgn0036661/FBgn0085443/FBgn0264273/FBgn0000578/FBgn0001075/FBgn0033935/FBgn0086677/FBgn0013765/FBgn0003997/FBgn0011260/FBgn0267376/FBgn0085430/FBgn0026181/FBgn0000463/FBgn0022382/FBgn0259984/FBgn0004370/FBgn0010452/FBgn0284221/FBgn0011259/FBgn0034476/FBgn0033438/FBgn0004635/FBgn0034697/FBgn0286785/FBgn0036494/FBgn0000479/FBgn0037375/FBgn0261269/FBgn0000546/FBgn0086655/FBg…	Dronc/brat/CG9705/spri/Sema2b/ena/ft/Sin1/jeb/cnn/hid/Sema2a/SelR/CG34401/Rok/Dl/Pka-R2/kuz/Ptp10D/trn/Sema5c/Sema1a/Toll-7/Mmp2/rho/GM130/scb/Toll-6/dnc/kat-60L1/conv/EcR/jing/Ephrin/Cul3/ci/robo1/cnc/Mical/fend/sick/dnt/chif/mid/run/Sulf1/fz/Psc/PlexA/spas/grh/stl/Sox14/gt/haf/sas/NetB/Ube3a/spen/trc/pros/PlexB/Wnt5/dysc/Pak3/Dscam4/Vang/Galphaq/beat-Ic/RhoGAP100F/Eph/hdc/ct/Ptp69D/smog/ko/Mp/S…	136
BP	GO:0031175	neuron projection development	128|1444	488|10353	1.49136e-13	2.16843e-10	FBgn0026404/FBgn0035049/FBgn0010300/FBgn0036661/FBgn0085443/FBgn0264273/FBgn0000578/FBgn0033935/FBgn0086677/FBgn0003997/FBgn0011260/FBgn0267376/FBgn0085430/FBgn0026181/FBgn0022382/FBgn0259984/FBgn0004370/FBgn0010452/FBgn0284221/FBgn0011259/FBgn0034476/FBgn0033438/FBgn0004635/FBgn0034697/FBgn0286785/FBgn0036494/FBgn0000479/FBgn0037375/FBgn0266521/FBgn0261269/FBgn0000546/FBgn0086655/FBgn0040324/FBg…	Dronc/Mmp1/brat/CG9705/spri/Sema2b/ena/Sin1/jeb/hid/Sema2a/SelR/CG34401/Rok/Pka-R2/kuz/Ptp10D/trn/Sema5c/Sema1a/Toll-7/Mmp2/rho/GM130/scb/Toll-6/dnc/kat-60L1/stai/conv/EcR/jing/Ephrin/Cul3/ci/robo1/cnc/mav/Mical/fend/sick/dnt/chif/Neurochondrin/mid/run/Sulf1/fz/Psc/PlexA/spas/Sox14/gt/haf/sas/NetB/Ube3a/spen/trc/pros/PlexB/Wnt5/dysc/Pak3/Dscam4/Vang/Galphaq/beat-Ic/RhoGAP100F/Eph/hdc/ct/Ptp69D/ko…	128
BP	GO:0048667	cell morphogenesis involved in neuron differentiation	120|1444	450|10353	2.63523e-13	2.55442e-10	FBgn0026404/FBgn0010300/FBgn0036661/FBgn0085443/FBgn0264273/FBgn0000578/FBgn0033935/FBgn0086677/FBgn0013765/FBgn0003997/FBgn0011260/FBgn0267376/FBgn0085430/FBgn0026181/FBgn0022382/FBgn0259984/FBgn0004370/FBgn0010452/FBgn0284221/FBgn0011259/FBgn0034476/FBgn0033438/FBgn0004635/FBgn0034697/FBgn0286785/FBgn0036494/FBgn0000479/FBgn0037375/FBgn0261269/FBgn0000546/FBgn0086655/FBgn0040324/FBgn0261268/FBg…	Dronc/brat/CG9705/spri/Sema2b/ena/Sin1/jeb/cnn/hid/Sema2a/SelR/CG34401/Rok/Pka-R2/kuz/Ptp10D/trn/Sema5c/Sema1a/Toll-7/Mmp2/rho/GM130/scb/Toll-6/dnc/kat-60L1/conv/EcR/jing/Ephrin/Cul3/ci/robo1/cnc/Mical/fend/sick/dnt/chif/mid/run/Sulf1/fz/Psc/PlexA/spas/Sox14/gt/haf/sas/NetB/Ube3a/spen/trc/pros/PlexB/Wnt5/dysc/Pak3/Dscam4/Vang/Galphaq/beat-Ic/RhoGAP100F/Eph/hdc/ct/Ptp69D/ko/Mp/S6k/sqz/jim/drl/Hem/…	120
BP	GO:0048858	cell projection morphogenesis	121|1444	459|10353	4.98425e-13	3.62355e-10	FBgn0026404/FBgn0010300/FBgn0036661/FBgn0085443/FBgn0264273/FBgn0000578/FBgn0033935/FBgn0086677/FBgn0003997/FBgn0011260/FBgn0267376/FBgn0085430/FBgn0026181/FBgn0022382/FBgn0259984/FBgn0004370/FBgn0010452/FBgn0284221/FBgn0011259/FBgn0034476/FBgn0033438/FBgn0004635/FBgn0034697/FBgn0286785/FBgn0036494/FBgn0000479/FBgn0037375/FBgn0261269/FBgn0000546/FBgn0086655/FBgn0040324/FBgn0261268/FBgn0004859/FBg…	Dronc/brat/CG9705/spri/Sema2b/ena/Sin1/jeb/hid/Sema2a/SelR/CG34401/Rok/Pka-R2/kuz/Ptp10D/trn/Sema5c/Sema1a/Toll-7/Mmp2/rho/GM130/scb/Toll-6/dnc/kat-60L1/conv/EcR/jing/Ephrin/Cul3/ci/robo1/cnc/Mical/fend/sick/dnt/chif/mid/run/Sulf1/fz/Psc/PlexA/spas/Sox14/gt/haf/sas/NetB/Ube3a/spen/trc/pros/PlexB/Wnt5/dysc/Pak3/Dscam4/Vang/Galphaq/beat-Ic/RhoGAP100F/Eph/hdc/ct/Ptp69D/ko/bnl/Mp/S6k/sqz/jim/drl/Hem/…	121
BP	GO:0120039	plasma membrane bounded cell projection morphogenesis	120|1444	457|10353	8.40199e-13	4.8866e-10	FBgn0026404/FBgn0010300/FBgn0036661/FBgn0085443/FBgn0264273/FBgn0000578/FBgn0033935/FBgn0086677/FBgn0003997/FBgn0011260/FBgn0267376/FBgn0085430/FBgn0026181/FBgn0022382/FBgn0259984/FBgn0004370/FBgn0010452/FBgn0284221/FBgn0011259/FBgn0034476/FBgn0033438/FBgn0004635/FBgn0034697/FBgn0286785/FBgn0036494/FBgn0000479/FBgn0037375/FBgn0261269/FBgn0000546/FBgn0086655/FBgn0040324/FBgn0261268/FBgn0004859/FBg…	Dronc/brat/CG9705/spri/Sema2b/ena/Sin1/jeb/hid/Sema2a/SelR/CG34401/Rok/Pka-R2/kuz/Ptp10D/trn/Sema5c/Sema1a/Toll-7/Mmp2/rho/GM130/scb/Toll-6/dnc/kat-60L1/conv/EcR/jing/Ephrin/Cul3/ci/robo1/cnc/Mical/fend/sick/dnt/chif/mid/run/Sulf1/fz/Psc/PlexA/spas/Sox14/gt/haf/sas/NetB/Ube3a/spen/trc/pros/PlexB/Wnt5/dysc/Pak3/Dscam4/Vang/Galphaq/beat-Ic/RhoGAP100F/Eph/hdc/ct/Ptp69D/ko/bnl/Mp/S6k/sqz/jim/drl/Hem/…	120
BP	GO:0048812	neuron projection morphogenesis	119|1444	456|10353	1.6589e-12	7.51919e-10	FBgn0026404/FBgn0010300/FBgn0036661/FBgn0085443/FBgn0264273/FBgn0000578/FBgn0033935/FBgn0086677/FBgn0003997/FBgn0011260/FBgn0267376/FBgn0085430/FBgn0026181/FBgn0022382/FBgn0259984/FBgn0004370/FBgn0010452/FBgn0284221/FBgn0011259/FBgn0034476/FBgn0033438/FBgn0004635/FBgn0034697/FBgn0286785/FBgn0036494/FBgn0000479/FBgn0037375/FBgn0261269/FBgn0000546/FBgn0086655/FBgn0040324/FBgn0261268/FBgn0004859/FBg…	Dronc/brat/CG9705/spri/Sema2b/ena/Sin1/jeb/hid/Sema2a/SelR/CG34401/Rok/Pka-R2/kuz/Ptp10D/trn/Sema5c/Sema1a/Toll-7/Mmp2/rho/GM130/scb/Toll-6/dnc/kat-60L1/conv/EcR/jing/Ephrin/Cul3/ci/robo1/cnc/Mical/fend/sick/dnt/chif/mid/run/Sulf1/fz/Psc/PlexA/spas/Sox14/gt/haf/sas/NetB/Ube3a/spen/trc/pros/PlexB/Wnt5/dysc/Pak3/Dscam4/Vang/Galphaq/beat-Ic/RhoGAP100F/Eph/hdc/ct/Ptp69D/ko/Mp/S6k/sqz/jim/drl/Hem/futs…	119
BP	GO:0032990	cell part morphogenesis	121|1444	467|10353	1.80998e-12	7.51919e-10	FBgn0026404/FBgn0010300/FBgn0036661/FBgn0085443/FBgn0264273/FBgn0000578/FBgn0033935/FBgn0086677/FBgn0003997/FBgn0011260/FBgn0267376/FBgn0085430/FBgn0026181/FBgn0022382/FBgn0259984/FBgn0004370/FBgn0010452/FBgn0284221/FBgn0011259/FBgn0034476/FBgn0033438/FBgn0004635/FBgn0034697/FBgn0286785/FBgn0036494/FBgn0000479/FBgn0037375/FBgn0261269/FBgn0000546/FBgn0086655/FBgn0040324/FBgn0261268/FBgn0004859/FBg…	Dronc/brat/CG9705/spri/Sema2b/ena/Sin1/jeb/hid/Sema2a/SelR/CG34401/Rok/Pka-R2/kuz/Ptp10D/trn/Sema5c/Sema1a/Toll-7/Mmp2/rho/GM130/scb/Toll-6/dnc/kat-60L1/conv/EcR/jing/Ephrin/Cul3/ci/robo1/cnc/Mical/fend/sick/dnt/chif/mid/run/Sulf1/fz/Psc/PlexA/spas/Sox14/gt/haf/sas/NetB/Ube3a/spen/trc/pros/PlexB/Wnt5/dysc/Pak3/Dscam4/Vang/Galphaq/beat-Ic/RhoGAP100F/Eph/hdc/ct/Ptp69D/ko/bnl/Mp/S6k/sqz/jim/drl/Hem/…	121
BP	GO:0040007	growth	118|1444	458|10353	5.21372e-12	1.89519e-09	FBgn0035049/FBgn0036165/FBgn0010300/FBgn0036101/FBgn0085443/FBgn0264273/FBgn0260945/FBgn0000578/FBgn0005640/FBgn0038079/FBgn0001075/FBgn0033935/FBgn0011817/FBgn0086677/FBgn0003997/FBgn0261811/FBgn0011260/FBgn0035142/FBgn0264562/FBgn0011230/FBgn0026181/FBgn0259984/FBgn0261560/FBgn0284221/FBgn0011259/FBgn0261722/FBgn0024250/FBgn0020251/FBgn0286785/FBgn0036494/FBgn0000479/FBgn0000658/FBgn0037248/FBg…	Mmp1/chrb/brat/NijA/spri/Sema2b/Atg1/ena/Eip63E/NijC/ft/Sin1/nmo/jeb/hid/pico/Sema2a/Hipk/Hr4/poe/Rok/kuz/Thor/Sema5c/Sema1a/fwe/brk/sfl/scb/Toll-6/dnc/fj/srl/step/Cip4/stai/pan/EcR/jing/Myc/slif/obst-A/Fbxl7/dco/SCCRO3/scyl/CaMKII/fz/Lgr3/spas/Syn/stau/Larp4B/plum/gt/Nup154/Sesn/rdo/Ube3a/Wnt5/dysc/verm/pasha/Ide/Vang/RhoGAP100F/hdc/hay/Uba1/Cul2/S6k/futsch/trio/RnrL/Ten-m/pk/Nipped-B/Mtl/sl/pcm…	118
BP	GO:0061564	axon development	97|1444	359|10353	2.56618e-11	8.2916e-09	FBgn0035049/FBgn0010300/FBgn0085443/FBgn0264273/FBgn0000578/FBgn0086677/FBgn0011260/FBgn0267376/FBgn0085430/FBgn0026181/FBgn0022382/FBgn0259984/FBgn0004370/FBgn0010452/FBgn0284221/FBgn0011259/FBgn0034476/FBgn0033438/FBgn0004635/FBgn0286785/FBgn0036494/FBgn0000479/FBgn0261269/FBgn0086655/FBgn0040324/FBgn0261268/FBgn0005631/FBgn0053208/FBgn0030090/FBgn0263873/FBgn0024245/FBgn0000307/FBgn0261963/FBg…	Mmp1/brat/spri/Sema2b/ena/jeb/Sema2a/SelR/CG34401/Rok/Pka-R2/kuz/Ptp10D/trn/Sema5c/Sema1a/Toll-7/Mmp2/rho/scb/Toll-6/dnc/conv/jing/Ephrin/Cul3/robo1/Mical/fend/sick/dnt/chif/mid/run/Sulf1/fz/Psc/PlexA/spas/gt/haf/sas/NetB/spen/pros/PlexB/Wnt5/dysc/Pak3/Dscam4/Vang/Galphaq/beat-Ic/RhoGAP100F/Eph/hdc/Ptp69D/ko/Mp/S6k/drl/Hem/futsch/trio/Ten-m/pk/vvl/HUWE1/RhoGAP93B/sm/CG7166/Alk/zfh1/msn/Imp/Sec15/…	97
BP	GO:0045595	regulation of cell differentiation	115|1444	454|10353	3.18626e-11	9.26563e-09	FBgn0026404/FBgn0010300/FBgn0000097/FBgn0085443/FBgn0264273/FBgn0260945/FBgn0001180/FBgn0264324/FBgn0004395/FBgn0003997/FBgn0000542/FBgn0011260/FBgn0085430/FBgn0026181/FBgn0000463/FBgn0001981/FBgn0259984/FBgn0284221/FBgn0011259/FBgn0000575/FBgn0034697/FBgn0037375/FBgn0000546/FBgn0019972/FBgn0262656/FBgn0004859/FBgn0005631/FBgn0262975/FBgn0039914/FBgn0053208/FBgn0011760/FBgn0261648/FBgn0261963/FBg…	Dronc/brat/aop/spri/Sema2b/Atg1/hb/spg/unk/hid/ec/Sema2a/CG34401/Rok/Dl/esg/kuz/Sema5c/Sema1a/emc/GM130/kat-60L1/EcR/Drice/Myc/ci/robo1/cnc/mav/Mical/ctp/salm/mid/fz/PGRP-LA/PlexA/spas/grh/cdi/nito/sd/stl/Atg13/stau/Sox14/Nup154/NetB/Nct/trc/ari-1/pros/PlexB/Wnt5/Pak3/spn-E/Vang/Galphaq/Syx1A/hdc/S6k/PGRP-SB1/sina/PGRP-SC2/Cul1/trio/pk/vvl/HUWE1/sl/bab2/Rab35/Alk/Su(H)/zfh1/CG11000/msn/Imp/zld/Se…	115
BP	GO:0019941	modification-dependent protein catabolic process	90|1444	330|10353	8.04967e-11	1.81946e-08	FBgn0038286/FBgn0010300/FBgn0051357/FBgn0036196/FBgn0035959/FBgn0030809/FBgn0011230/FBgn0260936/FBgn0038488/FBgn0033639/FBgn0003943/FBgn0005695/FBgn0032467/FBgn0260794/FBgn0259152/FBgn0261268/FBgn0032208/FBgn0262114/FBgn0264848/FBgn0052085/FBgn0265356/FBgn0037760/FBgn0038385/FBgn0002413/FBgn0026176/FBgn0052177/FBgn0020257/FBgn0264493/FBgn0030320/FBgn0040294/FBgn0004436/FBgn0061469/FBgn0017418/FBg…	CG6966/brat/CG31357/CG11658/CG4911/Ubr1/poe/scny/m-cup/CG9003/Ubi-p63E/gcl/CG9934/ctrip/Clbn/Cul3/Ufd4/RanBPM/vih/CG32085/tn/FBXO11/Fbxl7/dco/SkpB/Ndfip/Ppa/rdx/CG2247/POSH/Ubc6/Ube3a/ari-1/CG6923/phyl/Rpn5/Uch/Skp2/Usp10/wech/Usp15-31/Rpn1/UbcE2H/CG32847/CG3223/Uba1/CSN3/Rpn8/Rpt4/Cul2/sina/Rpn7/Cul1/CG8188/Rad23/CG32640/HUWE1/Rpn2/roq/Uch-L5/muskelin/CG10435/Rca1/CG3356/CG3295/Cul5/CG10254/gzl/…	90
BP	GO:0007552	metamorphosis	117|1444	471|10353	8.07567e-11	1.81946e-08	FBgn0260397/FBgn0026404/FBgn0035049/FBgn0035539/FBgn0002643/FBgn0000395/FBgn0260945/FBgn0005640/FBgn0001075/FBgn0011817/FBgn0004395/FBgn0011224/FBgn0034876/FBgn0001259/FBgn0283531/FBgn0003866/FBgn0259678/FBgn0000567/FBgn0003997/FBgn0250871/FBgn0035142/FBgn0039066/FBgn0026181/FBgn0000463/FBgn0284247/FBgn0015396/FBgn0263706/FBgn0001981/FBgn0003943/FBgn0261547/FBgn0033438/FBgn0004635/FBgn0000575/FBg…	Su(var)3-3/Dronc/Mmp1/slow/mam/cv-2/Atg1/Eip63E/ft/nmo/unk/heph/wmd/in/Duox/tsh/sqa/Eip74EF/hid/pot/Hipk/EloA/Rok/Dl/ds/jumu/CG43658/esg/Ubi-p63E/Exn/Mmp2/rho/emc/brk/sfl/Atg2/drm/fj/step/Cip4/pan/EcR/Drice/jing/Myc/Cul3/mav/Btk29A/bib/dco/ctp/qua/salm/fz/Atg9/sd/Atg13/Sox14/Atg101/spen/trc/sca/Pka-C3/Vang/hdc/Dif/ct/Uba1/cos/shep/trio/pk/Mtl/Asx/bab2/pcm/RhoGAP15B/Su(H)/l(3)psg2/msn/slpr/Chro/zl…	117
BP	GO:0006511	ubiquitin-dependent protein catabolic process	89|1444	325|10353	8.13375e-11	1.81946e-08	FBgn0038286/FBgn0010300/FBgn0051357/FBgn0036196/FBgn0035959/FBgn0030809/FBgn0011230/FBgn0260936/FBgn0038488/FBgn0033639/FBgn0005695/FBgn0032467/FBgn0260794/FBgn0259152/FBgn0261268/FBgn0032208/FBgn0262114/FBgn0264848/FBgn0052085/FBgn0265356/FBgn0037760/FBgn0038385/FBgn0002413/FBgn0026176/FBgn0052177/FBgn0020257/FBgn0264493/FBgn0030320/FBgn0040294/FBgn0004436/FBgn0061469/FBgn0017418/FBgn0037944/FBg…	CG6966/brat/CG31357/CG11658/CG4911/Ubr1/poe/scny/m-cup/CG9003/gcl/CG9934/ctrip/Clbn/Cul3/Ufd4/RanBPM/vih/CG32085/tn/FBXO11/Fbxl7/dco/SkpB/Ndfip/Ppa/rdx/CG2247/POSH/Ubc6/Ube3a/ari-1/CG6923/phyl/Rpn5/Uch/Skp2/Usp10/wech/Usp15-31/Rpn1/UbcE2H/CG32847/CG3223/Uba1/CSN3/Rpn8/Rpt4/Cul2/sina/Rpn7/Cul1/CG8188/Rad23/CG32640/HUWE1/Rpn2/roq/Uch-L5/muskelin/CG10435/Rca1/CG3356/CG3295/Cul5/CG10254/gzl/Rnf146/Us…	89
BP	GO:0051603	proteolysis involved in cellular protein catabolic process	95|1444	357|10353	1.03743e-10	2.04256e-08	FBgn0038286/FBgn0010300/FBgn0051357/FBgn0036196/FBgn0035959/FBgn0030809/FBgn0011230/FBgn0260936/FBgn0038488/FBgn0033639/FBgn0051821/FBgn0003943/FBgn0005695/FBgn0032467/FBgn0260794/FBgn0259152/FBgn0261268/FBgn0032208/FBgn0262114/FBgn0264848/FBgn0052085/FBgn0265356/FBgn0037760/FBgn0038385/FBgn0002413/FBgn0026176/FBgn0052177/FBgn0020257/FBgn0264493/FBgn0030320/FBgn0040294/FBgn0004436/FBgn0061469/FBg…	CG6966/brat/CG31357/CG11658/CG4911/Ubr1/poe/scny/m-cup/CG9003/CG31821/Ubi-p63E/gcl/CG9934/ctrip/Clbn/Cul3/Ufd4/RanBPM/vih/CG32085/tn/FBXO11/Fbxl7/dco/SkpB/Ndfip/Ppa/rdx/CG2247/POSH/Ubc6/Ube3a/ari-1/CG6923/phyl/Rpn5/Uch/CG8405/Skp2/Usp10/Ide/wech/Usp15-31/Rpn1/UbcE2H/CG32847/CG3223/Uba1/CSN3/Rpn8/Rpt4/Cul2/sina/Rpn7/Cul1/CG8188/Rad23/CG32640/HUWE1/Rpn2/roq/Uch-L5/muskelin/CG12163/CG10435/Rca1/CG33…	95
BP	GO:0007409	axonogenesis	93|1444	347|10353	1.08362e-10	2.04256e-08	FBgn0010300/FBgn0085443/FBgn0264273/FBgn0000578/FBgn0086677/FBgn0011260/FBgn0267376/FBgn0085430/FBgn0026181/FBgn0022382/FBgn0259984/FBgn0004370/FBgn0010452/FBgn0284221/FBgn0011259/FBgn0034476/FBgn0033438/FBgn0004635/FBgn0286785/FBgn0036494/FBgn0000479/FBgn0261269/FBgn0086655/FBgn0040324/FBgn0261268/FBgn0005631/FBgn0053208/FBgn0030090/FBgn0263873/FBgn0024245/FBgn0000307/FBgn0261963/FBgn0003300/FBg…	brat/spri/Sema2b/ena/jeb/Sema2a/SelR/CG34401/Rok/Pka-R2/kuz/Ptp10D/trn/Sema5c/Sema1a/Toll-7/Mmp2/rho/scb/Toll-6/dnc/conv/jing/Ephrin/Cul3/robo1/Mical/fend/sick/dnt/chif/mid/run/Sulf1/fz/Psc/PlexA/spas/gt/haf/sas/NetB/spen/pros/PlexB/Wnt5/dysc/Pak3/Dscam4/Vang/Galphaq/beat-Ic/RhoGAP100F/Eph/hdc/Ptp69D/ko/Mp/S6k/drl/Hem/futsch/trio/Ten-m/pk/vvl/HUWE1/RhoGAP93B/sm/CG7166/Alk/zfh1/msn/Sec15/beat-Va/m…	93
BP	GO:0043632	modification-dependent macromolecule catabolic process	91|1444	337|10353	1.12383e-10	2.04256e-08	FBgn0038286/FBgn0010300/FBgn0051357/FBgn0036196/FBgn0035959/FBgn0030809/FBgn0011230/FBgn0260936/FBgn0038488/FBgn0033639/FBgn0003943/FBgn0005695/FBgn0032467/FBgn0260794/FBgn0259152/FBgn0261268/FBgn0032208/FBgn0262114/FBgn0264848/FBgn0052085/FBgn0265356/FBgn0037760/FBgn0038385/FBgn0002413/FBgn0026176/FBgn0052177/FBgn0020257/FBgn0264493/FBgn0030320/FBgn0040294/FBgn0004436/FBgn0061469/FBgn0017418/FBg…	CG6966/brat/CG31357/CG11658/CG4911/Ubr1/poe/scny/m-cup/CG9003/Ubi-p63E/gcl/CG9934/ctrip/Clbn/Cul3/Ufd4/RanBPM/vih/CG32085/tn/FBXO11/Fbxl7/dco/SkpB/Ndfip/Ppa/rdx/CG2247/POSH/Ubc6/Ube3a/ari-1/CG6923/phyl/Rpn5/Uch/Skp2/Usp10/wech/Usp15-31/Rpn1/UbcE2H/CG32847/CG3223/Uba1/CSN3/Rpn8/Rpt4/Cul2/sina/Rpn7/Cul1/CG8188/Rad23/CG32640/HUWE1/Rpn2/roq/Uch-L5/muskelin/CG10435/Rca1/CG3356/CG3295/Cul5/CG10254/gzl/…	91
BP	GO:0044257	cellular protein catabolic process	95|1444	361|10353	2.00494e-10	3.33661e-08	FBgn0038286/FBgn0010300/FBgn0051357/FBgn0036196/FBgn0035959/FBgn0030809/FBgn0011230/FBgn0260936/FBgn0038488/FBgn0033639/FBgn0051821/FBgn0003943/FBgn0005695/FBgn0032467/FBgn0260794/FBgn0259152/FBgn0261268/FBgn0032208/FBgn0262114/FBgn0264848/FBgn0052085/FBgn0265356/FBgn0037760/FBgn0038385/FBgn0002413/FBgn0026176/FBgn0052177/FBgn0020257/FBgn0264493/FBgn0030320/FBgn0040294/FBgn0004436/FBgn0061469/FBg…	CG6966/brat/CG31357/CG11658/CG4911/Ubr1/poe/scny/m-cup/CG9003/CG31821/Ubi-p63E/gcl/CG9934/ctrip/Clbn/Cul3/Ufd4/RanBPM/vih/CG32085/tn/FBXO11/Fbxl7/dco/SkpB/Ndfip/Ppa/rdx/CG2247/POSH/Ubc6/Ube3a/ari-1/CG6923/phyl/Rpn5/Uch/CG8405/Skp2/Usp10/Ide/wech/Usp15-31/Rpn1/UbcE2H/CG32847/CG3223/Uba1/CSN3/Rpn8/Rpt4/Cul2/sina/Rpn7/Cul1/CG8188/Rad23/CG32640/HUWE1/Rpn2/roq/Uch-L5/muskelin/CG12163/CG10435/Rca1/CG33…	95
BP	GO:0022603	regulation of anatomical structure morphogenesis	80|1444	285|10353	2.0653e-10	3.33661e-08	FBgn0026404/FBgn0000097/FBgn0264273/FBgn0001075/FBgn0264324/FBgn0011817/FBgn0003866/FBgn0003997/FBgn0000542/FBgn0011260/FBgn0035142/FBgn0085430/FBgn0026181/FBgn0000463/FBgn0284247/FBgn0259984/FBgn0284221/FBgn0011259/FBgn0034697/FBgn0000658/FBgn0037375/FBgn0019972/FBgn0261268/FBgn0004859/FBgn0002413/FBgn0001085/FBgn0025741/FBgn0039141/FBgn0004876/FBgn0003345/FBgn0015774/FBgn0039234/FBgn0003744/FBg…	Dronc/aop/Sema2b/ft/spg/nmo/tsh/hid/ec/Sema2a/Hipk/CG34401/Rok/Dl/ds/kuz/Sema5c/Sema1a/GM130/fj/kat-60L1/Drice/Cul3/ci/dco/fz/PlexA/spas/cdi/sd/NetB/Nct/trc/pros/PlexB/Wnt5/Pak3/Vang/Galphaq/Ggamma1/smog/S6k/sina/Hem/trio/pk/Mtl/vvl/HUWE1/sl/Spec2/Rab35/Su(H)/msn/slpr/nyo/Frl/Mcm10/CG34383/Liprin-alpha/tutl/Sema1b/sav/Mp20/tyn/G9a/chn/neur/dar1/tgo/Dok/shn/Ras85D/sif/fra/hop/DAAM/csw/ed/fz2	80
BP	GO:0048589	developmental growth	98|1444	379|10353	2.93949e-10	4.49897e-08	FBgn0035049/FBgn0010300/FBgn0036101/FBgn0085443/FBgn0264273/FBgn0260945/FBgn0000578/FBgn0005640/FBgn0038079/FBgn0001075/FBgn0033935/FBgn0011817/FBgn0086677/FBgn0003997/FBgn0261811/FBgn0011260/FBgn0035142/FBgn0264562/FBgn0011230/FBgn0026181/FBgn0259984/FBgn0284221/FBgn0011259/FBgn0020251/FBgn0286785/FBgn0036494/FBgn0000479/FBgn0000658/FBgn0086779/FBgn0035533/FBgn0266521/FBgn0085432/FBgn0086655/FBg…	Mmp1/brat/NijA/spri/Sema2b/Atg1/ena/Eip63E/NijC/ft/Sin1/nmo/jeb/hid/pico/Sema2a/Hipk/Hr4/poe/Rok/kuz/Sema5c/Sema1a/sfl/scb/Toll-6/dnc/fj/step/Cip4/stai/pan/jing/Myc/obst-A/Fbxl7/dco/CaMKII/fz/Lgr3/spas/Syn/stau/plum/gt/Nup154/rdo/Ube3a/Wnt5/dysc/verm/pasha/Ide/Vang/RhoGAP100F/hdc/Cul2/S6k/futsch/trio/RnrL/Ten-m/pk/Mtl/pcm/Imp/slpr/Alr/fkh/18w/Octbeta1R/Tollo/p53/Frl/Atpalpha/Ilp8/Cul5/Liprin-alph…	98
BP	GO:0001654	eye development	102|1444	401|10353	3.42023e-10	4.97302e-08	FBgn0026404/FBgn0000097/FBgn0034408/FBgn0023001/FBgn0000578/FBgn0001075/FBgn0264324/FBgn0011817/FBgn0004395/FBgn0086677/FBgn0265998/FBgn0003866/FBgn0003997/FBgn0005664/FBgn0031872/FBgn0000542/FBgn0035142/FBgn0028979/FBgn0026181/FBgn0000463/FBgn0284247/FBgn0015396/FBgn0034049/FBgn0029082/FBgn0004635/FBgn0000575/FBgn0040297/FBgn0265726/FBgn0000658/FBgn0028704/FBgn0019972/FBgn0261268/FBgn0004859/FBg…	Dronc/aop/sano/melt/ena/ft/spg/nmo/unk/jeb/Doa/tsh/hid/Crys/ihog/ec/Hipk/tio/Rok/Dl/ds/jumu/bdg/hbs/rho/emc/Nhe2/Nna1/fj/Nckx30C/Drice/Cul3/ci/dco/salm/run/fz/rdx/Vsx1/grh/cdi/nito/sd/vimar/Nup154/NetB/Nct/spen/pros/phyl/dysc/sca/Skp2/Vang/Galphaq/RhoGAP100F/bnl/sina/futsch/M6/Ten-m/pk/Mtl/Lam/sl/Smyd4-4/Alk/Su(H)/Ser/mirr/Frl/Mcm10/aux/msi/Liprin-alpha/tutl/sav/exd/Fas2/Afti/Ziz/holn1/toy/chn/ne…	102
BP	GO:0007423	sensory organ development	116|1444	477|10353	3.97733e-10	5.25926e-08	FBgn0026404/FBgn0000097/FBgn0034408/FBgn0023001/FBgn0000578/FBgn0001075/FBgn0264324/FBgn0011817/FBgn0004395/FBgn0086677/FBgn0265998/FBgn0003866/FBgn0003997/FBgn0005664/FBgn0031872/FBgn0000542/FBgn0035142/FBgn0267376/FBgn0028979/FBgn0026181/FBgn0000463/FBgn0284247/FBgn0015396/FBgn0034049/FBgn0029082/FBgn0004635/FBgn0000575/FBgn0040297/FBgn0265726/FBgn0000658/FBgn0028704/FBgn0019972/FBgn0261268/FBg…	Dronc/aop/sano/melt/ena/ft/spg/nmo/unk/jeb/Doa/tsh/hid/Crys/ihog/ec/Hipk/SelR/tio/Rok/Dl/ds/jumu/bdg/hbs/rho/emc/Nhe2/Nna1/fj/Nckx30C/Drice/Cul3/ci/dco/ctp/salm/run/fz/rdx/Vsx1/grh/cdi/nito/sd/vimar/Nup154/NetB/rdo/Nct/spen/trc/pad/pros/phyl/dysc/sca/Skp2/NAT1/Vang/Galphaq/RhoGAP100F/bnl/sina/Hem/futsch/M6/Ten-m/pk/Mtl/Lam/Asx/sl/Smyd4-4/Alk/Su(H)/uif/Sec15/Scr/Ser/mirr/Frl/Mcm10/aux/msi/Cul5/Lip…	116
BP	GO:0048707	instar larval or pupal morphogenesis	111|1444	450|10353	3.9788e-10	5.25926e-08	FBgn0260397/FBgn0026404/FBgn0035049/FBgn0035539/FBgn0002643/FBgn0000395/FBgn0260945/FBgn0001075/FBgn0011817/FBgn0004395/FBgn0011224/FBgn0034876/FBgn0001259/FBgn0283531/FBgn0003866/FBgn0259678/FBgn0000567/FBgn0003997/FBgn0250871/FBgn0035142/FBgn0039066/FBgn0026181/FBgn0000463/FBgn0284247/FBgn0015396/FBgn0263706/FBgn0001981/FBgn0003943/FBgn0261547/FBgn0033438/FBgn0004635/FBgn0000575/FBgn0024250/FBg…	Su(var)3-3/Dronc/Mmp1/slow/mam/cv-2/Atg1/ft/nmo/unk/heph/wmd/in/Duox/tsh/sqa/Eip74EF/hid/pot/Hipk/EloA/Rok/Dl/ds/jumu/CG43658/esg/Ubi-p63E/Exn/Mmp2/rho/emc/brk/sfl/Atg2/drm/fj/step/Cip4/pan/EcR/Drice/jing/Myc/Cul3/mav/Btk29A/bib/dco/ctp/qua/salm/fz/Atg9/sd/Atg13/Atg101/spen/trc/sca/Pka-C3/Vang/hdc/Dif/ct/Uba1/cos/trio/pk/Mtl/Asx/bab2/pcm/RhoGAP15B/Su(H)/l(3)psg2/msn/slpr/zld/Ser/fkh/mirr/sno/Rca1…	111
BP	GO:0045664	regulation of neuron differentiation	61|1444	197|10353	4.59492e-10	5.80957e-08	FBgn0000097/FBgn0264273/FBgn0264324/FBgn0011260/FBgn0085430/FBgn0026181/FBgn0259984/FBgn0284221/FBgn0011259/FBgn0000575/FBgn0034697/FBgn0037375/FBgn0000546/FBgn0005631/FBgn0039914/FBgn0053208/FBgn0011760/FBgn0001085/FBgn0025741/FBgn0039141/FBgn0004876/FBgn0005612/FBgn0015774/FBgn0039234/FBgn0003744/FBgn0004595/FBgn0025740/FBgn0010194/FBgn0044826/FBgn0015838/FBgn0010113/FBgn0283472/FBgn0003410/FBg…	aop/Sema2b/spg/Sema2a/CG34401/Rok/kuz/Sema5c/Sema1a/emc/GM130/kat-60L1/EcR/robo1/mav/Mical/ctp/fz/PlexA/spas/cdi/Sox14/NetB/Nct/trc/pros/PlexB/Wnt5/Pak3/Vang/hdc/S6k/sina/Cul1/trio/pk/vvl/HUWE1/sl/Alk/Imp/p53/Mcm10/Liprin-alpha/tutl/Sema1b/sav/Fas2/G9a/neur/dar1/slmb/tgo/Ras85D/sif/fra/DAAM/Rop/csw/ed/fz2	61
BP	GO:0042330	taxis	94|1444	364|10353	7.40692e-10	8.97471e-08	FBgn0005626/FBgn0010300/FBgn0264273/FBgn0000578/FBgn0011817/FBgn0086677/FBgn0011260/FBgn0035142/FBgn0267376/FBgn0085430/FBgn0001981/FBgn0022382/FBgn0259984/FBgn0004370/FBgn0010452/FBgn0284221/FBgn0011259/FBgn0034476/FBgn0033438/FBgn0286785/FBgn0036494/FBgn0261269/FBgn0086655/FBgn0040324/FBgn0005631/FBgn0053208/FBgn0030090/FBgn0024245/FBgn0000307/FBgn0261963/FBgn0003300/FBgn0040271/FBgn0001085/FBg…	ple/brat/Sema2b/ena/nmo/jeb/Sema2a/Hipk/SelR/CG34401/esg/Pka-R2/kuz/Ptp10D/trn/Sema5c/Sema1a/Toll-7/Mmp2/scb/Toll-6/conv/jing/Ephrin/robo1/Mical/fend/dnt/chif/mid/run/Sulf1/fz/Psc/PlexA/gt/haf/sas/NetB/spen/pros/PlexB/Wnt5/dysc/Dscam4/Vang/Galphaq/beat-Ic/RhoGAP100F/Eph/CG32100/ct/Ptp69D/ko/bnl/Mp/shep/S6k/sqz/drl/trio/M6/CG30389/Ten-m/pk/vvl/RhoGAP93B/sm/CG7166/lap/Alk/zfh1/msn/Sec15/beat-Va/w/m…	94
BP	GO:0009886	post-embryonic animal morphogenesis	113|1444	466|10353	8.15308e-10	9.48366e-08	FBgn0260397/FBgn0026404/FBgn0035049/FBgn0035539/FBgn0002643/FBgn0000395/FBgn0260945/FBgn0001075/FBgn0011817/FBgn0004395/FBgn0011224/FBgn0034876/FBgn0001259/FBgn0283531/FBgn0003866/FBgn0259678/FBgn0000567/FBgn0003997/FBgn0250871/FBgn0035142/FBgn0039066/FBgn0026181/FBgn0000463/FBgn0284247/FBgn0015396/FBgn0263706/FBgn0001981/FBgn0010452/FBgn0003943/FBgn0261547/FBgn0033438/FBgn0004635/FBgn0000575/FBg…	Su(var)3-3/Dronc/Mmp1/slow/mam/cv-2/Atg1/ft/nmo/unk/heph/wmd/in/Duox/tsh/sqa/Eip74EF/hid/pot/Hipk/EloA/Rok/Dl/ds/jumu/CG43658/esg/trn/Ubi-p63E/Exn/Mmp2/rho/emc/brk/sfl/Atg2/drm/fj/step/Cip4/pan/EcR/Drice/jing/Myc/Cul3/mav/Btk29A/bib/dco/ctp/qua/salm/fz/Atg9/sd/Atg13/Atg101/spen/trc/sca/Pka-C3/Vang/hdc/Dif/ct/Uba1/cos/trio/pk/Mtl/Asx/bab2/pcm/RhoGAP15B/Su(H)/l(3)psg2/msn/slpr/zld/Ser/fkh/mirr/sno/…	113
BP	GO:0007417	central nervous system development	74|1444	263|10353	8.89333e-10	9.94685e-08	FBgn0026404/FBgn0035049/FBgn0010300/FBgn0002643/FBgn0001180/FBgn0264324/FBgn0013765/FBgn0260400/FBgn0001981/FBgn0259984/FBgn0004370/FBgn0284221/FBgn0260817/FBgn0033438/FBgn0004635/FBgn0026620/FBgn0000546/FBgn0086655/FBgn0040324/FBgn0086758/FBgn0086895/FBgn0261963/FBgn0003300/FBgn0005624/FBgn0003044/FBgn0259211/FBgn0003042/FBgn0040318/FBgn0044028/FBgn0004595/FBgn0262732/FBgn0039861/FBgn0025936/FBg…	Dronc/Mmp1/brat/mam/hb/spg/cnn/elav/esg/kuz/Ptp10D/Sema5c/gkt/Mmp2/rho/tacc/EcR/jing/Ephrin/chinmo/pea/mid/run/Psc/Pcl/grh/Pc/HGTX/Notum/pros/mbf1/pasha/Eph/ct/Nup358/Uba1/eg/ph-p/drl/Hem/trio/sug/SMC1/Nipped-B/vvl/Lam/gsb/18w/ebo/MCPH1/Appl/bwa/Frl/cib/CG12717/usp/exd/SoxN/Fas2/CG13287/toy/neur/Apc2/tgo/Cap-D2/myo/Ced-12/Prp8/exex/ago/dimm/mira/DAAM/csw	74
BP	GO:0006935	chemotaxis	82|1444	304|10353	1.01899e-09	1.09749e-07	FBgn0010300/FBgn0264273/FBgn0000578/FBgn0086677/FBgn0011260/FBgn0267376/FBgn0085430/FBgn0022382/FBgn0259984/FBgn0004370/FBgn0010452/FBgn0284221/FBgn0011259/FBgn0034476/FBgn0033438/FBgn0286785/FBgn0036494/FBgn0261269/FBgn0086655/FBgn0040324/FBgn0005631/FBgn0053208/FBgn0030090/FBgn0024245/FBgn0000307/FBgn0261963/FBgn0003300/FBgn0040271/FBgn0001085/FBgn0005624/FBgn0025741/FBgn0001150/FBgn0261509/FBg…	brat/Sema2b/ena/jeb/Sema2a/SelR/CG34401/Pka-R2/kuz/Ptp10D/trn/Sema5c/Sema1a/Toll-7/Mmp2/scb/Toll-6/conv/jing/Ephrin/robo1/Mical/fend/dnt/chif/mid/run/Sulf1/fz/Psc/PlexA/gt/haf/sas/NetB/spen/pros/PlexB/Wnt5/dysc/Dscam4/Vang/Galphaq/beat-Ic/RhoGAP100F/Eph/ct/Ptp69D/ko/bnl/Mp/S6k/sqz/drl/trio/CG30389/Ten-m/pk/vvl/RhoGAP93B/sm/CG7166/Alk/zfh1/msn/Sec15/beat-Va/mirr/beat-IIIc/Liprin-alpha/tutl/Sema1b/…	82
BP	GO:0030163	protein catabolic process	97|1444	383|10353	1.21136e-09	1.25809e-07	FBgn0038286/FBgn0010300/FBgn0051357/FBgn0036196/FBgn0035959/FBgn0030809/FBgn0011230/FBgn0260936/FBgn0038488/FBgn0033639/FBgn0051821/FBgn0003943/FBgn0005695/FBgn0032467/FBgn0260794/FBgn0259152/FBgn0261268/FBgn0032208/FBgn0262114/FBgn0264848/FBgn0052085/FBgn0265356/FBgn0037760/FBgn0038385/FBgn0002413/FBgn0026176/FBgn0052177/FBgn0020257/FBgn0264493/FBgn0030320/FBgn0040294/FBgn0004436/FBgn0044028/FBg…	CG6966/brat/CG31357/CG11658/CG4911/Ubr1/poe/scny/m-cup/CG9003/CG31821/Ubi-p63E/gcl/CG9934/ctrip/Clbn/Cul3/Ufd4/RanBPM/vih/CG32085/tn/FBXO11/Fbxl7/dco/SkpB/Ndfip/Ppa/rdx/CG2247/POSH/Ubc6/Notum/Ube3a/ari-1/CG6923/phyl/Rpn5/Uch/CG8405/Skp2/Usp10/Ide/wech/Usp15-31/Rpn1/UbcE2H/CG32847/CG3223/Uba1/CSN3/Rpn8/Rpt4/Cul2/sina/Rpn7/Cul1/CG8188/Rad23/CG32640/HUWE1/Rpn2/roq/Uch-L5/muskelin/CG12163/CG10435/Rca…	97
BP	GO:0060284	regulation of cell development	93|1444	366|10353	2.24972e-09	2.25593e-07	FBgn0026404/FBgn0010300/FBgn0000097/FBgn0085443/FBgn0264273/FBgn0260945/FBgn0001180/FBgn0264324/FBgn0004395/FBgn0003997/FBgn0000542/FBgn0011260/FBgn0085430/FBgn0026181/FBgn0000463/FBgn0259984/FBgn0284221/FBgn0011259/FBgn0000575/FBgn0034697/FBgn0037375/FBgn0000546/FBgn0019972/FBgn0262656/FBgn0005631/FBgn0262975/FBgn0039914/FBgn0053208/FBgn0011760/FBgn0001085/FBgn0025741/FBgn0039141/FBgn0259211/FBg…	Dronc/brat/aop/spri/Sema2b/Atg1/hb/spg/unk/hid/ec/Sema2a/CG34401/Rok/Dl/kuz/Sema5c/Sema1a/emc/GM130/kat-60L1/EcR/Drice/Myc/robo1/cnc/mav/Mical/ctp/fz/PlexA/spas/grh/cdi/sd/stl/Atg13/stau/Sox14/Nup154/NetB/Nct/trc/ari-1/pros/PlexB/Wnt5/Pak3/spn-E/Vang/Galphaq/Syx1A/hdc/S6k/sina/Cul1/trio/pk/vvl/HUWE1/sl/Rab35/Alk/msn/Imp/zld/Rme-8/p53/Mcm10/Liprin-alpha/tutl/Sema1b/sav/Cka/SoxN/Fas2/G9a/neur/dar1/…	93
BP	GO:0048749	compound eye development	95|1444	377|10353	2.39531e-09	2.32186e-07	FBgn0026404/FBgn0000097/FBgn0034408/FBgn0023001/FBgn0000578/FBgn0001075/FBgn0264324/FBgn0011817/FBgn0004395/FBgn0086677/FBgn0265998/FBgn0003866/FBgn0003997/FBgn0005664/FBgn0031872/FBgn0000542/FBgn0035142/FBgn0028979/FBgn0026181/FBgn0000463/FBgn0284247/FBgn0015396/FBgn0034049/FBgn0029082/FBgn0004635/FBgn0000575/FBgn0040297/FBgn0000658/FBgn0028704/FBgn0019972/FBgn0261268/FBgn0004859/FBgn0002413/FBg…	Dronc/aop/sano/melt/ena/ft/spg/nmo/unk/jeb/Doa/tsh/hid/Crys/ihog/ec/Hipk/tio/Rok/Dl/ds/jumu/bdg/hbs/rho/emc/Nhe2/fj/Nckx30C/Drice/Cul3/ci/dco/salm/fz/rdx/grh/cdi/nito/sd/vimar/NetB/Nct/spen/pros/phyl/dysc/sca/Skp2/Vang/Galphaq/RhoGAP100F/bnl/sina/futsch/M6/Ten-m/pk/Mtl/Lam/sl/Smyd4-4/Alk/Su(H)/Ser/mirr/Frl/Mcm10/aux/msi/Liprin-alpha/tutl/sav/Afti/Ziz/holn1/toy/chn/neur/hyx/tgo/rau/pie/myo/shn/Ras…	95
BP	GO:0045944	positive regulation of transcription by RNA polymerase II	104|1444	427|10353	3.08397e-09	2.89296e-07	FBgn0260397/FBgn0002643/FBgn0039209/FBgn0001180/FBgn0039078/FBgn0003866/FBgn0000567/FBgn0004396/FBgn0039066/FBgn0261239/FBgn0001981/FBgn0085234/FBgn0039120/FBgn0023540/FBgn0024244/FBgn0032707/FBgn0052767/FBgn0030539/FBgn0037248/FBgn0031894/FBgn0085432/FBgn0000546/FBgn0019972/FBgn0086655/FBgn0262656/FBgn0004859/FBgn0262975/FBgn0261647/FBgn0266083/FBgn0052603/FBgn0261963/FBgn0003300/FBgn0263511/FBg…	Su(var)3-3/mam/REPTOR/hb/CG4374/tsh/Eip74EF/CrebA/EloA/Hr39/esg/CG34205/Nup98-96/CG3630/drm/CG10348/CG32767/CG1368/srl/CG4496/pan/EcR/Drice/jing/Myc/ci/cnc/Axud1/ocm/CG32603/mid/run/Vsx1/GATAd/grh/sd/CG1603/HGTX/vis/pros/mbf1/NfI/NC2alpha/dgrn/Dif/NFAT/Rpt4/sug/ATbp/Nipped-B/vvl/CG4707/Trf/Asx/MED25/MESR4/mld/Art4/Su(H)/Scr/zld/fkh/sno/Nup50/p53/Spt6/tou/Tet/CG13609/ebd1/Rcd1/bowl/usp/exd/CG18011…	104
BP	GO:0051960	regulation of nervous system development	95|1444	380|10353	3.71475e-09	3.37578e-07	FBgn0010300/FBgn0000097/FBgn0264273/FBgn0000578/FBgn0001180/FBgn0264324/FBgn0033935/FBgn0011817/FBgn0004395/FBgn0011260/FBgn0085430/FBgn0026181/FBgn0000463/FBgn0259984/FBgn0284221/FBgn0011259/FBgn0000575/FBgn0034697/FBgn0286785/FBgn0037375/FBgn0035533/FBgn0000546/FBgn0262656/FBgn0005631/FBgn0039914/FBgn0053208/FBgn0011760/FBgn0264607/FBgn0261963/FBgn0001085/FBgn0025741/FBgn0039141/FBgn0259211/FBg…	brat/aop/Sema2b/ena/hb/spg/Sin1/nmo/unk/Sema2a/CG34401/Rok/Dl/kuz/Sema5c/Sema1a/emc/GM130/scb/kat-60L1/Cip4/EcR/Myc/robo1/mav/Mical/ctp/CaMKII/mid/fz/PlexA/spas/grh/cdi/sd/stl/stau/plum/Sox14/NetB/Ube3a/Nct/trc/ari-1/pros/PlexB/Wnt5/dysc/Pak3/Vang/hdc/Cul2/S6k/sina/Cul1/futsch/trio/pk/vvl/HUWE1/sl/Alk/Imp/zld/Octbeta1R/p53/Mcm10/Cul5/Liprin-alpha/tutl/Sema1b/sav/Cka/SoxN/Fas2/G9a/neur/dar1/slmb/t…	95
BP	GO:0097485	neuron projection guidance	78|1444	292|10353	4.24757e-09	3.74301e-07	FBgn0010300/FBgn0264273/FBgn0000578/FBgn0086677/FBgn0011260/FBgn0267376/FBgn0085430/FBgn0022382/FBgn0259984/FBgn0004370/FBgn0010452/FBgn0284221/FBgn0011259/FBgn0034476/FBgn0033438/FBgn0286785/FBgn0036494/FBgn0261269/FBgn0086655/FBgn0040324/FBgn0005631/FBgn0053208/FBgn0030090/FBgn0024245/FBgn0000307/FBgn0261963/FBgn0003300/FBgn0040271/FBgn0001085/FBgn0005624/FBgn0025741/FBgn0001150/FBgn0261509/FBg…	brat/Sema2b/ena/jeb/Sema2a/SelR/CG34401/Pka-R2/kuz/Ptp10D/trn/Sema5c/Sema1a/Toll-7/Mmp2/scb/Toll-6/conv/jing/Ephrin/robo1/Mical/fend/dnt/chif/mid/run/Sulf1/fz/Psc/PlexA/gt/haf/sas/NetB/spen/pros/PlexB/Wnt5/dysc/Dscam4/Vang/Galphaq/beat-Ic/RhoGAP100F/Eph/ct/Ptp69D/ko/Mp/S6k/sqz/drl/trio/Ten-m/pk/vvl/RhoGAP93B/sm/CG7166/Alk/zfh1/msn/Sec15/beat-Va/mirr/beat-IIIc/Liprin-alpha/tutl/Sema1b/SoxN/Fas2/fr…	78
BP	GO:0030855	epithelial cell differentiation	100|1444	409|10353	5.06248e-09	4.32991e-07	FBgn0000097/FBgn0002643/FBgn0085443/FBgn0000578/FBgn0001075/FBgn0001259/FBgn0003866/FBgn0005655/FBgn0036715/FBgn0028979/FBgn0026181/FBgn0000463/FBgn0284247/FBgn0259984/FBgn0029082/FBgn0000575/FBgn0000658/FBgn0035533/FBgn0266521/FBgn0000546/FBgn0086655/FBgn0004859/FBgn0262114/FBgn0000180/FBgn0002413/FBgn0000307/FBgn0003187/FBgn0261963/FBgn0001085/FBgn0025866/FBgn0259211/FBgn0004577/FBgn0086408/FBg…	aop/mam/spri/ena/ft/in/tsh/PCNA/Cad74A/tio/Rok/Dl/ds/kuz/hbs/emc/fj/Cip4/stai/EcR/jing/ci/RanBPM/bib/dco/chif/qua/mid/fz/CalpB/grh/Pxd/stl/spen/trc/phyl/spn-E/Vang/ct/smog/Uba1/armi/Rpt4/cos/sina/ph-p/Fs(2)Ket/pk/Mtl/bark/Mettl3/sl/kel/rk/Rab35/msn/slpr/orb/Sec15/Not1/fkh/mirr/18w/Rme-8/CG8155/nyo/Spt6/rols/Ilp8/tow/Ptpmeg2/usp/tor/tyn/Cul4/kug/pigs/mats/Mrtf/neur/slmb/fs(1)K10/Apc2/CG41099/Ras85…	100
BP	GO:0035220	wing disc development	96|1444	388|10353	5.43549e-09	4.51612e-07	FBgn0260397/FBgn0005626/FBgn0035539/FBgn0002643/FBgn0000395/FBgn0001075/FBgn0011817/FBgn0004395/FBgn0011224/FBgn0034876/FBgn0001259/FBgn0283531/FBgn0003866/FBgn0031872/FBgn0250871/FBgn0035142/FBgn0039066/FBgn0036814/FBgn0026181/FBgn0000463/FBgn0284247/FBgn0015396/FBgn0001981/FBgn0004635/FBgn0000575/FBgn0024250/FBgn0020251/FBgn0000658/FBgn0086779/FBgn0035533/FBgn0085432/FBgn0000546/FBgn0086655/FBg…	Su(var)3-3/ple/slow/mam/cv-2/ft/nmo/unk/heph/wmd/in/Duox/tsh/ihog/pot/Hipk/EloA/CG14073/Rok/Dl/ds/jumu/esg/rho/emc/brk/sfl/fj/step/Cip4/pan/EcR/jing/Myc/Cul3/ci/mav/Btk29A/bib/dco/ctp/Ndfip/qua/salm/CG5890/Sulf1/fz/tara/nito/sd/Notum/Nup154/spen/trc/CG8405/sca/Skp2/Pka-C3/Vang/ct/disp/Sb/cos/pk/Mtl/Asx/pcm/CG11399/Su(H)/zld/Ser/mirr/sno/tow/mthl1/bowl/tyn/MFS14/holn1/G9a/Rbfox1/Mrtf/neur/hyx/Dok/…	96
BP	GO:0007411	axon guidance	76|1444	284|10353	6.17862e-09	4.99095e-07	FBgn0010300/FBgn0264273/FBgn0000578/FBgn0086677/FBgn0011260/FBgn0267376/FBgn0085430/FBgn0022382/FBgn0259984/FBgn0004370/FBgn0010452/FBgn0284221/FBgn0011259/FBgn0034476/FBgn0033438/FBgn0286785/FBgn0036494/FBgn0261269/FBgn0086655/FBgn0040324/FBgn0005631/FBgn0053208/FBgn0030090/FBgn0024245/FBgn0000307/FBgn0261963/FBgn0003300/FBgn0040271/FBgn0001085/FBgn0005624/FBgn0025741/FBgn0001150/FBgn0261509/FBg…	brat/Sema2b/ena/jeb/Sema2a/SelR/CG34401/Pka-R2/kuz/Ptp10D/trn/Sema5c/Sema1a/Toll-7/Mmp2/scb/Toll-6/conv/jing/Ephrin/robo1/Mical/fend/dnt/chif/mid/run/Sulf1/fz/Psc/PlexA/gt/haf/sas/NetB/spen/pros/PlexB/Wnt5/dysc/Dscam4/Vang/Galphaq/beat-Ic/RhoGAP100F/Eph/Ptp69D/ko/Mp/S6k/drl/trio/Ten-m/pk/vvl/RhoGAP93B/sm/CG7166/Alk/zfh1/msn/Sec15/beat-Va/mirr/beat-IIIc/Liprin-alpha/tutl/Sema1b/SoxN/Fas2/fra/Dg/ag…	76
BP	GO:0070647	protein modification by small protein conjugation or removal	97|1444	395|10353	6.83236e-09	5.36986e-07	FBgn0085404/FBgn0038286/FBgn0010300/FBgn0051357/FBgn0036196/FBgn0031896/FBgn0035959/FBgn0030809/FBgn0000542/FBgn0011230/FBgn0037705/FBgn0260936/FBgn0038488/FBgn0033639/FBgn0003943/FBgn0026206/FBgn0005695/FBgn0038686/FBgn0031857/FBgn0032467/FBgn0260794/FBgn0036180/FBgn0261268/FBgn0032208/FBgn0035983/FBgn0264848/FBgn0052085/FBgn0265356/FBgn0037760/FBgn0038385/FBgn0034542/FBgn0026176/FBgn0033784/FBg…	CG34375/CG6966/brat/CG31357/CG11658/CG4502/CG4911/Ubr1/ec/poe/mura/scny/m-cup/CG9003/Ubi-p63E/mei-P26/gcl/CG5555/LUBEL/CG9934/ctrip/Duba/Cul3/Ufd4/CG4080/vih/CG32085/tn/FBXO11/Fbxl7/Fem-1/SkpB/SCCRO3/Ndfip/Ppa/rdx/Psc/CG2247/POSH/CG2224/CG8910/Ubc6/Ube3a/ari-1/CG6923/phyl/Uch/Skp2/Usp10/dgrn/SCCRO4/jnj/wech/Usp15-31/UbcE2H/CG32847/Nup358/Uba1/CSN3/CG7376/Cul2/sina/Cul1/CG8188/Asx/HUWE1/roq/Uch-L5…	97
BP	GO:0044265	cellular macromolecule catabolic process	115|1444	497|10353	1.05308e-08	8.0588e-07	FBgn0038286/FBgn0010300/FBgn0051357/FBgn0036661/FBgn0036196/FBgn0035959/FBgn0030809/FBgn0011230/FBgn0260936/FBgn0038488/FBgn0033639/FBgn0051821/FBgn0003943/FBgn0005695/FBgn0032467/FBgn0260794/FBgn0259152/FBgn0261268/FBgn0011206/FBgn0032208/FBgn0262114/FBgn0264848/FBgn0052085/FBgn0265356/FBgn0037760/FBgn0038385/FBgn0002413/FBgn0026176/FBgn0052177/FBgn0020257/FBgn0264493/FBgn0030320/FBgn0031484/FBg…	CG6966/brat/CG31357/CG9705/CG11658/CG4911/Ubr1/poe/scny/m-cup/CG9003/CG31821/Ubi-p63E/gcl/CG9934/ctrip/Clbn/Cul3/bol/Ufd4/RanBPM/vih/CG32085/tn/FBXO11/Fbxl7/dco/SkpB/Ndfip/Ppa/rdx/CG2247/CG3165/POSH/Dcr-2/Ubc6/Ube3a/ari-1/CG6923/phyl/Rpn5/mbf1/Uch/Drep4/CG8405/Skp2/spn-E/Usp10/Ide/wech/Usp15-31/Rpn1/UbcE2H/DIP1/CG32847/Ythdf/CG3223/Uba1/armi/CSN3/Rpn8/Rpt4/Cul2/sina/Rpn7/Cul1/CG8188/Rad23/CG32640…	115
BP	GO:0050767	regulation of neurogenesis	75|1444	283|10353	1.22818e-08	9.15782e-07	FBgn0010300/FBgn0000097/FBgn0264273/FBgn0001180/FBgn0264324/FBgn0004395/FBgn0011260/FBgn0085430/FBgn0026181/FBgn0000463/FBgn0259984/FBgn0284221/FBgn0011259/FBgn0000575/FBgn0034697/FBgn0037375/FBgn0000546/FBgn0262656/FBgn0005631/FBgn0039914/FBgn0053208/FBgn0011760/FBgn0001085/FBgn0025741/FBgn0039141/FBgn0259211/FBgn0004876/FBgn0003345/FBgn0086408/FBgn0005612/FBgn0015774/FBgn0039234/FBgn0003744/FBg…	brat/aop/Sema2b/hb/spg/unk/Sema2a/CG34401/Rok/Dl/kuz/Sema5c/Sema1a/emc/GM130/kat-60L1/EcR/Myc/robo1/mav/Mical/ctp/fz/PlexA/spas/grh/cdi/sd/stl/Sox14/NetB/Nct/trc/ari-1/pros/PlexB/Wnt5/Pak3/Vang/hdc/S6k/sina/Cul1/trio/pk/vvl/HUWE1/sl/Alk/Imp/zld/p53/Mcm10/Liprin-alpha/tutl/Sema1b/sav/Cka/SoxN/Fas2/G9a/neur/dar1/slmb/tgo/Ras85D/sif/fra/ago/DAAM/Rop/csw/ed/ths/fz2	75
BP	GO:0048737	imaginal disc-derived appendage development	87|1444	346|10353	1.28672e-08	9.35447e-07	FBgn0260397/FBgn0035539/FBgn0034903/FBgn0002643/FBgn0000395/FBgn0001075/FBgn0011817/FBgn0004395/FBgn0011224/FBgn0034876/FBgn0001259/FBgn0283531/FBgn0003866/FBgn0003997/FBgn0250871/FBgn0035142/FBgn0039066/FBgn0026181/FBgn0000463/FBgn0284247/FBgn0015396/FBgn0263706/FBgn0261547/FBgn0004635/FBgn0000575/FBgn0024250/FBgn0020251/FBgn0024244/FBgn0000658/FBgn0086779/FBgn0035533/FBgn0085432/FBgn0000546/FBg…	Su(var)3-3/slow/sona/mam/cv-2/ft/nmo/unk/heph/wmd/in/Duox/tsh/hid/pot/Hipk/EloA/Rok/Dl/ds/jumu/CG43658/Exn/rho/emc/brk/sfl/drm/fj/step/Cip4/pan/EcR/jing/Myc/Cul3/mav/Btk29A/bib/dco/ctp/qua/salm/fz/sd/spen/trc/sca/Pka-C3/Vang/Syx1A/ct/cos/drl/trio/pk/Mtl/Asx/pcm/RhoGAP15B/Su(H)/l(3)psg2/zld/Ser/mirr/sno/tow/mthl1/bowl/tyn/Alh/Rbfox1/Mrtf/neur/hyx/tgo/Dok/myo/shn/Ras85D/Bap170/Dg/Pka-C1/Ppcs/zfh2/e…	87
BP	GO:0007613	memory	41|1444	120|10353	1.48825e-08	1.05557e-06	FBgn0037705/FBgn0264307/FBgn0004370/FBgn0260793/FBgn0286785/FBgn0067779/FBgn0000479/FBgn0028397/FBgn0000546/FBgn0053207/FBgn0004168/FBgn0264607/FBgn0265597/FBgn0004575/FBgn0019985/FBgn0003520/FBgn0035016/FBgn0061469/FBgn0003093/FBgn0041164/FBgn0015380/FBgn0026401/FBgn0053513/FBgn0263490/FBgn0004837/FBgn0003996/FBgn0266572/FBgn0011582/FBgn0000108/FBgn0000635/FBgn0040372/FBgn0052062/FBgn0002932/FBg…	mura/orb2/Ptp10D/2mit/scb/dbr/dnc/Tob/EcR/pxb/5-HT1A/CaMKII/rad/Syn/mGluR/stau/CG4612/Ube3a/Pkc98E/armi/drl/Nipped-B/Nmdar2/mld/Su(H)/w/ebo/Dop1R1/Appl/Fas2/G9a/Rbfox1/neur/Tomosyn/Nf1/Pka-C1/pum/hop/shi/meng/dikar	41
BP	GO:0048736	appendage development	87|1444	350|10353	2.2958e-08	1.58957e-06	FBgn0260397/FBgn0035539/FBgn0034903/FBgn0002643/FBgn0000395/FBgn0001075/FBgn0011817/FBgn0004395/FBgn0011224/FBgn0034876/FBgn0001259/FBgn0283531/FBgn0003866/FBgn0003997/FBgn0250871/FBgn0035142/FBgn0039066/FBgn0026181/FBgn0000463/FBgn0284247/FBgn0015396/FBgn0263706/FBgn0261547/FBgn0004635/FBgn0000575/FBgn0024250/FBgn0020251/FBgn0024244/FBgn0000658/FBgn0086779/FBgn0035533/FBgn0085432/FBgn0000546/FBg…	Su(var)3-3/slow/sona/mam/cv-2/ft/nmo/unk/heph/wmd/in/Duox/tsh/hid/pot/Hipk/EloA/Rok/Dl/ds/jumu/CG43658/Exn/rho/emc/brk/sfl/drm/fj/step/Cip4/pan/EcR/jing/Myc/Cul3/mav/Btk29A/bib/dco/ctp/qua/salm/fz/sd/spen/trc/sca/Pka-C3/Vang/Syx1A/ct/cos/drl/trio/pk/Mtl/Asx/pcm/RhoGAP15B/Su(H)/l(3)psg2/zld/Ser/mirr/sno/tow/mthl1/bowl/tyn/Alh/Rbfox1/Mrtf/neur/hyx/tgo/Dok/myo/shn/Ras85D/Bap170/Dg/Pka-C1/Ppcs/zfh2/e…	87
BP	GO:0007476	imaginal disc-derived wing morphogenesis	74|1444	284|10353	3.32811e-08	2.20954e-06	FBgn0260397/FBgn0035539/FBgn0002643/FBgn0000395/FBgn0001075/FBgn0011817/FBgn0004395/FBgn0011224/FBgn0034876/FBgn0001259/FBgn0283531/FBgn0003866/FBgn0250871/FBgn0035142/FBgn0039066/FBgn0026181/FBgn0000463/FBgn0284247/FBgn0015396/FBgn0004635/FBgn0000575/FBgn0024250/FBgn0020251/FBgn0000658/FBgn0086779/FBgn0035533/FBgn0085432/FBgn0000546/FBgn0086655/FBgn0262656/FBgn0261268/FBgn0039914/FBgn0003502/FBg…	Su(var)3-3/slow/mam/cv-2/ft/nmo/unk/heph/wmd/in/Duox/tsh/pot/Hipk/EloA/Rok/Dl/ds/jumu/rho/emc/brk/sfl/fj/step/Cip4/pan/EcR/jing/Myc/Cul3/mav/Btk29A/bib/dco/ctp/qua/salm/fz/sd/spen/trc/sca/Pka-C3/Vang/ct/cos/pk/Mtl/Asx/pcm/Su(H)/zld/Ser/mirr/sno/tow/mthl1/tyn/Rbfox1/Mrtf/neur/hyx/Dok/myo/shn/Ras85D/Bap170/Dg/Pka-C1/Ppcs/zfh2/ed/fz2	74
BP	GO:0040008	regulation of growth	82|1444	326|10353	3.34319e-08	2.20954e-06	FBgn0036165/FBgn0010300/FBgn0264273/FBgn0260945/FBgn0000578/FBgn0001075/FBgn0033935/FBgn0011817/FBgn0003997/FBgn0261811/FBgn0011260/FBgn0035142/FBgn0264562/FBgn0026181/FBgn0259984/FBgn0261560/FBgn0284221/FBgn0011259/FBgn0261722/FBgn0024250/FBgn0020251/FBgn0286785/FBgn0037248/FBgn0086779/FBgn0035533/FBgn0000546/FBgn0262656/FBgn0037203/FBgn0031097/FBgn0038385/FBgn0002413/FBgn0033784/FBgn0041094/FBg…	chrb/brat/Sema2b/Atg1/ena/ft/Sin1/nmo/hid/pico/Sema2a/Hipk/Hr4/Rok/kuz/Thor/Sema5c/Sema1a/fwe/brk/sfl/scb/srl/step/Cip4/EcR/Myc/slif/obst-A/Fbxl7/dco/SCCRO3/scyl/CaMKII/fz/Lgr3/spas/stau/Larp4B/plum/gt/Sesn/Ube3a/Wnt5/dysc/Ide/Vang/hay/Uba1/Cul2/S6k/futsch/trio/pk/Nipped-B/sl/pcm/Hcf/Alk/fkh/mirr/Octbeta1R/p53/Ilp8/Cul5/Liprin-alpha/Sema1b/usp/sav/Fas2/tor/dar1/Smurf/Dok/Ras85D/sNPF/Nf1/ago/pum/s…	82
BP	GO:0010769	regulation of cell morphogenesis involved in differentiation	35|1444	97|10353	3.49666e-08	2.25962e-06	FBgn0264273/FBgn0011260/FBgn0085430/FBgn0026181/FBgn0259984/FBgn0284221/FBgn0011259/FBgn0034697/FBgn0037375/FBgn0001085/FBgn0025741/FBgn0039141/FBgn0015774/FBgn0003744/FBgn0004595/FBgn0025740/FBgn0010194/FBgn0044826/FBgn0015838/FBgn0283472/FBgn0024277/FBgn0003090/FBgn0086680/FBgn0030674/FBgn0031090/FBgn0046704/FBgn0010473/FBgn0016059/FBgn0053193/FBgn0040372/FBgn0263239/FBgn0085447/FBgn0011592/FBg…	Sema2b/Sema2a/CG34401/Rok/kuz/Sema5c/Sema1a/GM130/kat-60L1/fz/PlexA/spas/NetB/trc/pros/PlexB/Wnt5/Pak3/Vang/S6k/trio/pk/vvl/HUWE1/Rab35/Liprin-alpha/tutl/Sema1b/sav/G9a/dar1/sif/fra/DAAM/fz2	35
BP	GO:0016567	protein ubiquitination	77|1444	301|10353	4.10156e-08	2.5929e-06	FBgn0085404/FBgn0038286/FBgn0010300/FBgn0051357/FBgn0036196/FBgn0031896/FBgn0035959/FBgn0030809/FBgn0011230/FBgn0037705/FBgn0038488/FBgn0033639/FBgn0003943/FBgn0026206/FBgn0005695/FBgn0038686/FBgn0031857/FBgn0032467/FBgn0260794/FBgn0261268/FBgn0032208/FBgn0035983/FBgn0264848/FBgn0052085/FBgn0265356/FBgn0037760/FBgn0038385/FBgn0034542/FBgn0026176/FBgn0033784/FBgn0052177/FBgn0020257/FBgn0264493/FBg…	CG34375/CG6966/brat/CG31357/CG11658/CG4502/CG4911/Ubr1/poe/mura/m-cup/CG9003/Ubi-p63E/mei-P26/gcl/CG5555/LUBEL/CG9934/ctrip/Cul3/Ufd4/CG4080/vih/CG32085/tn/FBXO11/Fbxl7/Fem-1/SkpB/SCCRO3/Ndfip/Ppa/rdx/Psc/CG2247/POSH/CG8910/Ubc6/Ube3a/ari-1/CG6923/phyl/Skp2/dgrn/SCCRO4/wech/UbcE2H/CG32847/Uba1/CG7376/Cul2/sina/Cul1/CG8188/HUWE1/roq/Rca1/CG3356/CG3295/Cul5/Atg8a/CG10254/gzl/Rnf146/Usp14/Cul4/Ubi-p…	77
BP	GO:0048585	negative regulation of response to stimulus	99|1444	420|10353	4.42828e-08	2.64815e-06	FBgn0036165/FBgn0000097/FBgn0264273/FBgn0260945/FBgn0011817/FBgn0261514/FBgn0011260/FBgn0035142/FBgn0264562/FBgn0011230/FBgn0026181/FBgn0260936/FBgn0000463/FBgn0284247/FBgn0004370/FBgn0284221/FBgn0011259/FBgn0033438/FBgn0024250/FBgn0040011/FBgn0001321/FBgn0002906/FBgn0024941/FBgn0044452/FBgn0000479/FBgn0037248/FBgn0037203/FBgn0261268/FBgn0004859/FBgn0032208/FBgn0002413/FBgn0034068/FBgn0013576/FBg…	chrb/aop/Sema2b/Atg1/nmo/NimA/Sema2a/Hipk/Hr4/poe/Rok/scny/Dl/ds/Ptp10D/Sema5c/Sema1a/Mmp2/brk/Slmap/knk/Blm/RSG7/Atg2/dnc/srl/slif/Cul3/ci/Ufd4/dco/casp/mtd/scyl/Ndfip/Sulf1/rdx/Cbp53E/PGRP-LA/Atg9/cdi/POSH/Pc/Ubc6/nkd/Notum/Sesn/shams/Ube3a/phyl/Su(z)12/PlexB/Ide/Galphaq/CG42450/armi/Cul2/cos/PGRP-SB1/PGRP-SC2/Cul1/Lam/HUWE1/sl/Su(H)/uif/kek1/msn/fz4/Mnn1/E(bx)/tow/Cul5/pirk/Sema1b/CG9636/Cka/S…	99
BP	GO:0010498	proteasomal protein catabolic process	69|1444	260|10353	4.46092e-08	2.64815e-06	FBgn0010300/FBgn0051357/FBgn0036196/FBgn0035959/FBgn0030809/FBgn0011230/FBgn0260936/FBgn0033639/FBgn0005695/FBgn0032467/FBgn0259152/FBgn0261268/FBgn0032208/FBgn0262114/FBgn0264848/FBgn0052085/FBgn0265356/FBgn0037760/FBgn0038385/FBgn0002413/FBgn0026176/FBgn0020257/FBgn0264493/FBgn0030320/FBgn0004436/FBgn0061469/FBgn0017418/FBgn0037944/FBgn0013725/FBgn0028690/FBgn0034071/FBgn0037236/FBgn0259745/FBg…	brat/CG31357/CG11658/CG4911/Ubr1/poe/scny/CG9003/gcl/CG9934/Clbn/Cul3/Ufd4/RanBPM/vih/CG32085/tn/FBXO11/Fbxl7/dco/SkpB/Ppa/rdx/CG2247/Ubc6/Ube3a/ari-1/CG6923/phyl/Rpn5/CG8405/Skp2/wech/Rpn1/UbcE2H/CG32847/Rpn8/Rpt4/Cul2/sina/Rpn7/Cul1/CG8188/Rad23/CG32640/HUWE1/Rpn2/Uch-L5/muskelin/Rca1/CG3295/Cul5/gzl/Rnf146/inc/Cul4/CG7058/Smurf/slmb/Apc2/Rpt3/CG12402/Prosbeta2/ago/Pka-C1/Rpt1/Rpt5/Prosbeta3/CG…	69
BP	GO:0060562	epithelial tube morphogenesis	108|1444	470|10353	4.46214e-08	2.64815e-06	FBgn0260397/FBgn0035049/FBgn0035539/FBgn0002643/FBgn0000395/FBgn0001075/FBgn0011817/FBgn0004395/FBgn0011224/FBgn0034876/FBgn0001259/FBgn0283531/FBgn0003866/FBgn0259678/FBgn0003997/FBgn0250871/FBgn0035142/FBgn0039066/FBgn0026181/FBgn0000463/FBgn0284247/FBgn0015396/FBgn0263706/FBgn0001981/FBgn0004370/FBgn0010452/FBgn0261547/FBgn0033438/FBgn0004635/FBgn0000575/FBgn0024250/FBgn0001321/FBgn0020251/FBg…	Su(var)3-3/Mmp1/slow/mam/cv-2/ft/nmo/unk/heph/wmd/in/Duox/tsh/sqa/hid/pot/Hipk/EloA/Rok/Dl/ds/jumu/CG43658/esg/Ptp10D/trn/Exn/Mmp2/rho/emc/brk/knk/sfl/kkv/drm/fj/step/Cip4/pan/EcR/jing/Myc/Cul3/mav/Btk29A/bib/dco/ctp/qua/salm/fz/sd/spen/trc/sca/Pka-C3/Vang/hdc/ct/bnl/cos/dnd/trio/pk/Mtl/Lam/Asx/bab2/pcm/RhoGAP15B/Su(H)/l(3)psg2/msn/slpr/zld/Ser/fkh/mirr/sno/Rca1/Mnn1/tow/barr/mthl1/bowl/Fas2/tyn/…	108
BP	GO:0007611	learning or memory	49|1444	162|10353	5.46209e-08	3.11446e-06	FBgn0037705/FBgn0264307/FBgn0004370/FBgn0013334/FBgn0260793/FBgn0286785/FBgn0004516/FBgn0067779/FBgn0000479/FBgn0004244/FBgn0028397/FBgn0000546/FBgn0053207/FBgn0003502/FBgn0004168/FBgn0264607/FBgn0265597/FBgn0004575/FBgn0019985/FBgn0003520/FBgn0035016/FBgn0061469/FBgn0003093/FBgn0041164/FBgn0005564/FBgn0015380/FBgn0259108/FBgn0026401/FBgn0053513/FBgn0262739/FBgn0263490/FBgn0040505/FBgn0004837/FBg…	mura/orb2/Ptp10D/Sap47/2mit/scb/Gad1/dbr/dnc/Rdl/Tob/EcR/pxb/Btk29A/5-HT1A/CaMKII/rad/Syn/mGluR/stau/CG4612/Ube3a/Pkc98E/armi/Shal/drl/futsch/Nipped-B/Nmdar2/AGO1/mld/Alk/Su(H)/w/ebo/Dop1R1/Appl/Fas2/G9a/Rbfox1/neur/Tomosyn/Nf1/Pka-C1/pum/hop/shi/meng/dikar	49
BP	GO:0050890	cognition	49|1444	162|10353	5.46209e-08	3.11446e-06	FBgn0037705/FBgn0264307/FBgn0004370/FBgn0013334/FBgn0260793/FBgn0286785/FBgn0004516/FBgn0067779/FBgn0000479/FBgn0004244/FBgn0028397/FBgn0000546/FBgn0053207/FBgn0003502/FBgn0004168/FBgn0264607/FBgn0265597/FBgn0004575/FBgn0019985/FBgn0003520/FBgn0035016/FBgn0061469/FBgn0003093/FBgn0041164/FBgn0005564/FBgn0015380/FBgn0259108/FBgn0026401/FBgn0053513/FBgn0262739/FBgn0263490/FBgn0040505/FBgn0004837/FBg…	mura/orb2/Ptp10D/Sap47/2mit/scb/Gad1/dbr/dnc/Rdl/Tob/EcR/pxb/Btk29A/5-HT1A/CaMKII/rad/Syn/mGluR/stau/CG4612/Ube3a/Pkc98E/armi/Shal/drl/futsch/Nipped-B/Nmdar2/AGO1/mld/Alk/Su(H)/w/ebo/Dop1R1/Appl/Fas2/G9a/Rbfox1/neur/Tomosyn/Nf1/Pka-C1/pum/hop/shi/meng/dikar	49
BP	GO:0043161	proteasome-mediated ubiquitin-dependent protein catabolic process	66|1444	246|10353	5.58875e-08	3.1254e-06	FBgn0010300/FBgn0051357/FBgn0036196/FBgn0035959/FBgn0030809/FBgn0011230/FBgn0033639/FBgn0005695/FBgn0032467/FBgn0259152/FBgn0261268/FBgn0032208/FBgn0262114/FBgn0264848/FBgn0052085/FBgn0265356/FBgn0037760/FBgn0038385/FBgn0002413/FBgn0026176/FBgn0020257/FBgn0264493/FBgn0030320/FBgn0004436/FBgn0061469/FBgn0017418/FBgn0037944/FBgn0013725/FBgn0028690/FBgn0037236/FBgn0259745/FBgn0028695/FBgn0029996/FBg…	brat/CG31357/CG11658/CG4911/Ubr1/poe/CG9003/gcl/CG9934/Clbn/Cul3/Ufd4/RanBPM/vih/CG32085/tn/FBXO11/Fbxl7/dco/SkpB/Ppa/rdx/CG2247/Ubc6/Ube3a/ari-1/CG6923/phyl/Rpn5/Skp2/wech/Rpn1/UbcE2H/Rpn8/Rpt4/Cul2/sina/Rpn7/Cul1/CG8188/Rad23/CG32640/HUWE1/Rpn2/Uch-L5/muskelin/Rca1/CG3295/Cul5/gzl/Rnf146/inc/Cul4/CG7058/Smurf/slmb/Apc2/Rpt3/CG12402/Prosbeta2/ago/Pka-C1/Rpt1/Rpt5/Prosbeta3/CG6758	66
BP	GO:0035120	post-embryonic appendage morphogenesis	82|1444	330|10353	5.96265e-08	3.22843e-06	FBgn0260397/FBgn0035539/FBgn0002643/FBgn0000395/FBgn0001075/FBgn0011817/FBgn0004395/FBgn0011224/FBgn0034876/FBgn0001259/FBgn0283531/FBgn0003866/FBgn0250871/FBgn0035142/FBgn0039066/FBgn0026181/FBgn0000463/FBgn0284247/FBgn0015396/FBgn0263706/FBgn0261547/FBgn0004635/FBgn0000575/FBgn0024250/FBgn0020251/FBgn0024244/FBgn0000658/FBgn0086779/FBgn0035533/FBgn0085432/FBgn0000546/FBgn0086655/FBgn0262656/FBg…	Su(var)3-3/slow/mam/cv-2/ft/nmo/unk/heph/wmd/in/Duox/tsh/pot/Hipk/EloA/Rok/Dl/ds/jumu/CG43658/Exn/rho/emc/brk/sfl/drm/fj/step/Cip4/pan/EcR/jing/Myc/Cul3/mav/Btk29A/bib/dco/ctp/qua/salm/fz/sd/spen/trc/sca/Pka-C3/Vang/ct/cos/trio/pk/Mtl/Asx/pcm/RhoGAP15B/Su(H)/l(3)psg2/zld/Ser/mirr/sno/tow/mthl1/bowl/tyn/Rbfox1/Mrtf/neur/hyx/tgo/Dok/myo/shn/Ras85D/Bap170/Dg/Pka-C1/Ppcs/zfh2/ed/fz2	82
BP	GO:0007472	wing disc morphogenesis	75|1444	293|10353	5.99501e-08	3.22843e-06	FBgn0260397/FBgn0035539/FBgn0002643/FBgn0000395/FBgn0001075/FBgn0011817/FBgn0004395/FBgn0011224/FBgn0034876/FBgn0001259/FBgn0283531/FBgn0003866/FBgn0250871/FBgn0035142/FBgn0039066/FBgn0026181/FBgn0000463/FBgn0284247/FBgn0015396/FBgn0004635/FBgn0000575/FBgn0024250/FBgn0020251/FBgn0000658/FBgn0086779/FBgn0035533/FBgn0085432/FBgn0000546/FBgn0086655/FBgn0262656/FBgn0261268/FBgn0039914/FBgn0003502/FBg…	Su(var)3-3/slow/mam/cv-2/ft/nmo/unk/heph/wmd/in/Duox/tsh/pot/Hipk/EloA/Rok/Dl/ds/jumu/rho/emc/brk/sfl/fj/step/Cip4/pan/EcR/jing/Myc/Cul3/mav/Btk29A/bib/dco/ctp/qua/salm/fz/sd/spen/trc/sca/Pka-C3/Vang/ct/cos/pk/Mtl/Asx/pcm/Su(H)/zld/Ser/mirr/sno/tow/mthl1/tyn/Rbfox1/Mrtf/neur/hyx/Dok/myo/shn/Ras85D/Bap170/Dg/Pka-C1/Ppcs/hop/zfh2/ed/fz2	75
BP	GO:0007560	imaginal disc morphogenesis	95|1444	403|10353	8.33636e-08	4.32895e-06	FBgn0260397/FBgn0035049/FBgn0035539/FBgn0002643/FBgn0000395/FBgn0001075/FBgn0011817/FBgn0004395/FBgn0011224/FBgn0034876/FBgn0001259/FBgn0283531/FBgn0003866/FBgn0259678/FBgn0003997/FBgn0250871/FBgn0035142/FBgn0039066/FBgn0026181/FBgn0000463/FBgn0284247/FBgn0015396/FBgn0263706/FBgn0001981/FBgn0261547/FBgn0033438/FBgn0004635/FBgn0000575/FBgn0024250/FBgn0020251/FBgn0024244/FBgn0000658/FBgn0086779/FBg…	Su(var)3-3/Mmp1/slow/mam/cv-2/ft/nmo/unk/heph/wmd/in/Duox/tsh/sqa/hid/pot/Hipk/EloA/Rok/Dl/ds/jumu/CG43658/esg/Exn/Mmp2/rho/emc/brk/sfl/drm/fj/step/Cip4/pan/EcR/jing/Myc/Cul3/mav/Btk29A/bib/dco/ctp/qua/salm/fz/sd/spen/trc/sca/Pka-C3/Vang/ct/cos/trio/pk/Mtl/Asx/bab2/pcm/RhoGAP15B/Su(H)/l(3)psg2/msn/slpr/zld/Ser/mirr/sno/Rca1/Mnn1/tow/mthl1/bowl/Fas2/tyn/Rbfox1/Mrtf/neur/hyx/tgo/Dok/myo/shn/Ras85D/…	95
BP	GO:0048563	post-embryonic animal organ morphogenesis	95|1444	403|10353	8.33636e-08	4.32895e-06	FBgn0260397/FBgn0035049/FBgn0035539/FBgn0002643/FBgn0000395/FBgn0001075/FBgn0011817/FBgn0004395/FBgn0011224/FBgn0034876/FBgn0001259/FBgn0283531/FBgn0003866/FBgn0259678/FBgn0003997/FBgn0250871/FBgn0035142/FBgn0039066/FBgn0026181/FBgn0000463/FBgn0284247/FBgn0015396/FBgn0263706/FBgn0001981/FBgn0261547/FBgn0033438/FBgn0004635/FBgn0000575/FBgn0024250/FBgn0020251/FBgn0024244/FBgn0000658/FBgn0086779/FBg…	Su(var)3-3/Mmp1/slow/mam/cv-2/ft/nmo/unk/heph/wmd/in/Duox/tsh/sqa/hid/pot/Hipk/EloA/Rok/Dl/ds/jumu/CG43658/esg/Exn/Mmp2/rho/emc/brk/sfl/drm/fj/step/Cip4/pan/EcR/jing/Myc/Cul3/mav/Btk29A/bib/dco/ctp/qua/salm/fz/sd/spen/trc/sca/Pka-C3/Vang/ct/cos/trio/pk/Mtl/Asx/bab2/pcm/RhoGAP15B/Su(H)/l(3)psg2/msn/slpr/zld/Ser/mirr/sno/Rca1/Mnn1/tow/mthl1/bowl/Fas2/tyn/Rbfox1/Mrtf/neur/hyx/tgo/Dok/myo/shn/Ras85D/…	95
BP	GO:0035114	imaginal disc-derived appendage morphogenesis	83|1444	339|10353	9.9338e-08	5.06798e-06	FBgn0260397/FBgn0035539/FBgn0002643/FBgn0000395/FBgn0001075/FBgn0011817/FBgn0004395/FBgn0011224/FBgn0034876/FBgn0001259/FBgn0283531/FBgn0003866/FBgn0003997/FBgn0250871/FBgn0035142/FBgn0039066/FBgn0026181/FBgn0000463/FBgn0284247/FBgn0015396/FBgn0263706/FBgn0261547/FBgn0004635/FBgn0000575/FBgn0024250/FBgn0020251/FBgn0024244/FBgn0000658/FBgn0086779/FBgn0035533/FBgn0085432/FBgn0000546/FBgn0086655/FBg…	Su(var)3-3/slow/mam/cv-2/ft/nmo/unk/heph/wmd/in/Duox/tsh/hid/pot/Hipk/EloA/Rok/Dl/ds/jumu/CG43658/Exn/rho/emc/brk/sfl/drm/fj/step/Cip4/pan/EcR/jing/Myc/Cul3/mav/Btk29A/bib/dco/ctp/qua/salm/fz/sd/spen/trc/sca/Pka-C3/Vang/ct/cos/trio/pk/Mtl/Asx/pcm/RhoGAP15B/Su(H)/l(3)psg2/zld/Ser/mirr/sno/tow/mthl1/bowl/tyn/Rbfox1/Mrtf/neur/hyx/tgo/Dok/myo/shn/Ras85D/Bap170/Dg/Pka-C1/Ppcs/zfh2/ed/fz2	83
BP	GO:0006959	humoral immune response	44|1444	142|10353	1.19975e-07	5.92257e-06	FBgn0283437/FBgn0004240/FBgn0012042/FBgn0283461/FBgn0052185/FBgn0265998/FBgn0005655/FBgn0014865/FBgn0034407/FBgn0260936/FBgn0041579/FBgn0261560/FBgn0034476/FBgn0010388/FBgn0038530/FBgn0034068/FBgn0035975/FBgn0283657/FBgn0037384/FBgn0000277/FBgn0011274/FBgn0051660/FBgn0000276/FBgn0000279/FBgn0043578/FBgn0043575/FBgn0015509/FBgn0053470/FBgn0086680/FBgn0038760/FBgn0004606/FBgn0040736/FBgn0004364/FBg…	PPO1/DptA/AttA/Drs/edin/Doa/PCNA/Mtk/DptB/scny/AttC/Thor/Toll-7/Dro/AttD/casp/PGRP-LA/Tlk/dgrn/CecA2/Dif/smog/CecA1/CecC/PGRP-SB1/PGRP-SC2/Cul1/CG33470/vvl/MED25/zfh1/IM3/18w/Spt6/Ptip/key/slmb/CG43055/PGRP-LE/DMAP1/hop/AttB/Pli/Dlg5	44
BP	GO:0032446	protein modification by small protein conjugation	82|1444	335|10353	1.20162e-07	5.92257e-06	FBgn0085404/FBgn0038286/FBgn0010300/FBgn0051357/FBgn0036196/FBgn0031896/FBgn0035959/FBgn0030809/FBgn0011230/FBgn0037705/FBgn0038488/FBgn0033639/FBgn0003943/FBgn0026206/FBgn0005695/FBgn0038686/FBgn0031857/FBgn0032467/FBgn0260794/FBgn0261268/FBgn0032208/FBgn0035983/FBgn0264848/FBgn0052085/FBgn0265356/FBgn0037760/FBgn0038385/FBgn0034542/FBgn0026176/FBgn0033784/FBgn0052177/FBgn0020257/FBgn0264493/FBg…	CG34375/CG6966/brat/CG31357/CG11658/CG4502/CG4911/Ubr1/poe/mura/m-cup/CG9003/Ubi-p63E/mei-P26/gcl/CG5555/LUBEL/CG9934/ctrip/Cul3/Ufd4/CG4080/vih/CG32085/tn/FBXO11/Fbxl7/Fem-1/SkpB/SCCRO3/Ndfip/Ppa/rdx/Psc/CG2247/POSH/CG8910/Ubc6/Ube3a/ari-1/CG6923/phyl/Skp2/dgrn/SCCRO4/jnj/wech/UbcE2H/CG32847/Nup358/Uba1/CG7376/Cul2/sina/Cul1/CG8188/HUWE1/roq/CG13705/Rca1/CG3356/CG3295/Cul5/Atg8a/Nse4/CG10254/gzl…	82
BP	GO:0035107	appendage morphogenesis	83|1444	342|10353	1.49553e-07	7.24832e-06	FBgn0260397/FBgn0035539/FBgn0002643/FBgn0000395/FBgn0001075/FBgn0011817/FBgn0004395/FBgn0011224/FBgn0034876/FBgn0001259/FBgn0283531/FBgn0003866/FBgn0003997/FBgn0250871/FBgn0035142/FBgn0039066/FBgn0026181/FBgn0000463/FBgn0284247/FBgn0015396/FBgn0263706/FBgn0261547/FBgn0004635/FBgn0000575/FBgn0024250/FBgn0020251/FBgn0024244/FBgn0000658/FBgn0086779/FBgn0035533/FBgn0085432/FBgn0000546/FBgn0086655/FBg…	Su(var)3-3/slow/mam/cv-2/ft/nmo/unk/heph/wmd/in/Duox/tsh/hid/pot/Hipk/EloA/Rok/Dl/ds/jumu/CG43658/Exn/rho/emc/brk/sfl/drm/fj/step/Cip4/pan/EcR/jing/Myc/Cul3/mav/Btk29A/bib/dco/ctp/qua/salm/fz/sd/spen/trc/sca/Pka-C3/Vang/ct/cos/trio/pk/Mtl/Asx/pcm/RhoGAP15B/Su(H)/l(3)psg2/zld/Ser/mirr/sno/tow/mthl1/bowl/tyn/Rbfox1/Mrtf/neur/hyx/tgo/Dok/myo/shn/Ras85D/Bap170/Dg/Pka-C1/Ppcs/zfh2/ed/fz2	83
BP	GO:0048863	stem cell differentiation	36|1444	107|10353	1.73821e-07	8.28643e-06	FBgn0010300/FBgn0002643/FBgn0264273/FBgn0001180/FBgn0011260/FBgn0000463/FBgn0259984/FBgn0284221/FBgn0011259/FBgn0004635/FBgn0000546/FBgn0261963/FBgn0003300/FBgn0001085/FBgn0259211/FBgn0027548/FBgn0003520/FBgn0002945/FBgn0016977/FBgn0004595/FBgn0260943/FBgn0010768/FBgn0040080/FBgn0025525/FBgn0039044/FBgn0016059/FBgn0053193/FBgn0044323/FBgn0002932/FBgn0003205/FBgn0016660/FBgn0011674/FBgn0051005/FBg…	brat/mam/Sema2b/hb/Sema2a/Dl/kuz/Sema5c/Sema1a/rho/EcR/mid/run/fz/grh/nito/stau/nkd/spen/pros/Rbp6/sqz/pins/bab2/p53/Sema1b/sav/Cka/neur/Ras85D/H15/insc/qless/mira/bru1/fz2	36
BP	GO:0019730	antimicrobial humoral response	41|1444	130|10353	1.88182e-07	8.82634e-06	FBgn0004240/FBgn0012042/FBgn0283461/FBgn0265998/FBgn0005655/FBgn0014865/FBgn0034407/FBgn0260936/FBgn0041579/FBgn0261560/FBgn0034476/FBgn0010388/FBgn0038530/FBgn0034068/FBgn0035975/FBgn0283657/FBgn0037384/FBgn0000277/FBgn0011274/FBgn0051660/FBgn0000276/FBgn0000279/FBgn0043578/FBgn0043575/FBgn0015509/FBgn0053470/FBgn0086680/FBgn0038760/FBgn0004606/FBgn0040736/FBgn0004364/FBgn0028982/FBgn0052133/FBg…	DptA/AttA/Drs/Doa/PCNA/Mtk/DptB/scny/AttC/Thor/Toll-7/Dro/AttD/casp/PGRP-LA/Tlk/dgrn/CecA2/Dif/smog/CecA1/CecC/PGRP-SB1/PGRP-SC2/Cul1/CG33470/vvl/MED25/zfh1/IM3/18w/Spt6/Ptip/key/slmb/CG43055/PGRP-LE/DMAP1/AttB/Pli/Dlg5	41
BP	GO:0050770	regulation of axonogenesis	26|1444	66|10353	2.7222e-07	1.25653e-05	FBgn0264273/FBgn0011260/FBgn0085430/FBgn0026181/FBgn0259984/FBgn0284221/FBgn0011259/FBgn0001085/FBgn0025741/FBgn0039141/FBgn0015774/FBgn0004595/FBgn0025740/FBgn0010194/FBgn0044826/FBgn0015838/FBgn0283472/FBgn0024277/FBgn0003090/FBgn0030674/FBgn0046704/FBgn0016059/FBgn0085447/FBgn0011592/FBgn0025641/FBgn0016797	Sema2b/Sema2a/CG34401/Rok/kuz/Sema5c/Sema1a/fz/PlexA/spas/NetB/pros/PlexB/Wnt5/Pak3/Vang/S6k/trio/pk/HUWE1/Liprin-alpha/Sema1b/sif/fra/DAAM/fz2	26
BP	GO:0045892	negative regulation of transcription, DNA-templated	100|1444	441|10353	2.82757e-07	1.28478e-05	FBgn0260397/FBgn0000097/FBgn0001180/FBgn0036522/FBgn0003866/FBgn0265276/FBgn0264562/FBgn0028979/FBgn0260936/FBgn0001981/FBgn0000575/FBgn0024250/FBgn0024244/FBgn0005695/FBgn0052767/FBgn0035625/FBgn0004865/FBgn0085432/FBgn0032763/FBgn0000546/FBgn0086655/FBgn0004859/FBgn0037760/FBgn0036398/FBgn0266083/FBgn0032391/FBgn0261963/FBgn0003300/FBgn0005624/FBgn0004880/FBgn0003044/FBgn0263511/FBgn0032223/FBg…	Su(var)3-3/aop/hb/Phs/tsh/l(3)neo38/Hr4/tio/scny/esg/emc/brk/drm/gcl/CG32767/Blimp-1/Eip78C/pan/CG17568/EcR/jing/ci/FBXO11/upSET/ocm/escl/mid/run/Psc/scrt/Pcl/Vsx1/GATAd/sd/Pc/Dcr-2/HGTX/gt/pad/Tlk/pros/Su(z)12/NfI/bin3/Acf/spn-E/BigH1/NC2alpha/Usp10/CG31224/Dif/ct/msl-3/ph-p/ADD1/jim/sug/CG6843/Lam/Asx/AGO1/MESR4/CG5877/knrl/Su(H)/CG14441/zfh1/Rbf2/zld/fkh/mirr/Mcm10/ph-d/CG16779/bowl/usp/CG1663…	100
BP	GO:0022604	regulation of cell morphogenesis	46|1444	156|10353	3.17773e-07	1.42167e-05	FBgn0264273/FBgn0011260/FBgn0085430/FBgn0026181/FBgn0259984/FBgn0284221/FBgn0011259/FBgn0034697/FBgn0037375/FBgn0001085/FBgn0025741/FBgn0039141/FBgn0015774/FBgn0003744/FBgn0004595/FBgn0025740/FBgn0010194/FBgn0044826/FBgn0015838/FBgn0283472/FBgn0011771/FBgn0024277/FBgn0003090/FBgn0039532/FBgn0086680/FBgn0030674/FBgn0044823/FBgn0031090/FBgn0010909/FBgn0030018/FBgn0039852/FBgn0267795/FBgn0046704/FBg…	Sema2b/Sema2a/CG34401/Rok/kuz/Sema5c/Sema1a/GM130/kat-60L1/fz/PlexA/spas/NetB/trc/pros/PlexB/Wnt5/Pak3/Vang/S6k/Hem/trio/pk/Mtl/vvl/HUWE1/Spec2/Rab35/msn/slpr/nyo/Frl/Liprin-alpha/tutl/Sema1b/sav/tyn/G9a/dar1/Dok/sif/fra/hop/DAAM/ed/fz2	46
BP	GO:0006955	immune response	79|1444	327|10353	3.65333e-07	1.55706e-05	FBgn0283437/FBgn0026404/FBgn0004240/FBgn0012042/FBgn0283461/FBgn0052185/FBgn0265998/FBgn0283531/FBgn0005655/FBgn0014865/FBgn0034407/FBgn0260936/FBgn0041579/FBgn0261560/FBgn0261547/FBgn0034476/FBgn0033438/FBgn0010388/FBgn0264707/FBgn0037203/FBgn0040324/FBgn0004859/FBgn0038530/FBgn0035983/FBgn0034068/FBgn0263873/FBgn0013576/FBgn0041183/FBgn0035975/FBgn0040294/FBgn0042712/FBgn0034246/FBgn0283657/FBg…	PPO1/Dronc/DptA/AttA/Drs/edin/Doa/Duox/PCNA/Mtk/DptB/scny/AttC/Thor/Exn/Toll-7/Mmp2/Dro/RhoGEF3/slif/Ephrin/ci/AttD/CG4080/casp/sick/mtd/Tep1/PGRP-LA/POSH/HBS1/Dcr-2/Tlk/Ide/dgrn/Galphaq/GNBP1/CecA2/Eph/Dif/smog/CecA1/CecC/PGRP-SB1/PGRP-SC2/Cul1/CG33470/vvl/Lam/MED25/TotB/Ack-like/zfh1/IM3/18w/Tollo/Spt6/Toll-9/Ptip/E(bx)/pirk/CG9636/key/wun/kug/Vps16B/slmb/LanB1/CG43055/LRR/PGRP-LE/DMAP1/Tep4/ho…	79
BP	GO:0002376	immune system process	107|1444	483|10353	3.67265e-07	1.55706e-05	FBgn0283437/FBgn0026404/FBgn0004240/FBgn0012042/FBgn0283461/FBgn0051357/FBgn0052185/FBgn0040817/FBgn0265998/FBgn0283531/FBgn0005655/FBgn0014865/FBgn0034407/FBgn0026263/FBgn0260936/FBgn0259170/FBgn0259984/FBgn0041579/FBgn0261560/FBgn0261547/FBgn0034476/FBgn0033438/FBgn0039120/FBgn0010388/FBgn0031857/FBgn0264707/FBgn0000546/FBgn0037203/FBgn0040324/FBgn0004859/FBgn0053207/FBgn0038530/FBgn0035983/FBg…	PPO1/Dronc/DptA/AttA/Drs/CG31357/edin/CG14132/Doa/Duox/PCNA/Mtk/DptB/bip1/scny/alpha-Man-Ia/kuz/AttC/Thor/Exn/Toll-7/Mmp2/Nup98-96/Dro/LUBEL/RhoGEF3/EcR/slif/Ephrin/ci/pxb/AttD/CG4080/casp/ocm/sick/mtd/Tep1/fz/PGRP-LA/spas/POSH/HBS1/Dcr-2/sls/Tlk/Ide/dgrn/Galphaq/GNBP1/CecA2/Eph/Dif/Pvf3/DIP1/smog/CecA1/msl-3/CecC/PGRP-SB1/PGRP-SC2/Cul1/CG33470/CG2444/Zcchc7/Mtl/vvl/Lam/MED25/TotB/Ack-like/Su(H)/…	107
BP	GO:1902679	negative regulation of RNA biosynthetic process	101|1444	449|10353	3.69455e-07	1.55706e-05	FBgn0260397/FBgn0000097/FBgn0001180/FBgn0036522/FBgn0003866/FBgn0265276/FBgn0264562/FBgn0028979/FBgn0260936/FBgn0001981/FBgn0000575/FBgn0024250/FBgn0024244/FBgn0005695/FBgn0052767/FBgn0035625/FBgn0004865/FBgn0085432/FBgn0032763/FBgn0028397/FBgn0000546/FBgn0086655/FBgn0004859/FBgn0037760/FBgn0036398/FBgn0266083/FBgn0032391/FBgn0261963/FBgn0003300/FBgn0005624/FBgn0004880/FBgn0003044/FBgn0263511/FBg…	Su(var)3-3/aop/hb/Phs/tsh/l(3)neo38/Hr4/tio/scny/esg/emc/brk/drm/gcl/CG32767/Blimp-1/Eip78C/pan/CG17568/Tob/EcR/jing/ci/FBXO11/upSET/ocm/escl/mid/run/Psc/scrt/Pcl/Vsx1/GATAd/sd/Pc/Dcr-2/HGTX/gt/pad/Tlk/pros/Su(z)12/NfI/bin3/Acf/spn-E/BigH1/NC2alpha/Usp10/CG31224/Dif/ct/msl-3/ph-p/ADD1/jim/sug/CG6843/Lam/Asx/AGO1/MESR4/CG5877/knrl/Su(H)/CG14441/zfh1/Rbf2/zld/fkh/mirr/Mcm10/ph-d/CG16779/bowl/usp/CG…	101
BP	GO:1903507	negative regulation of nucleic acid-templated transcription	101|1444	449|10353	3.69455e-07	1.55706e-05	FBgn0260397/FBgn0000097/FBgn0001180/FBgn0036522/FBgn0003866/FBgn0265276/FBgn0264562/FBgn0028979/FBgn0260936/FBgn0001981/FBgn0000575/FBgn0024250/FBgn0024244/FBgn0005695/FBgn0052767/FBgn0035625/FBgn0004865/FBgn0085432/FBgn0032763/FBgn0028397/FBgn0000546/FBgn0086655/FBgn0004859/FBgn0037760/FBgn0036398/FBgn0266083/FBgn0032391/FBgn0261963/FBgn0003300/FBgn0005624/FBgn0004880/FBgn0003044/FBgn0263511/FBg…	Su(var)3-3/aop/hb/Phs/tsh/l(3)neo38/Hr4/tio/scny/esg/emc/brk/drm/gcl/CG32767/Blimp-1/Eip78C/pan/CG17568/Tob/EcR/jing/ci/FBXO11/upSET/ocm/escl/mid/run/Psc/scrt/Pcl/Vsx1/GATAd/sd/Pc/Dcr-2/HGTX/gt/pad/Tlk/pros/Su(z)12/NfI/bin3/Acf/spn-E/BigH1/NC2alpha/Usp10/CG31224/Dif/ct/msl-3/ph-p/ADD1/jim/sug/CG6843/Lam/Asx/AGO1/MESR4/CG5877/knrl/Su(H)/CG14441/zfh1/Rbf2/zld/fkh/mirr/Mcm10/ph-d/CG16779/bowl/usp/CG…	101
BP	GO:0001745	compound eye morphogenesis	76|1444	311|10353	3.75584e-07	1.56028e-05	FBgn0026404/FBgn0000097/FBgn0034408/FBgn0023001/FBgn0001075/FBgn0264324/FBgn0011817/FBgn0086677/FBgn0265998/FBgn0003866/FBgn0003997/FBgn0000542/FBgn0026181/FBgn0000463/FBgn0284247/FBgn0034049/FBgn0029082/FBgn0004635/FBgn0000575/FBgn0040297/FBgn0000658/FBgn0019972/FBgn0261268/FBgn0004859/FBgn0002413/FBgn0261648/FBgn0001085/FBgn0264493/FBgn0259211/FBgn0004876/FBgn0003345/FBgn0022960/FBgn0039234/FBg…	Dronc/aop/sano/melt/ft/spg/nmo/jeb/Doa/tsh/hid/ec/Rok/Dl/ds/bdg/hbs/rho/emc/Nhe2/fj/Drice/Cul3/ci/dco/salm/fz/rdx/grh/cdi/sd/vimar/Nct/pros/phyl/dysc/sca/Vang/Galphaq/RhoGAP100F/bnl/sina/M6/Ten-m/pk/Mtl/Lam/sl/Smyd4-4/Alk/Su(H)/Ser/mirr/Frl/Mcm10/aux/msi/Liprin-alpha/tutl/sav/Afti/chn/neur/hyx/tgo/rau/myo/shn/Ras85D/hop/Smyd4-3/shi/rst/csw/ed/Dsor1	76
BP	GO:0120035	regulation of plasma membrane bounded cell projection organization	46|1444	157|10353	3.89867e-07	1.59681e-05	FBgn0264273/FBgn0032683/FBgn0000578/FBgn0261811/FBgn0011260/FBgn0085430/FBgn0026181/FBgn0259984/FBgn0284221/FBgn0011259/FBgn0034697/FBgn0037375/FBgn0005631/FBgn0039914/FBgn0035295/FBgn0264607/FBgn0001085/FBgn0025741/FBgn0039141/FBgn0015774/FBgn0003744/FBgn0004595/FBgn0025740/FBgn0010194/FBgn0044826/FBgn0015838/FBgn0283472/FBgn0024277/FBgn0003090/FBgn0086680/FBgn0030674/FBgn0031090/FBgn0285926/FBg…	Sema2b/kon/ena/pico/Sema2a/CG34401/Rok/kuz/Sema5c/Sema1a/GM130/kat-60L1/robo1/mav/Cnb/CaMKII/fz/PlexA/spas/NetB/trc/pros/PlexB/Wnt5/Pak3/Vang/S6k/trio/pk/vvl/HUWE1/Rab35/Imp/Liprin-alpha/tutl/Sema1b/sav/kug/G9a/dar1/sif/fra/Cad99C/DAAM/Rop/fz2	46
BP	GO:0016477	cell migration	76|1444	312|10353	4.30547e-07	1.735e-05	FBgn0005626/FBgn0266000/FBgn0000097/FBgn0085443/FBgn0264273/FBgn0000578/FBgn0086677/FBgn0011260/FBgn0000463/FBgn0001981/FBgn0259984/FBgn0010452/FBgn0284221/FBgn0011259/FBgn0033438/FBgn0020251/FBgn0019662/FBgn0286785/FBgn0266521/FBgn0000546/FBgn0086655/FBgn0005631/FBgn0261648/FBgn0001085/FBgn0025866/FBgn0025741/FBgn0039141/FBgn0086408/FBgn0015774/FBgn0025740/FBgn0044826/FBgn0015838/FBgn0085407/FBg…	ple/CG44774/aop/spri/Sema2b/ena/jeb/Sema2a/Dl/esg/kuz/trn/Sema5c/Sema1a/Mmp2/sfl/qm/scb/stai/EcR/jing/robo1/salm/fz/CalpB/PlexA/spas/stl/NetB/PlexB/Pak3/Vang/Pvf3/Ggamma1/smog/disp/bnl/Hem/Mtl/sl/kel/knrl/Rap2l/rk/zfh1/msn/Sec15/18w/Rme-8/CG8155/Frl/rols/Ptpmeg2/Sema1b/mthl1/usp/tor/wun/kug/Mrtf/slmb/Apc2/tgo/LanB1/Ras85D/fra/Ced-12/Ppcs/pum/hop/shi/csw/Dsor1/Dlg5/ths/fz2	76
BP	GO:0048592	eye morphogenesis	78|1444	323|10353	4.41507e-07	1.735e-05	FBgn0026404/FBgn0000097/FBgn0034408/FBgn0023001/FBgn0001075/FBgn0264324/FBgn0011817/FBgn0086677/FBgn0265998/FBgn0003866/FBgn0003997/FBgn0000542/FBgn0026181/FBgn0000463/FBgn0284247/FBgn0034049/FBgn0029082/FBgn0004635/FBgn0000575/FBgn0040297/FBgn0000658/FBgn0019972/FBgn0261268/FBgn0004859/FBgn0002413/FBgn0261648/FBgn0003300/FBgn0001085/FBgn0264493/FBgn0259211/FBgn0004876/FBgn0003345/FBgn0022960/FBg…	Dronc/aop/sano/melt/ft/spg/nmo/jeb/Doa/tsh/hid/ec/Rok/Dl/ds/bdg/hbs/rho/emc/Nhe2/fj/Drice/Cul3/ci/dco/salm/run/fz/rdx/grh/cdi/sd/vimar/Nct/pros/phyl/dysc/sca/Vang/Galphaq/RhoGAP100F/bnl/sina/M6/Ten-m/pk/Mtl/Lam/sl/Smyd4-4/Alk/Su(H)/Ser/mirr/Frl/Mcm10/aux/msi/Liprin-alpha/tutl/sav/Fas2/Afti/chn/neur/hyx/tgo/rau/myo/shn/Ras85D/hop/Smyd4-3/shi/rst/csw/ed/Dsor1	78
BP	GO:0090596	sensory organ morphogenesis	78|1444	323|10353	4.41507e-07	1.735e-05	FBgn0026404/FBgn0000097/FBgn0034408/FBgn0023001/FBgn0001075/FBgn0264324/FBgn0011817/FBgn0086677/FBgn0265998/FBgn0003866/FBgn0003997/FBgn0000542/FBgn0026181/FBgn0000463/FBgn0284247/FBgn0034049/FBgn0029082/FBgn0004635/FBgn0000575/FBgn0040297/FBgn0000658/FBgn0019972/FBgn0261268/FBgn0004859/FBgn0002413/FBgn0261648/FBgn0003300/FBgn0001085/FBgn0264493/FBgn0259211/FBgn0004876/FBgn0003345/FBgn0022960/FBg…	Dronc/aop/sano/melt/ft/spg/nmo/jeb/Doa/tsh/hid/ec/Rok/Dl/ds/bdg/hbs/rho/emc/Nhe2/fj/Drice/Cul3/ci/dco/salm/run/fz/rdx/grh/cdi/sd/vimar/Nct/pros/phyl/dysc/sca/Vang/Galphaq/RhoGAP100F/bnl/sina/M6/Ten-m/pk/Mtl/Lam/sl/Smyd4-4/Alk/Su(H)/Ser/mirr/Frl/Mcm10/aux/msi/Liprin-alpha/tutl/sav/Fas2/Afti/chn/neur/hyx/tgo/rau/myo/shn/Ras85D/hop/Smyd4-3/shi/rst/csw/ed/Dsor1	78
BP	GO:1905114	cell surface receptor signaling pathway involved in cell-cell signaling	45|1444	153|10353	4.6171e-07	1.79021e-05	FBgn0000097/FBgn0034903/FBgn0086778/FBgn0005640/FBgn0001075/FBgn0011817/FBgn0034876/FBgn0003866/FBgn0016930/FBgn0035142/FBgn0026181/FBgn0284247/FBgn0033438/FBgn0020251/FBgn0000658/FBgn0032151/FBgn0085432/FBgn0002413/FBgn0024245/FBgn0040271/FBgn0001085/FBgn0000036/FBgn0027548/FBgn0266347/FBgn0002945/FBgn0044028/FBgn0016977/FBgn0013725/FBgn0010194/FBgn0015838/FBgn0015509/FBgn0015380/FBgn0027343/FBg…	aop/sona/nAChRalpha7/Eip63E/ft/nmo/wmd/tsh/Dyrk2/Hipk/Rok/ds/Mmp2/sfl/fj/nAChRalpha6/pan/dco/dnt/Sulf1/fz/nAChRalpha1/nito/nAChRalpha4/nkd/Notum/spen/phyl/Wnt5/Vang/Cul1/drl/fz3/pk/HUWE1/fz4/ebd1/SoxN/nAChRalpha3/Rnf146/slmb/hyx/Apc2/Ssdp/fz2	45
BP	GO:0031344	regulation of cell projection organization	46|1444	158|10353	4.77071e-07	1.82543e-05	FBgn0264273/FBgn0032683/FBgn0000578/FBgn0261811/FBgn0011260/FBgn0085430/FBgn0026181/FBgn0259984/FBgn0284221/FBgn0011259/FBgn0034697/FBgn0037375/FBgn0005631/FBgn0039914/FBgn0035295/FBgn0264607/FBgn0001085/FBgn0025741/FBgn0039141/FBgn0015774/FBgn0003744/FBgn0004595/FBgn0025740/FBgn0010194/FBgn0044826/FBgn0015838/FBgn0283472/FBgn0024277/FBgn0003090/FBgn0086680/FBgn0030674/FBgn0031090/FBgn0285926/FBg…	Sema2b/kon/ena/pico/Sema2a/CG34401/Rok/kuz/Sema5c/Sema1a/GM130/kat-60L1/robo1/mav/Cnb/CaMKII/fz/PlexA/spas/NetB/trc/pros/PlexB/Wnt5/Pak3/Vang/S6k/trio/pk/vvl/HUWE1/Rab35/Imp/Liprin-alpha/tutl/Sema1b/sav/kug/G9a/dar1/sif/fra/Cad99C/DAAM/Rop/fz2	46
BP	GO:0051253	negative regulation of RNA metabolic process	104|1444	469|10353	5.12766e-07	1.93653e-05	FBgn0260397/FBgn0000097/FBgn0001180/FBgn0036522/FBgn0003866/FBgn0265276/FBgn0264562/FBgn0260400/FBgn0028979/FBgn0260936/FBgn0001981/FBgn0000575/FBgn0024250/FBgn0024244/FBgn0005695/FBgn0052767/FBgn0035625/FBgn0004865/FBgn0085432/FBgn0032763/FBgn0028397/FBgn0000546/FBgn0086655/FBgn0011206/FBgn0004859/FBgn0037760/FBgn0036398/FBgn0266083/FBgn0032391/FBgn0261963/FBgn0003300/FBgn0005624/FBgn0004880/FBg…	Su(var)3-3/aop/hb/Phs/tsh/l(3)neo38/Hr4/elav/tio/scny/esg/emc/brk/drm/gcl/CG32767/Blimp-1/Eip78C/pan/CG17568/Tob/EcR/jing/bol/ci/FBXO11/upSET/ocm/escl/mid/run/Psc/scrt/Pcl/Vsx1/GATAd/sd/Pc/Dcr-2/HGTX/gt/pad/Tlk/pros/Su(z)12/mbf1/NfI/bin3/Acf/spn-E/BigH1/NC2alpha/Usp10/CG31224/Dif/ct/msl-3/ph-p/ADD1/jim/sug/CG6843/Lam/Asx/AGO1/MESR4/CG5877/knrl/Su(H)/CG14441/zfh1/Rbf2/zld/fkh/mirr/Mcm10/ph-d/CG167…	104
BP	GO:2000027	regulation of organ morphogenesis	37|1444	116|10353	5.39651e-07	2.01193e-05	FBgn0026404/FBgn0000097/FBgn0001075/FBgn0264324/FBgn0011817/FBgn0003866/FBgn0003997/FBgn0000542/FBgn0035142/FBgn0026181/FBgn0000463/FBgn0284247/FBgn0000658/FBgn0019972/FBgn0261268/FBgn0004859/FBgn0002413/FBgn0001085/FBgn0004876/FBgn0003345/FBgn0039234/FBgn0004595/FBgn0015838/FBgn0004435/FBgn0003410/FBgn0003090/FBgn0003416/FBgn0004837/FBgn0032929/FBgn0085412/FBgn0015371/FBgn0002932/FBgn0264075/FBg…	Dronc/aop/ft/spg/nmo/tsh/hid/ec/Hipk/Rok/Dl/ds/fj/Drice/Cul3/ci/dco/fz/cdi/sd/Nct/pros/Vang/Galphaq/sina/pk/sl/Su(H)/Mcm10/CG34383/chn/neur/tgo/shn/Ras85D/csw/ed	37
BP	GO:0051241	negative regulation of multicellular organismal process	58|1444	219|10353	5.70144e-07	2.09871e-05	FBgn0010300/FBgn0000097/FBgn0264273/FBgn0000578/FBgn0001075/FBgn0265998/FBgn0003866/FBgn0011260/FBgn0000463/FBgn0284221/FBgn0011259/FBgn0000575/FBgn0001321/FBgn0286785/FBgn0035533/FBgn0000546/FBgn0038385/FBgn0261648/FBgn0264607/FBgn0035975/FBgn0039354/FBgn0039141/FBgn0004876/FBgn0003345/FBgn0086408/FBgn0039431/FBgn0001150/FBgn0061469/FBgn0003744/FBgn0004595/FBgn0004435/FBgn0010113/FBgn0043578/FBg…	brat/aop/Sema2b/ena/ft/Doa/tsh/Sema2a/Dl/Sema5c/Sema1a/emc/knk/scb/Cip4/EcR/Fbxl7/salm/CaMKII/PGRP-LA/Lgr3/spas/cdi/sd/stl/plum/gt/Ube3a/trc/pros/Galphaq/hdc/PGRP-SB1/PGRP-SC2/sl/Su(H)/Ser/fkh/Octbeta1R/p53/Ilp8/Sema1b/CG9636/sav/Dop1R2/Fas2/tor/chn/neur/slmb/shn/Ras85D/PGRP-LE/Nf1/ago/Fak/ed/Patr-1	58
BP	GO:0010975	regulation of neuron projection development	38|1444	121|10353	5.91254e-07	2.14921e-05	FBgn0264273/FBgn0011260/FBgn0085430/FBgn0026181/FBgn0259984/FBgn0284221/FBgn0011259/FBgn0034697/FBgn0037375/FBgn0005631/FBgn0039914/FBgn0001085/FBgn0025741/FBgn0039141/FBgn0015774/FBgn0003744/FBgn0004595/FBgn0025740/FBgn0010194/FBgn0044826/FBgn0015838/FBgn0283472/FBgn0024277/FBgn0003090/FBgn0086680/FBgn0030674/FBgn0285926/FBgn0046704/FBgn0010473/FBgn0016059/FBgn0053193/FBgn0040372/FBgn0263239/FBg…	Sema2b/Sema2a/CG34401/Rok/kuz/Sema5c/Sema1a/GM130/kat-60L1/robo1/mav/fz/PlexA/spas/NetB/trc/pros/PlexB/Wnt5/Pak3/Vang/S6k/trio/pk/vvl/HUWE1/Imp/Liprin-alpha/tutl/Sema1b/sav/G9a/dar1/sif/fra/DAAM/Rop/fz2	38
BP	GO:0045934	negative regulation of nucleobase-containing compound metabolic process	108|1444	495|10353	7.12312e-07	2.55729e-05	FBgn0260397/FBgn0000097/FBgn0001180/FBgn0036522/FBgn0003866/FBgn0265276/FBgn0264562/FBgn0260400/FBgn0028979/FBgn0260936/FBgn0001981/FBgn0000575/FBgn0024250/FBgn0002906/FBgn0024244/FBgn0005695/FBgn0052767/FBgn0035625/FBgn0004865/FBgn0085432/FBgn0032763/FBgn0028397/FBgn0050085/FBgn0000546/FBgn0086655/FBgn0011206/FBgn0004859/FBgn0037760/FBgn0036398/FBgn0266083/FBgn0032391/FBgn0261963/FBgn0003300/FBg…	Su(var)3-3/aop/hb/Phs/tsh/l(3)neo38/Hr4/elav/tio/scny/esg/emc/brk/Blm/drm/gcl/CG32767/Blimp-1/Eip78C/pan/CG17568/Tob/Rif1/EcR/jing/bol/ci/FBXO11/upSET/ocm/escl/mid/run/Psc/scrt/Pcl/Vsx1/GATAd/sd/Pc/Dcr-2/HGTX/gt/pad/Tlk/pros/Su(z)12/mbf1/NfI/bin3/Acf/spn-E/BigH1/NC2alpha/Usp10/CG31224/Dif/ct/msl-3/ph-p/ADD1/jim/sug/CG6843/Lam/Asx/AGO1/MESR4/CG5877/knrl/Su(H)/CG14441/zfh1/Rbf2/zld/fkh/mirr/Mcm10/p…	108
BP	GO:0007431	salivary gland development	39|1444	127|10353	8.01219e-07	2.79621e-05	FBgn0026404/FBgn0001180/FBgn0034894/FBgn0086677/FBgn0003866/FBgn0000567/FBgn0003997/FBgn0004396/FBgn0010452/FBgn0004635/FBgn0286785/FBgn0085432/FBgn0000546/FBgn0019972/FBgn0005631/FBgn0003502/FBgn0024245/FBgn0011760/FBgn0001085/FBgn0001150/FBgn0015774/FBgn0010194/FBgn0010113/FBgn0011274/FBgn0015380/FBgn0039532/FBgn0001148/FBgn0030674/FBgn0035617/FBgn0003339/FBgn0004197/FBgn0000659/FBgn0000611/FBg…	Dronc/hb/sigmar/jeb/tsh/Eip74EF/hid/CrebA/trn/rho/scb/pan/EcR/Drice/robo1/Btk29A/dnt/ctp/fz/gt/NetB/Wnt5/hdc/Dif/drl/Mtl/gsb/HUWE1/l(3)psg2/Scr/Ser/fkh/exd/kug/shn/fra/shi/Trf2/fz2	39
BP	GO:0035272	exocrine system development	39|1444	127|10353	8.01219e-07	2.79621e-05	FBgn0026404/FBgn0001180/FBgn0034894/FBgn0086677/FBgn0003866/FBgn0000567/FBgn0003997/FBgn0004396/FBgn0010452/FBgn0004635/FBgn0286785/FBgn0085432/FBgn0000546/FBgn0019972/FBgn0005631/FBgn0003502/FBgn0024245/FBgn0011760/FBgn0001085/FBgn0001150/FBgn0015774/FBgn0010194/FBgn0010113/FBgn0011274/FBgn0015380/FBgn0039532/FBgn0001148/FBgn0030674/FBgn0035617/FBgn0003339/FBgn0004197/FBgn0000659/FBgn0000611/FBg…	Dronc/hb/sigmar/jeb/tsh/Eip74EF/hid/CrebA/trn/rho/scb/pan/EcR/Drice/robo1/Btk29A/dnt/ctp/fz/gt/NetB/Wnt5/hdc/Dif/drl/Mtl/gsb/HUWE1/l(3)psg2/Scr/Ser/fkh/exd/kug/shn/fra/shi/Trf2/fz2	39
BP	GO:0034249	negative regulation of cellular amide metabolic process	32|1444	95|10353	8.07707e-07	2.79621e-05	FBgn0010300/FBgn0011224/FBgn0053100/FBgn0260400/FBgn0052364/FBgn0264307/FBgn0261560/FBgn0262475/FBgn0265356/FBgn0034068/FBgn0264001/FBgn0035424/FBgn0263144/FBgn0039861/FBgn0259745/FBgn0039261/FBgn0043575/FBgn0039139/FBgn0262739/FBgn0026086/FBgn0004882/FBgn0085436/FBgn0017550/FBgn0033029/FBgn0011666/FBgn0011725/FBgn0052062/FBgn0000810/FBgn0034072/FBgn0003165/FBgn0052016/FBgn0000114	brat/heph/eIF4EHP/elav/tut/orb2/Thor/bru2/tn/casp/bru3/Larp4B/bin3/pasha/wech/Ythdf/PGRP-SC2/Mettl3/AGO1/Adar/orb/Not1/Rga/Not3/msi/twin/Rbfox1/fs(1)K10/Dg/pum/4E-T/bru1	32
BP	GO:1902531	regulation of intracellular signal transduction	91|1444	401|10353	9.49549e-07	3.24858e-05	FBgn0036165/FBgn0085443/FBgn0023001/FBgn0260945/FBgn0001075/FBgn0264324/FBgn0034894/FBgn0033935/FBgn0086677/FBgn0259678/FBgn0027561/FBgn0035092/FBgn0035142/FBgn0011230/FBgn0284247/FBgn0263706/FBgn0022382/FBgn0261547/FBgn0038504/FBgn0040011/FBgn0023540/FBgn0044452/FBgn0000479/FBgn0033153/FBgn0086779/FBgn0264707/FBgn0026376/FBgn0259152/FBgn0004859/FBgn0032208/FBgn0039914/FBgn0038385/FBgn0002413/FBg…	chrb/spri/melt/Atg1/ft/spg/sigmar/Sin1/jeb/sqa/CG18659/Nplp1/Hipk/poe/ds/CG43658/Pka-R2/Exn/Sur-8/Slmap/CG3630/Atg2/dnc/Gadd45/step/RhoGEF3/Rgl/Clbn/ci/Ufd4/mav/Fbxl7/dco/scyl/rdx/rad/Atg9/POSH/CG44085/Ubc6/Sesn/PlexB/Pez/Pak3/Unc-89/Ide/P32/Uba1/bnl/Cul2/Cul1/trio/HUWE1/sl/Spec2/Alk/msn/Imp/slpr/Mnn1/E(bx)/Cul5/Cka/CG9098/CG43102/Fgop2/tor/key/Ziz/Epac/Smurf/slmb/myo/Ras85D/sNPF/sif/Lst8/Ced-12/…	91
BP	GO:0017148	negative regulation of translation	30|1444	87|10353	1.00969e-06	3.41416e-05	FBgn0010300/FBgn0011224/FBgn0053100/FBgn0260400/FBgn0052364/FBgn0264307/FBgn0261560/FBgn0262475/FBgn0265356/FBgn0264001/FBgn0035424/FBgn0263144/FBgn0039861/FBgn0259745/FBgn0039261/FBgn0039139/FBgn0262739/FBgn0026086/FBgn0004882/FBgn0085436/FBgn0017550/FBgn0033029/FBgn0011666/FBgn0011725/FBgn0052062/FBgn0000810/FBgn0034072/FBgn0003165/FBgn0052016/FBgn0000114	brat/heph/eIF4EHP/elav/tut/orb2/Thor/bru2/tn/bru3/Larp4B/bin3/pasha/wech/Ythdf/Mettl3/AGO1/Adar/orb/Not1/Rga/Not3/msi/twin/Rbfox1/fs(1)K10/Dg/pum/4E-T/bru1	30
BP	GO:0051247	positive regulation of protein metabolic process	82|1444	352|10353	1.09145e-06	3.64821e-05	FBgn0026404/FBgn0264324/FBgn0261618/FBgn0034894/FBgn0033935/FBgn0086677/FBgn0003997/FBgn0011230/FBgn0260936/FBgn0264307/FBgn0029082/FBgn0033153/FBgn0086779/FBgn0260794/FBgn0011704/FBgn0019972/FBgn0261268/FBgn0011206/FBgn0032208/FBgn0262114/FBgn0039914/FBgn0264848/FBgn0002413/FBgn0033784/FBgn0000307/FBgn0052177/FBgn0264493/FBgn0003044/FBgn0034110/FBgn0040294/FBgn0264894/FBgn0261108/FBgn0004436/FBg…	Dronc/spg/larp/sigmar/Sin1/jeb/hid/poe/scny/orb2/hbs/Gadd45/step/ctrip/RnrS/Drice/Cul3/bol/Ufd4/RanBPM/mav/vih/dco/SCCRO3/chif/Ndfip/rdx/Pcl/Atg9/POSH/CG44085/Atg13/Ubc6/stau/CG4612/ari-1/phyl/CG8405/Pak3/CG41520/SCCRO4/Atac2/UbcE2H/Ythdf/P32/CG1791/bnl/Cul2/sina/Cul1/RnrL/Asx/HUWE1/Alk/msn/slpr/orb/muskelin/p53/Mnn1/CG3295/Cka/CG9098/Rnf146/tor/tyf/Cul4/G9a/mats/Smurf/slmb/Apc2/Rpt3/myo/Ras85D/s…	82
BP	GO:0019731	antibacterial humoral response	24|1444	62|10353	1.13698e-06	3.75721e-05	FBgn0004240/FBgn0012042/FBgn0283461/FBgn0014865/FBgn0034407/FBgn0041579/FBgn0261560/FBgn0010388/FBgn0038530/FBgn0034068/FBgn0000277/FBgn0051660/FBgn0000276/FBgn0000279/FBgn0043575/FBgn0053470/FBgn0038760/FBgn0040736/FBgn0004364/FBgn0028982/FBgn0052133/FBgn0041205/FBgn0262357/FBgn0041581	DptA/AttA/Drs/Mtk/DptB/AttC/Thor/Dro/AttD/casp/CecA2/smog/CecA1/CecC/PGRP-SC2/CG33470/MED25/IM3/18w/Spt6/Ptip/key/CG43055/AttB	24
BP	GO:0045732	positive regulation of protein catabolic process	28|1444	79|10353	1.22668e-06	4.00809e-05	FBgn0011230/FBgn0260936/FBgn0260794/FBgn0032208/FBgn0262114/FBgn0264848/FBgn0002413/FBgn0264493/FBgn0040294/FBgn0004436/FBgn0017418/FBgn0013725/FBgn0034071/FBgn0029996/FBgn0032956/FBgn0003410/FBgn0015509/FBgn0030674/FBgn0033757/FBgn0034573/FBgn0036897/FBgn0033260/FBgn0029006/FBgn0283468/FBgn0026598/FBgn0028686/FBgn0000273/FBgn0028687	poe/scny/ctrip/Ufd4/RanBPM/vih/dco/rdx/POSH/Ubc6/ari-1/phyl/CG8405/UbcE2H/Cul2/sina/Cul1/HUWE1/muskelin/CG3295/Rnf146/Cul4/Smurf/slmb/Apc2/Rpt3/Pka-C1/Rpt1	28
BP	GO:0048813	dendrite morphogenesis	45|1444	158|10353	1.24378e-06	4.0188e-05	FBgn0026404/FBgn0036661/FBgn0264273/FBgn0000578/FBgn0033935/FBgn0003997/FBgn0011260/FBgn0011259/FBgn0034697/FBgn0036494/FBgn0037375/FBgn0000546/FBgn0261268/FBgn0004859/FBgn0005631/FBgn0262975/FBgn0053208/FBgn0039141/FBgn0005612/FBgn0015774/FBgn0061469/FBgn0003744/FBgn0004595/FBgn0010194/FBgn0004198/FBgn0014007/FBgn0283472/FBgn0010768/FBgn0027339/FBgn0015380/FBgn0259108/FBgn0040283/FBgn0086680/FBg…	Dronc/CG9705/Sema2b/ena/Sin1/hid/Sema2a/Sema1a/GM130/Toll-6/kat-60L1/EcR/Cul3/ci/robo1/cnc/Mical/spas/Sox14/NetB/Ube3a/trc/pros/Wnt5/ct/Ptp69D/S6k/sqz/jim/drl/futsch/SMC1/vvl/CG12717/tutl/usp/sav/Girdin/G9a/chn/dar1/shn/fra/CG10431/pum	45
BP	GO:0048569	post-embryonic animal organ development	103|1444	473|10353	1.42833e-06	4.56439e-05	FBgn0260397/FBgn0035049/FBgn0035539/FBgn0002643/FBgn0000395/FBgn0001075/FBgn0011817/FBgn0004395/FBgn0011224/FBgn0034876/FBgn0001259/FBgn0283531/FBgn0003866/FBgn0259678/FBgn0003997/FBgn0250871/FBgn0035142/FBgn0039066/FBgn0026263/FBgn0026181/FBgn0000463/FBgn0284247/FBgn0015396/FBgn0263706/FBgn0001981/FBgn0261547/FBgn0033438/FBgn0039120/FBgn0004635/FBgn0000575/FBgn0024250/FBgn0020251/FBgn0286785/FBg…	Su(var)3-3/Mmp1/slow/mam/cv-2/ft/nmo/unk/heph/wmd/in/Duox/tsh/sqa/hid/pot/Hipk/EloA/bip1/Rok/Dl/ds/jumu/CG43658/esg/Exn/Mmp2/Nup98-96/rho/emc/brk/sfl/scb/drm/fj/step/Cip4/pan/EcR/jing/Myc/Cul3/mav/Btk29A/bib/dco/ocm/ctp/qua/salm/fz/sd/spen/trc/sca/Pka-C3/Vang/ct/cos/trio/pk/Mtl/Asx/bab2/pcm/RhoGAP15B/Su(H)/l(3)psg2/msn/slpr/zld/Ser/mirr/sno/Rca1/Mnn1/tow/mthl1/bowl/stwl/Fas2/tyn/Alh/Rbfox1/Mrtf/c…	103
BP	GO:0016358	dendrite development	47|1444	169|10353	1.5269e-06	4.82632e-05	FBgn0026404/FBgn0036661/FBgn0264273/FBgn0000578/FBgn0033935/FBgn0003997/FBgn0011260/FBgn0011259/FBgn0034697/FBgn0036494/FBgn0037375/FBgn0000546/FBgn0261268/FBgn0004859/FBgn0005631/FBgn0262975/FBgn0039914/FBgn0053208/FBgn0039141/FBgn0005612/FBgn0015774/FBgn0061469/FBgn0003744/FBgn0004595/FBgn0010194/FBgn0004198/FBgn0014007/FBgn0283472/FBgn0010768/FBgn0027339/FBgn0015380/FBgn0259108/FBgn0040283/FBg…	Dronc/CG9705/Sema2b/ena/Sin1/hid/Sema2a/Sema1a/GM130/Toll-6/kat-60L1/EcR/Cul3/ci/robo1/cnc/mav/Mical/spas/Sox14/NetB/Ube3a/trc/pros/Wnt5/ct/Ptp69D/S6k/sqz/jim/drl/futsch/SMC1/vvl/CG12717/tutl/usp/sav/Girdin/G9a/chn/dar1/shn/fra/CG10431/pum/Rop	47
BP	GO:0042067	establishment of ommatidial planar polarity	24|1444	63|10353	1.59622e-06	4.99121e-05	FBgn0000097/FBgn0034408/FBgn0001075/FBgn0011817/FBgn0000542/FBgn0026181/FBgn0000463/FBgn0284247/FBgn0034049/FBgn0029082/FBgn0000658/FBgn0002413/FBgn0001085/FBgn0264493/FBgn0259211/FBgn0003326/FBgn0015838/FBgn0003090/FBgn0039532/FBgn0014343/FBgn0267795/FBgn0003205/FBgn0004864/FBgn0000547	aop/sano/ft/nmo/ec/Rok/Dl/ds/bdg/hbs/fj/dco/fz/rdx/grh/sca/Vang/pk/Mtl/mirr/Frl/Ras85D/hop/ed	24
BP	GO:0007422	peripheral nervous system development	22|1444	55|10353	1.65227e-06	5.11149e-05	FBgn0013765/FBgn0000463/FBgn0000546/FBgn0040324/FBgn0021800/FBgn0061469/FBgn0016977/FBgn0004595/FBgn0025936/FBgn0011274/FBgn0004198/FBgn0024277/FBgn0086680/FBgn0014343/FBgn0029114/FBgn0000108/FBgn0000611/FBgn0015371/FBgn0002932/FBgn0003205/FBgn0011592/FBgn0011674	cnn/Dl/EcR/Ephrin/Reph/Ube3a/spen/pros/Eph/Dif/ct/trio/vvl/mirr/Tollo/Appl/exd/chn/neur/Ras85D/fra/insc	22
BP	GO:0090066	regulation of anatomical structure size	67|1444	274|10353	1.7987e-06	5.50591e-05	FBgn0035049/FBgn0035539/FBgn0034408/FBgn0264273/FBgn0000578/FBgn0001075/FBgn0261811/FBgn0011260/FBgn0284247/FBgn0259984/FBgn0261560/FBgn0284221/FBgn0011259/FBgn0039120/FBgn0001321/FBgn0001311/FBgn0000658/FBgn0035533/FBgn0261269/FBgn0000546/FBgn0262656/FBgn0031097/FBgn0086758/FBgn0039914/FBgn0003502/FBgn0000180/FBgn0002413/FBgn0003187/FBgn0260653/FBgn0001085/FBgn0082582/FBgn0039141/FBgn0259211/FBg…	Mmp1/slow/sano/Sema2b/ena/ft/pico/Sema2a/ds/kuz/Thor/Sema5c/Sema1a/Nup98-96/knk/kkv/fj/Cip4/conv/EcR/Myc/obst-A/chinmo/mav/Btk29A/bib/dco/qua/serp/fz/tmod/spas/grh/kcc/gt/RpI135/Wnt5/verm/Arpc3A/Vang/Pvf3/S6k/pk/Nipped-B/Mtl/Lam/bark/Alk/CG10413/zld/Frl/Atpalpha/Liprin-alpha/Sema1b/Fas2/tyn/Girdin/CG6891/myo/Ras85D/sNPF/Lst8/shi/Cad99C/DAAM/bru1/Cad96Ca	67
BP	GO:0048865	stem cell fate commitment	18|1444	40|10353	1.91821e-06	5.81059e-05	FBgn0010300/FBgn0002643/FBgn0001180/FBgn0000463/FBgn0259984/FBgn0004635/FBgn0261963/FBgn0003300/FBgn0259211/FBgn0003520/FBgn0002945/FBgn0016977/FBgn0004595/FBgn0040080/FBgn0002932/FBgn0003205/FBgn0011674/FBgn0021776	brat/mam/hb/Dl/kuz/rho/mid/run/grh/stau/nkd/spen/pros/pins/neur/Ras85D/insc/mira	18
BP	GO:0032270	positive regulation of cellular protein metabolic process	78|1444	335|10353	2.04066e-06	6.11776e-05	FBgn0026404/FBgn0264324/FBgn0261618/FBgn0034894/FBgn0033935/FBgn0086677/FBgn0003997/FBgn0011230/FBgn0260936/FBgn0264307/FBgn0029082/FBgn0033153/FBgn0086779/FBgn0011704/FBgn0019972/FBgn0261268/FBgn0011206/FBgn0032208/FBgn0262114/FBgn0039914/FBgn0264848/FBgn0002413/FBgn0033784/FBgn0000307/FBgn0052177/FBgn0264493/FBgn0003044/FBgn0034110/FBgn0040294/FBgn0264894/FBgn0261108/FBgn0004436/FBgn0003520/FBg…	Dronc/spg/larp/sigmar/Sin1/jeb/hid/poe/scny/orb2/hbs/Gadd45/step/RnrS/Drice/Cul3/bol/Ufd4/RanBPM/mav/vih/dco/SCCRO3/chif/Ndfip/rdx/Pcl/Atg9/POSH/CG44085/Atg13/Ubc6/stau/CG4612/ari-1/phyl/CG8405/Pak3/CG41520/SCCRO4/Atac2/UbcE2H/Ythdf/P32/CG1791/bnl/Cul2/sina/Cul1/RnrL/Asx/Alk/msn/slpr/orb/muskelin/p53/Mnn1/CG3295/Cka/CG9098/Rnf146/tor/tyf/G9a/mats/slmb/Apc2/Rpt3/myo/Ras85D/sNPF/Ced-12/Pka-C1/pum/R…	78
BP	GO:0008219	cell death	86|1444	380|10353	2.13331e-06	6.33026e-05	FBgn0026404/FBgn0036165/FBgn0051357/FBgn0031851/FBgn0260945/FBgn0001075/FBgn0034894/FBgn0033935/FBgn0283531/FBgn0000567/FBgn0003997/FBgn0000542/FBgn0035142/FBgn0260936/FBgn0000463/FBgn0003943/FBgn0261722/FBgn0024250/FBgn0036786/FBgn0044452/FBgn0032493/FBgn0011704/FBgn0000546/FBgn0019972/FBgn0262656/FBgn0259152/FBgn0261268/FBgn0039914/FBgn0037760/FBgn0002413/FBgn0028408/FBgn0034068/FBgn0033784/FBg…	Dronc/chrb/CG31357/Aatf/Atg1/ft/sigmar/Sin1/Duox/Eip74EF/hid/ec/Hipk/scny/Dl/Ubi-p63E/fwe/brk/skl/Atg2/Mabi/RnrS/EcR/Drice/Myc/Clbn/Cul3/mav/FBXO11/dco/Drep2/casp/SCCRO3/ctp/mtd/scyl/rdx/Fili/Atg9/POSH/Atg13/Dcr-2/Ubc6/vimar/Nup154/wfs1/sas/Atg101/Drep4/Drep3/CG41520/Galphaq/hdc/Uba1/CG1791/cos/Cul1/futsch/RnrL/pcm/Sep1/CG14441/l(3)psg2/fkh/Appl/p53/Mcm10/aux/Atg8a/sav/Msh6/Dop1R2/wun/Tip60/mats/…	86
BP	GO:0042176	regulation of protein catabolic process	32|1444	99|10353	2.25377e-06	6.62016e-05	FBgn0011230/FBgn0260936/FBgn0260794/FBgn0032208/FBgn0262114/FBgn0264848/FBgn0002413/FBgn0264493/FBgn0040294/FBgn0004436/FBgn0017418/FBgn0013725/FBgn0034071/FBgn0028695/FBgn0029996/FBgn0032956/FBgn0003410/FBgn0015509/FBgn0026777/FBgn0030674/FBgn0028692/FBgn0033757/FBgn0034573/FBgn0036897/FBgn0033260/FBgn0029006/FBgn0031161/FBgn0283468/FBgn0026598/FBgn0028686/FBgn0000273/FBgn0028687	poe/scny/ctrip/Ufd4/RanBPM/vih/dco/rdx/POSH/Ubc6/ari-1/phyl/CG8405/Rpn1/UbcE2H/Cul2/sina/Cul1/Rad23/HUWE1/Rpn2/muskelin/CG3295/Rnf146/Cul4/Smurf/CG15445/slmb/Apc2/Rpt3/Pka-C1/Rpt1	32
BP	GO:0012501	programmed cell death	78|1444	336|10353	2.30438e-06	6.70115e-05	FBgn0026404/FBgn0036165/FBgn0051357/FBgn0031851/FBgn0260945/FBgn0001075/FBgn0034894/FBgn0033935/FBgn0283531/FBgn0000567/FBgn0003997/FBgn0000542/FBgn0035142/FBgn0260936/FBgn0000463/FBgn0003943/FBgn0261722/FBgn0024250/FBgn0036786/FBgn0044452/FBgn0032493/FBgn0011704/FBgn0000546/FBgn0019972/FBgn0262656/FBgn0259152/FBgn0261268/FBgn0039914/FBgn0037760/FBgn0002413/FBgn0028408/FBgn0033784/FBgn0011760/FBg…	Dronc/chrb/CG31357/Aatf/Atg1/ft/sigmar/Sin1/Duox/Eip74EF/hid/ec/Hipk/scny/Dl/Ubi-p63E/fwe/brk/skl/Atg2/Mabi/RnrS/EcR/Drice/Myc/Clbn/Cul3/mav/FBXO11/dco/Drep2/SCCRO3/ctp/scyl/rdx/Fili/Atg9/POSH/Atg13/Dcr-2/Ubc6/Nup154/Atg101/Drep4/Drep3/CG41520/Galphaq/hdc/Uba1/CG1791/cos/Cul1/futsch/RnrL/pcm/Sep1/CG14441/l(3)psg2/fkh/p53/Mcm10/Atg8a/sav/Msh6/wun/Tip60/mats/slmb/myo/Ras85D/Atg5/Ced-12/spag/qless/P…	78
BP	GO:0016055	Wnt signaling pathway	40|1444	137|10353	2.43055e-06	6.99807e-05	FBgn0000097/FBgn0034903/FBgn0005640/FBgn0001075/FBgn0011817/FBgn0034876/FBgn0003866/FBgn0016930/FBgn0035142/FBgn0026181/FBgn0284247/FBgn0033438/FBgn0020251/FBgn0000658/FBgn0085432/FBgn0002413/FBgn0024245/FBgn0040271/FBgn0001085/FBgn0027548/FBgn0002945/FBgn0044028/FBgn0016977/FBgn0013725/FBgn0010194/FBgn0015838/FBgn0015509/FBgn0015380/FBgn0027343/FBgn0003090/FBgn0030674/FBgn0027342/FBgn0035153/FBg…	aop/sona/Eip63E/ft/nmo/wmd/tsh/Dyrk2/Hipk/Rok/ds/Mmp2/sfl/fj/pan/dco/dnt/Sulf1/fz/nito/nkd/Notum/spen/phyl/Wnt5/Vang/Cul1/drl/fz3/pk/HUWE1/fz4/ebd1/SoxN/Rnf146/slmb/hyx/Apc2/Ssdp/fz2	40
BP	GO:0009611	response to wounding	41|1444	142|10353	2.49926e-06	7.00773e-05	FBgn0283437/FBgn0005626/FBgn0035049/FBgn0036101/FBgn0283461/FBgn0038079/FBgn0283531/FBgn0014865/FBgn0034407/FBgn0026181/FBgn0033438/FBgn0001321/FBgn0286785/FBgn0001311/FBgn0044452/FBgn0261278/FBgn0264707/FBgn0086655/FBgn0262656/FBgn0038530/FBgn0035398/FBgn0004580/FBgn0039141/FBgn0259211/FBgn0003042/FBgn0243486/FBgn0038180/FBgn0011703/FBgn0039532/FBgn0020261/FBgn0010909/FBgn0285926/FBgn0262881/FBg…	PPO1/ple/Mmp1/NijA/Drs/NijC/Duox/Mtk/DptB/Rok/Mmp2/knk/scb/kkv/Atg2/grp/RhoGEF3/jing/Myc/AttD/Cht7/Cbp53E/spas/grh/Pc/rdo/Cht5/RnrL/Mtl/pcm/msn/Imp/CG43236/Alr/Appl/p53/holn1/Pka-C1/ed/Csp/Cad96Ca	41
BP	GO:0010647	positive regulation of cell communication	101|1444	467|10353	2.5062e-06	7.00773e-05	FBgn0026404/FBgn0034903/FBgn0023001/FBgn0000395/FBgn0005640/FBgn0001075/FBgn0264324/FBgn0034894/FBgn0033935/FBgn0086677/FBgn0265998/FBgn0259678/FBgn0016930/FBgn0035092/FBgn0035142/FBgn0284247/FBgn0263706/FBgn0029082/FBgn0261547/FBgn0038504/FBgn0004635/FBgn0031114/FBgn0040011/FBgn0023540/FBgn0031424/FBgn0033153/FBgn0031857/FBgn0086779/FBgn0019972/FBgn0259152/FBgn0004859/FBgn0039914/FBgn0000180/FBg…	Dronc/sona/melt/cv-2/Eip63E/ft/spg/sigmar/Sin1/jeb/Doa/sqa/Dyrk2/Nplp1/Hipk/ds/CG43658/hbs/Exn/Sur-8/rho/cactin/Slmap/CG3630/VGlut/Gadd45/LUBEL/step/Drice/Clbn/ci/mav/bib/Fbxl7/dco/Ndfip/CaMKII/Sulf1/rdx/Cbp53E/PGRP-LA/spas/Atg9/nito/POSH/CG44085/Tsp26A/Dcr-2/Notum/spen/PlexB/Syt12/Pez/Usp10/dgrn/GNBP1/disp/bnl/Mp/PGRP-SC2/trio/Uch-L5/Art4/Alk/msn/Imp/slpr/sno/p53/Mnn1/ebd1/Cka/Oct-TyrR/CG9098/Rn…	101
BP	GO:0023056	positive regulation of signaling	101|1444	467|10353	2.5062e-06	7.00773e-05	FBgn0026404/FBgn0034903/FBgn0023001/FBgn0000395/FBgn0005640/FBgn0001075/FBgn0264324/FBgn0034894/FBgn0033935/FBgn0086677/FBgn0265998/FBgn0259678/FBgn0016930/FBgn0035092/FBgn0035142/FBgn0284247/FBgn0263706/FBgn0029082/FBgn0261547/FBgn0038504/FBgn0004635/FBgn0031114/FBgn0040011/FBgn0023540/FBgn0031424/FBgn0033153/FBgn0031857/FBgn0086779/FBgn0019972/FBgn0259152/FBgn0004859/FBgn0039914/FBgn0000180/FBg…	Dronc/sona/melt/cv-2/Eip63E/ft/spg/sigmar/Sin1/jeb/Doa/sqa/Dyrk2/Nplp1/Hipk/ds/CG43658/hbs/Exn/Sur-8/rho/cactin/Slmap/CG3630/VGlut/Gadd45/LUBEL/step/Drice/Clbn/ci/mav/bib/Fbxl7/dco/Ndfip/CaMKII/Sulf1/rdx/Cbp53E/PGRP-LA/spas/Atg9/nito/POSH/CG44085/Tsp26A/Dcr-2/Notum/spen/PlexB/Syt12/Pez/Usp10/dgrn/GNBP1/disp/bnl/Mp/PGRP-SC2/trio/Uch-L5/Art4/Alk/msn/Imp/slpr/sno/p53/Mnn1/ebd1/Cka/Oct-TyrR/CG9098/Rn…	101
BP	GO:0002064	epithelial cell development	81|1444	354|10353	2.69282e-06	7.45783e-05	FBgn0000097/FBgn0002643/FBgn0085443/FBgn0000578/FBgn0005655/FBgn0036715/FBgn0026181/FBgn0000463/FBgn0259984/FBgn0000575/FBgn0035533/FBgn0266521/FBgn0000546/FBgn0086655/FBgn0004859/FBgn0262114/FBgn0000180/FBgn0000307/FBgn0261963/FBgn0001085/FBgn0025866/FBgn0259211/FBgn0004577/FBgn0086408/FBgn0003483/FBgn0015838/FBgn0004198/FBgn0051660/FBgn0023143/FBgn0041164/FBgn0028685/FBgn0000352/FBgn0004861/FBg…	aop/mam/spri/ena/PCNA/Cad74A/Rok/Dl/kuz/emc/Cip4/stai/EcR/jing/ci/RanBPM/bib/chif/mid/fz/CalpB/grh/Pxd/stl/spn-E/Vang/ct/smog/Uba1/armi/Rpt4/cos/ph-p/Fs(2)Ket/bark/Mettl3/sl/kel/rk/Rab35/msn/slpr/orb/Sec15/Not1/mirr/18w/Rme-8/CG8155/nyo/Spt6/rols/Ilp8/Ptpmeg2/usp/tor/tyn/Cul4/kug/pigs/mats/Mrtf/neur/slmb/fs(1)K10/Apc2/CG41099/Ras85D/H15/Ced-12/AP-2alpha/Ppcs/hop/shi/cyr/Cad99C/Rop/csw/ed/Dsor1/Dl…	81
BP	GO:0023057	negative regulation of signaling	86|1444	383|10353	2.98928e-06	8.20079e-05	FBgn0036165/FBgn0000097/FBgn0260945/FBgn0011817/FBgn0086677/FBgn0261514/FBgn0035142/FBgn0264562/FBgn0011230/FBgn0260936/FBgn0000463/FBgn0284247/FBgn0004370/FBgn0033438/FBgn0024250/FBgn0040011/FBgn0024941/FBgn0044452/FBgn0000479/FBgn0037248/FBgn0004244/FBgn0261268/FBgn0004859/FBgn0032208/FBgn0002413/FBgn0034068/FBgn0041094/FBgn0052177/FBgn0040271/FBgn0264493/FBgn0039141/FBgn0034110/FBgn0004876/FBg…	chrb/aop/Atg1/nmo/jeb/NimA/Hipk/Hr4/poe/scny/Dl/ds/Ptp10D/Mmp2/brk/Slmap/RSG7/Atg2/dnc/srl/Rdl/Cul3/ci/Ufd4/dco/casp/scyl/Ndfip/Sulf1/rdx/spas/Atg9/cdi/POSH/Ubc6/nkd/Notum/Sesn/shams/Ube3a/phyl/PlexB/dysc/Ide/Galphaq/NFAT/CG42450/PK1-R/Cul2/cos/PGRP-SC2/Cul1/HUWE1/sl/Alk/Su(H)/uif/kek1/msn/fz4/CG9650/Mnn1/E(bx)/tow/Cul5/pirk/Cka/SoxN/Fas2/Fgop2/tor/Cul4/pigs/Smurf/slmb/Apc2/Ras85D/LRR/Pka-C1/pum/…	86
BP	GO:0009896	positive regulation of catabolic process	42|1444	148|10353	3.09239e-06	8.40436e-05	FBgn0260945/FBgn0265998/FBgn0003997/FBgn0011230/FBgn0260936/FBgn0034476/FBgn0260794/FBgn0032208/FBgn0262114/FBgn0264848/FBgn0265356/FBgn0002413/FBgn0264493/FBgn0040294/FBgn0004436/FBgn0034897/FBgn0030960/FBgn0017418/FBgn0013725/FBgn0034071/FBgn0003483/FBgn0029996/FBgn0039261/FBgn0032956/FBgn0283472/FBgn0003410/FBgn0015509/FBgn0030674/FBgn0033757/FBgn0039044/FBgn0034573/FBgn0036897/FBgn0033260/FBg…	Atg1/Doa/hid/poe/scny/Toll-7/ctrip/Ufd4/RanBPM/vih/tn/dco/rdx/POSH/Ubc6/Sesn/Atg101/ari-1/phyl/CG8405/spn-E/UbcE2H/Ythdf/Cul2/S6k/sina/Cul1/HUWE1/muskelin/p53/CG3295/Rnf146/Cul4/Smurf/slmb/Apc2/Rpt3/AP-2alpha/Pka-C1/pum/Rpt1/shi	42
BP	GO:0002065	columnar/cuboidal epithelial cell differentiation	77|1444	333|10353	3.13177e-06	8.43257e-05	FBgn0000097/FBgn0002643/FBgn0085443/FBgn0000578/FBgn0005655/FBgn0036715/FBgn0000463/FBgn0259984/FBgn0000575/FBgn0035533/FBgn0266521/FBgn0000546/FBgn0086655/FBgn0004859/FBgn0262114/FBgn0000180/FBgn0000307/FBgn0261963/FBgn0001085/FBgn0025866/FBgn0004577/FBgn0086408/FBgn0013725/FBgn0003483/FBgn0015838/FBgn0004198/FBgn0023143/FBgn0041164/FBgn0028685/FBgn0000352/FBgn0003410/FBgn0004861/FBgn0262743/FBg…	aop/mam/spri/ena/PCNA/Cad74A/Dl/kuz/emc/Cip4/stai/EcR/jing/ci/RanBPM/bib/chif/mid/fz/CalpB/Pxd/stl/phyl/spn-E/Vang/ct/Uba1/armi/Rpt4/cos/sina/ph-p/Fs(2)Ket/Mettl3/sl/kel/rk/msn/slpr/orb/Sec15/Not1/fkh/mirr/18w/Rme-8/CG8155/Spt6/rols/Ilp8/Ptpmeg2/usp/tor/Cul4/kug/pigs/mats/Mrtf/neur/slmb/fs(1)K10/Apc2/Ras85D/H15/Ced-12/AP-2alpha/exex/Ppcs/hop/dimm/shi/Cad99C/Rop/csw/ed/Dsor1/Dlg5	77
BP	GO:0009967	positive regulation of signal transduction	94|1444	430|10353	3.50101e-06	9.34032e-05	FBgn0026404/FBgn0034903/FBgn0023001/FBgn0000395/FBgn0005640/FBgn0001075/FBgn0264324/FBgn0034894/FBgn0033935/FBgn0086677/FBgn0265998/FBgn0259678/FBgn0016930/FBgn0035092/FBgn0035142/FBgn0284247/FBgn0263706/FBgn0029082/FBgn0261547/FBgn0038504/FBgn0004635/FBgn0031114/FBgn0040011/FBgn0023540/FBgn0033153/FBgn0031857/FBgn0086779/FBgn0019972/FBgn0259152/FBgn0004859/FBgn0039914/FBgn0000180/FBgn0038385/FBg…	Dronc/sona/melt/cv-2/Eip63E/ft/spg/sigmar/Sin1/jeb/Doa/sqa/Dyrk2/Nplp1/Hipk/ds/CG43658/hbs/Exn/Sur-8/rho/cactin/Slmap/CG3630/Gadd45/LUBEL/step/Drice/Clbn/ci/mav/bib/Fbxl7/dco/Ndfip/Sulf1/rdx/PGRP-LA/Atg9/nito/POSH/CG44085/Tsp26A/Dcr-2/Notum/spen/PlexB/Pez/Usp10/dgrn/GNBP1/disp/bnl/Mp/PGRP-SC2/trio/Uch-L5/Art4/Alk/msn/Imp/slpr/sno/p53/Mnn1/ebd1/Cka/Oct-TyrR/CG9098/Rnf146/CG43102/Fgop2/tor/neur/Smu…	94
BP	GO:0003002	regionalization	99|1444	460|10353	3.9555e-06	0.000104569	FBgn0260397/FBgn0010300/FBgn0000395/FBgn0000578/FBgn0001180/FBgn0001075/FBgn0011817/FBgn0265998/FBgn0003866/FBgn0259678/FBgn0031872/FBgn0004396/FBgn0039066/FBgn0028979/FBgn0036814/FBgn0000463/FBgn0284247/FBgn0004635/FBgn0000575/FBgn0031114/FBgn0020251/FBgn0024244/FBgn0005695/FBgn0000658/FBgn0086779/FBgn0085432/FBgn0000546/FBgn0086655/FBgn0004859/FBgn0005631/FBgn0262975/FBgn0038385/FBgn0003292/FBg…	Su(var)3-3/brat/cv-2/ena/hb/ft/nmo/Doa/tsh/sqa/ihog/CrebA/EloA/tio/CG14073/Dl/ds/rho/emc/cactin/sfl/drm/gcl/fj/step/pan/EcR/jing/ci/robo1/cnc/Fbxl7/rt/salm/CG5890/mid/run/Sulf1/fz/rdx/tara/nito/Pc/stau/nkd/Notum/gt/NetB/spen/phyl/CG8405/spn-E/Syx1A/ct/Pkc98E/disp/armi/pk/vvl/gsb/AGO1/CG11399/Rab35/Su(H)/uif/orb/Scr/Ser/sno/tud/Ptip/Cul5/bowl/exd/SoxN/tor/MFS14/Rbfox1/neur/slmb/fs(1)K10/Apc2/tgo/s…	99
BP	GO:1903364	positive regulation of cellular protein catabolic process	23|1444	62|10353	4.46285e-06	0.000116919	FBgn0011230/FBgn0260936/FBgn0032208/FBgn0262114/FBgn0264848/FBgn0002413/FBgn0040294/FBgn0004436/FBgn0017418/FBgn0013725/FBgn0034071/FBgn0029996/FBgn0032956/FBgn0003410/FBgn0015509/FBgn0033757/FBgn0034573/FBgn0036897/FBgn0283468/FBgn0026598/FBgn0028686/FBgn0000273/FBgn0028687	poe/scny/Ufd4/RanBPM/vih/dco/POSH/Ubc6/ari-1/phyl/CG8405/UbcE2H/Cul2/sina/Cul1/muskelin/CG3295/Rnf146/slmb/Apc2/Rpt3/Pka-C1/Rpt1	23
BP	GO:0014017	neuroblast fate commitment	15|1444	31|10353	4.54901e-06	0.000117066	FBgn0010300/FBgn0002643/FBgn0001180/FBgn0000463/FBgn0259984/FBgn0261963/FBgn0003300/FBgn0003520/FBgn0002945/FBgn0016977/FBgn0004595/FBgn0040080/FBgn0002932/FBgn0011674/FBgn0021776	brat/mam/hb/Dl/kuz/mid/run/stau/nkd/spen/pros/pins/neur/insc/mira	15
BP	GO:0048867	stem cell fate determination	15|1444	31|10353	4.54901e-06	0.000117066	FBgn0010300/FBgn0002643/FBgn0001180/FBgn0000463/FBgn0259984/FBgn0261963/FBgn0003300/FBgn0259211/FBgn0003520/FBgn0016977/FBgn0004595/FBgn0040080/FBgn0002932/FBgn0011674/FBgn0021776	brat/mam/hb/Dl/kuz/mid/run/grh/stau/spen/pros/pins/neur/insc/mira	15
BP	GO:0007616	long-term memory	26|1444	75|10353	4.69318e-06	0.000119431	FBgn0037705/FBgn0264307/FBgn0004370/FBgn0067779/FBgn0028397/FBgn0000546/FBgn0053207/FBgn0264607/FBgn0019985/FBgn0003520/FBgn0035016/FBgn0061469/FBgn0003093/FBgn0041164/FBgn0053513/FBgn0263490/FBgn0004837/FBgn0000108/FBgn0040372/FBgn0002932/FBgn0030412/FBgn0015269/FBgn0003165/FBgn0004864/FBgn0031855/FBgn0261934	mura/orb2/Ptp10D/dbr/Tob/EcR/pxb/CaMKII/mGluR/stau/CG4612/Ube3a/Pkc98E/armi/Nmdar2/mld/Su(H)/Appl/G9a/neur/Tomosyn/Nf1/pum/hop/meng/dikar	26
BP	GO:0001667	ameboidal-type cell migration	51|1444	196|10353	4.72492e-06	0.000119431	FBgn0005626/FBgn0000097/FBgn0085443/FBgn0264273/FBgn0000578/FBgn0086677/FBgn0011260/FBgn0000463/FBgn0001981/FBgn0259984/FBgn0284221/FBgn0011259/FBgn0020251/FBgn0266521/FBgn0000546/FBgn0086655/FBgn0005631/FBgn0261648/FBgn0001085/FBgn0025866/FBgn0015838/FBgn0004921/FBgn0051660/FBgn0014135/FBgn0039532/FBgn0003416/FBgn0001301/FBgn0001323/FBgn0003255/FBgn0010909/FBgn0266674/FBgn0004364/FBgn0015477/FBg…	ple/aop/spri/Sema2b/ena/jeb/Sema2a/Dl/esg/kuz/Sema5c/Sema1a/sfl/stai/EcR/jing/robo1/salm/fz/CalpB/Vang/Ggamma1/smog/bnl/Mtl/sl/kel/knrl/rk/msn/Sec15/18w/Rme-8/CG8155/rols/Ptpmeg2/Sema1b/mthl1/usp/kug/Mrtf/slmb/Ras85D/Ced-12/Ppcs/hop/shi/csw/Dsor1/Dlg5/ths	51
BP	GO:0040012	regulation of locomotion	36|1444	121|10353	4.76409e-06	0.000119431	FBgn0005626/FBgn0266000/FBgn0000097/FBgn0085443/FBgn0264273/FBgn0000578/FBgn0011260/FBgn0085430/FBgn0259984/FBgn0284221/FBgn0011259/FBgn0286785/FBgn0005631/FBgn0001085/FBgn0025741/FBgn0086408/FBgn0015774/FBgn0025740/FBgn0010194/FBgn0015838/FBgn0085407/FBgn0014135/FBgn0283472/FBgn0004449/FBgn0003090/FBgn0003416/FBgn0283666/FBgn0010909/FBgn0015477/FBgn0046704/FBgn0016059/FBgn0038839/FBgn0283468/FBg…	ple/CG44774/aop/spri/Sema2b/ena/Sema2a/CG34401/kuz/Sema5c/Sema1a/scb/robo1/fz/PlexA/stl/NetB/PlexB/Wnt5/Vang/Pvf3/bnl/S6k/Ten-m/pk/sl/Rap2l/msn/Rme-8/Liprin-alpha/Sema1b/Ktl/slmb/fra/homer/ths	36
BP	GO:1901800	positive regulation of proteasomal protein catabolic process	21|1444	54|10353	4.84604e-06	0.000120447	FBgn0011230/FBgn0260936/FBgn0032208/FBgn0262114/FBgn0002413/FBgn0004436/FBgn0017418/FBgn0013725/FBgn0034071/FBgn0029996/FBgn0032956/FBgn0003410/FBgn0015509/FBgn0033757/FBgn0034573/FBgn0036897/FBgn0283468/FBgn0026598/FBgn0028686/FBgn0000273/FBgn0028687	poe/scny/Ufd4/RanBPM/dco/Ubc6/ari-1/phyl/CG8405/UbcE2H/Cul2/sina/Cul1/muskelin/CG3295/Rnf146/slmb/Apc2/Rpt3/Pka-C1/Rpt1	21
BP	GO:0010648	negative regulation of cell communication	85|1444	382|10353	4.99119e-06	0.000122129	FBgn0036165/FBgn0000097/FBgn0260945/FBgn0011817/FBgn0086677/FBgn0261514/FBgn0035142/FBgn0264562/FBgn0011230/FBgn0260936/FBgn0000463/FBgn0284247/FBgn0004370/FBgn0033438/FBgn0024250/FBgn0040011/FBgn0024941/FBgn0044452/FBgn0000479/FBgn0037248/FBgn0004244/FBgn0261268/FBgn0004859/FBgn0032208/FBgn0002413/FBgn0034068/FBgn0041094/FBgn0052177/FBgn0040271/FBgn0264493/FBgn0039141/FBgn0034110/FBgn0004876/FBg…	chrb/aop/Atg1/nmo/jeb/NimA/Hipk/Hr4/poe/scny/Dl/ds/Ptp10D/Mmp2/brk/Slmap/RSG7/Atg2/dnc/srl/Rdl/Cul3/ci/Ufd4/dco/casp/scyl/Ndfip/Sulf1/rdx/spas/Atg9/cdi/POSH/Ubc6/nkd/Notum/Sesn/shams/Ube3a/phyl/PlexB/dysc/Ide/Galphaq/NFAT/CG42450/PK1-R/Cul2/cos/PGRP-SC2/Cul1/HUWE1/sl/Alk/Su(H)/uif/kek1/msn/fz4/CG9650/Mnn1/E(bx)/tow/Cul5/pirk/Cka/SoxN/Fas2/Fgop2/tor/Cul4/pigs/Smurf/slmb/Apc2/Ras85D/LRR/Pka-C1/pum/…	85
BP	GO:0060560	developmental growth involved in morphogenesis	33|1444	107|10353	4.99771e-06	0.000122129	FBgn0035049/FBgn0085443/FBgn0264273/FBgn0011260/FBgn0026181/FBgn0259984/FBgn0284221/FBgn0011259/FBgn0286785/FBgn0036494/FBgn0000479/FBgn0085432/FBgn0001085/FBgn0039141/FBgn0010194/FBgn0261341/FBgn0015838/FBgn0039883/FBgn0010113/FBgn0024277/FBgn0003090/FBgn0039532/FBgn0030018/FBgn0004364/FBgn0029114/FBgn0267795/FBgn0046704/FBgn0016059/FBgn0263239/FBgn0029944/FBgn0000273/FBgn0025641/FBgn0016797	Mmp1/spri/Sema2b/Sema2a/Rok/kuz/Sema5c/Sema1a/scb/Toll-6/dnc/pan/fz/spas/Wnt5/verm/Vang/RhoGAP100F/hdc/trio/pk/Mtl/slpr/18w/Tollo/Frl/Liprin-alpha/Sema1b/dar1/Dok/Pka-C1/DAAM/fz2	33
BP	GO:0048638	regulation of developmental growth	59|1444	239|10353	5.37391e-06	0.000130228	FBgn0010300/FBgn0264273/FBgn0000578/FBgn0001075/FBgn0033935/FBgn0011817/FBgn0003997/FBgn0261811/FBgn0011260/FBgn0035142/FBgn0264562/FBgn0026181/FBgn0259984/FBgn0284221/FBgn0011259/FBgn0020251/FBgn0286785/FBgn0086779/FBgn0035533/FBgn0262656/FBgn0031097/FBgn0038385/FBgn0264607/FBgn0001085/FBgn0039354/FBgn0039141/FBgn0003520/FBgn0039431/FBgn0001150/FBgn0061469/FBgn0010194/FBgn0264006/FBgn0001247/FBg…	brat/Sema2b/ena/ft/Sin1/nmo/hid/pico/Sema2a/Hipk/Hr4/Rok/kuz/Sema5c/Sema1a/sfl/scb/step/Cip4/Myc/obst-A/Fbxl7/CaMKII/fz/Lgr3/spas/stau/plum/gt/Ube3a/Wnt5/dysc/Ide/Vang/Cul2/S6k/futsch/trio/pk/pcm/fkh/Octbeta1R/p53/Ilp8/Cul5/Liprin-alpha/Sema1b/usp/sav/Fas2/tor/dar1/Ras85D/sNPF/Nf1/ago/pum/Fak/Patr-1	59
BP	GO:0007623	circadian rhythm	54|1444	214|10353	6.72277e-06	0.000161569	FBgn0000527/FBgn0039696/FBgn0003997/FBgn0016054/FBgn0022382/FBgn0004635/FBgn0000575/FBgn0000479/FBgn0004244/FBgn0260794/FBgn0000546/FBgn0261268/FBgn0005631/FBgn0002413/FBgn0034911/FBgn0033872/FBgn0004168/FBgn0040071/FBgn0053988/FBgn0061469/FBgn0028690/FBgn0264006/FBgn0028695/FBgn0002787/FBgn0028685/FBgn0028688/FBgn0026401/FBgn0028692/FBgn0011327/FBgn0263490/FBgn0026086/FBgn0023407/FBgn0261710/FBg…	e/Rnb/hid/phr6-4/Pka-R2/rho/emc/dnc/Rdl/ctrip/EcR/Cul3/robo1/dco/GlyT/CG6329/5-HT1A/tara/Mid1/Ube3a/Rpn5/dysc/Rpn1/Rpn8/Rpt4/Rpn7/Nipped-B/Rpn2/Uch-L5/mld/Adar/B4/nocte/Dop1R2/Usp14/inc/tyf/Ac3/slmb/Apc2/Rpt3/Prosbeta2/Ras85D/sNPF/wake/Nf1/spag/Pka-C1/hop/Rpt1/homer/Rpt5/Dsor1/Prosbeta3	54
BP	GO:0051093	negative regulation of developmental process	58|1444	236|10353	7.46274e-06	0.000177882	FBgn0010300/FBgn0000097/FBgn0264273/FBgn0000578/FBgn0001075/FBgn0003866/FBgn0011260/FBgn0000463/FBgn0001981/FBgn0284221/FBgn0011259/FBgn0000575/FBgn0286785/FBgn0035533/FBgn0000546/FBgn0038385/FBgn0261648/FBgn0035975/FBgn0039354/FBgn0039141/FBgn0004876/FBgn0027548/FBgn0003345/FBgn0086408/FBgn0039431/FBgn0001150/FBgn0061469/FBgn0003744/FBgn0004595/FBgn0001247/FBgn0004435/FBgn0010113/FBgn0043578/FBg…	brat/aop/Sema2b/ena/ft/tsh/Sema2a/Dl/esg/Sema5c/Sema1a/emc/scb/Cip4/EcR/Fbxl7/salm/PGRP-LA/Lgr3/spas/cdi/nito/sd/stl/plum/gt/Ube3a/trc/pros/Ide/Galphaq/hdc/PGRP-SB1/PGRP-SC2/sl/Su(H)/zfh1/Ser/fkh/Octbeta1R/p53/Ilp8/Sema1b/usp/sav/Fas2/tor/chn/neur/slmb/shn/Ras85D/PGRP-LE/Nf1/ago/Fak/ed/Patr-1	58
BP	GO:0048732	gland development	49|1444	189|10353	8.04696e-06	0.000190248	FBgn0026404/FBgn0001180/FBgn0034894/FBgn0086677/FBgn0003866/FBgn0000567/FBgn0003997/FBgn0004396/FBgn0026263/FBgn0259984/FBgn0010452/FBgn0039120/FBgn0004635/FBgn0286785/FBgn0085432/FBgn0000546/FBgn0019972/FBgn0005631/FBgn0003502/FBgn0266083/FBgn0024245/FBgn0011760/FBgn0001085/FBgn0001150/FBgn0015774/FBgn0010194/FBgn0010113/FBgn0011274/FBgn0015380/FBgn0039532/FBgn0001148/FBgn0030674/FBgn0004606/FBg…	Dronc/hb/sigmar/jeb/tsh/Eip74EF/hid/CrebA/bip1/kuz/trn/Nup98-96/rho/scb/pan/EcR/Drice/robo1/Btk29A/ocm/dnt/ctp/fz/gt/NetB/Wnt5/hdc/Dif/drl/Mtl/gsb/HUWE1/zfh1/l(3)psg2/Scr/Ser/fkh/stwl/exd/kug/neur/shn/Ras85D/fra/hop/shi/Trf2/ths/fz2	49
BP	GO:0009792	embryo development ending in birth or egg hatching	47|1444	179|10353	8.5086e-06	0.00019954	FBgn0026404/FBgn0036165/FBgn0000097/FBgn0000578/FBgn0005640/FBgn0003866/FBgn0003997/FBgn0260400/FBgn0026181/FBgn0015396/FBgn0284221/FBgn0004635/FBgn0000575/FBgn0286785/FBgn0086779/FBgn0261278/FBgn0050085/FBgn0000546/FBgn0262656/FBgn0003502/FBgn0041094/FBgn0040294/FBgn0004367/FBgn0004921/FBgn0000405/FBgn0039532/FBgn0010287/FBgn0013732/FBgn0263998/FBgn0020261/FBgn0004606/FBgn0010909/FBgn0030018/FBg…	Dronc/chrb/aop/ena/Eip63E/tsh/hid/elav/Rok/jumu/Sema5c/rho/emc/scb/step/grp/Rif1/EcR/Myc/Btk29A/scyl/POSH/mei-41/Ggamma1/CycB/Mtl/Trf/sced/Ack-like/pcm/zfh1/msn/slpr/ash1/mirr/barr/Sema1b/Cka/chn/Smurf/Apc2/Dok/shn/Ras85D/pum/l(3)mbt/ed	47
BP	GO:0060541	respiratory system development	61|1444	254|10353	9.54405e-06	0.000222033	FBgn0005626/FBgn0035049/FBgn0000097/FBgn0034408/FBgn0001075/FBgn0003997/FBgn0284247/FBgn0001981/FBgn0004370/FBgn0010452/FBgn0033438/FBgn0004635/FBgn0001321/FBgn0020251/FBgn0286785/FBgn0001311/FBgn0000658/FBgn0035625/FBgn0033668/FBgn0085432/FBgn0261269/FBgn0086655/FBgn0031097/FBgn0004859/FBgn0005631/FBgn0033667/FBgn0003502/FBgn0261648/FBgn0260653/FBgn0001085/FBgn0259211/FBgn0038247/FBgn0262732/FBg…	ple/Mmp1/aop/sano/ft/hid/ds/esg/Ptp10D/trn/Mmp2/rho/knk/sfl/scb/kkv/fj/Blimp-1/exp/pan/conv/jing/obst-A/ci/robo1/reb/Btk29A/salm/serp/fz/grh/Cad88C/mbf1/verm/hdc/ct/bnl/dnd/Cad96Cb/Lam/bark/knrl/Rab35/uif/Atpalpha/barr/Fas2/tyn/wun/kug/Hs2st/Mrtf/Ras85D/ago/hop/shi/DAAM/csw/Trf2/ed/Dsor1	61
BP	GO:0007156	homophilic cell adhesion via plasma membrane adhesion molecules	19|1444	48|10353	1.00896e-05	0.00023286	FBgn0001075/FBgn0036715/FBgn0284247/FBgn0029082/FBgn0001085/FBgn0038247/FBgn0263219/FBgn0039294/FBgn0037107/FBgn0010473/FBgn0000635/FBgn0261574/FBgn0037963/FBgn0005775/FBgn0285925/FBgn0003285/FBgn0039709/FBgn0000547/FBgn0022800	ft/Cad74A/ds/hbs/fz/Cad88C/Dscam4/Cad96Cb/CG7166/tutl/Fas2/kug/Cad87A/Con/Fas1/rst/Cad99C/ed/Cad96Ca	19
BP	GO:0048588	developmental cell growth	26|1444	78|10353	1.0602e-05	0.000242762	FBgn0085443/FBgn0264273/FBgn0011260/FBgn0011230/FBgn0259984/FBgn0284221/FBgn0011259/FBgn0286785/FBgn0000479/FBgn0001085/FBgn0039141/FBgn0021761/FBgn0010194/FBgn0015838/FBgn0039883/FBgn0010113/FBgn0024277/FBgn0003090/FBgn0267795/FBgn0046704/FBgn0016059/FBgn0263239/FBgn0015269/FBgn0000273/FBgn0025641/FBgn0016797	spri/Sema2b/Sema2a/poe/kuz/Sema5c/Sema1a/scb/dnc/fz/spas/Nup154/Wnt5/Vang/RhoGAP100F/hdc/trio/pk/Frl/Liprin-alpha/Sema1b/dar1/Nf1/Pka-C1/DAAM/fz2	26
BP	GO:0007424	open tracheal system development	59|1444	245|10353	1.21813e-05	0.000276744	FBgn0005626/FBgn0035049/FBgn0000097/FBgn0034408/FBgn0001075/FBgn0003997/FBgn0284247/FBgn0001981/FBgn0004370/FBgn0010452/FBgn0033438/FBgn0004635/FBgn0001321/FBgn0020251/FBgn0286785/FBgn0001311/FBgn0000658/FBgn0035625/FBgn0085432/FBgn0261269/FBgn0086655/FBgn0031097/FBgn0004859/FBgn0005631/FBgn0003502/FBgn0261648/FBgn0260653/FBgn0001085/FBgn0259211/FBgn0038247/FBgn0262732/FBgn0261341/FBgn0010113/FBg…	ple/Mmp1/aop/sano/ft/hid/ds/esg/Ptp10D/trn/Mmp2/rho/knk/sfl/scb/kkv/fj/Blimp-1/pan/conv/jing/obst-A/ci/robo1/Btk29A/salm/serp/fz/grh/Cad88C/mbf1/verm/hdc/ct/bnl/dnd/Cad96Cb/Lam/bark/knrl/Rab35/uif/Atpalpha/barr/Fas2/tyn/wun/kug/Hs2st/Mrtf/Ras85D/ago/hop/shi/DAAM/csw/Trf2/ed/Dsor1	59
BP	GO:0045862	positive regulation of proteolysis	30|1444	97|10353	1.24986e-05	0.000280957	FBgn0026404/FBgn0003997/FBgn0011230/FBgn0260936/FBgn0029082/FBgn0011704/FBgn0019972/FBgn0261268/FBgn0032208/FBgn0262114/FBgn0002413/FBgn0004436/FBgn0017418/FBgn0013725/FBgn0034071/FBgn0029996/FBgn0032956/FBgn0003410/FBgn0015509/FBgn0011703/FBgn0261823/FBgn0033757/FBgn0039044/FBgn0034573/FBgn0036897/FBgn0283468/FBgn0026598/FBgn0028686/FBgn0000273/FBgn0028687	Dronc/hid/poe/scny/hbs/RnrS/Drice/Cul3/Ufd4/RanBPM/dco/Ubc6/ari-1/phyl/CG8405/UbcE2H/Cul2/sina/Cul1/RnrL/Asx/muskelin/p53/CG3295/Rnf146/slmb/Apc2/Rpt3/Pka-C1/Rpt1	30
BP	GO:0030029	actin filament-based process	72|1444	317|10353	1.26253e-05	0.000280957	FBgn0052982/FBgn0032683/FBgn0000578/FBgn0033935/FBgn0261811/FBgn0267376/FBgn0026181/FBgn0000463/FBgn0263706/FBgn0039120/FBgn0086779/FBgn0035533/FBgn0264707/FBgn0086758/FBgn0003502/FBgn0053208/FBgn0265356/FBgn0002413/FBgn0263873/FBgn0011760/FBgn0003292/FBgn0003187/FBgn0001085/FBgn0082582/FBgn0004876/FBgn0086906/FBgn0021761/FBgn0035917/FBgn0038774/FBgn0044826/FBgn0038369/FBgn0053519/FBgn0004921/FBg…	CG32982/kon/ena/Sin1/pico/SelR/Rok/Dl/CG43658/Nup98-96/step/Cip4/RhoGEF3/chinmo/Btk29A/Mical/tn/dco/sick/ctp/rt/qua/fz/tmod/cdi/sls/Nup154/Zasp66/CG5023/Pak3/Arpc3A/Unc-89/Ggamma1/smog/Sb/Hem/trio/Mtl/Lam/sced/kel/Ack-like/Rab35/CG34347/nyo/Frl/cib/rols/Myo95E/mthl1/CG43102/tyn/Girdin/kug/Hip1/pigs/Mrtf/Apc2/Myo81F/CG6891/sif/Lst8/Ced-12/Dg/Pka-C1/Ppcs/hop/shi/DAAM/ed/tral/bru1	72
BP	GO:0007400	neuroblast fate determination	13|1444	26|10353	1.26566e-05	0.000280957	FBgn0010300/FBgn0002643/FBgn0001180/FBgn0000463/FBgn0259984/FBgn0003300/FBgn0003520/FBgn0016977/FBgn0004595/FBgn0040080/FBgn0002932/FBgn0011674/FBgn0021776	brat/mam/hb/Dl/kuz/run/stau/spen/pros/pins/neur/insc/mira	13
BP	GO:0031331	positive regulation of cellular catabolic process	37|1444	131|10353	1.32408e-05	0.000290105	FBgn0260945/FBgn0265998/FBgn0003997/FBgn0011230/FBgn0260936/FBgn0034476/FBgn0032208/FBgn0262114/FBgn0264848/FBgn0265356/FBgn0002413/FBgn0040294/FBgn0004436/FBgn0034897/FBgn0030960/FBgn0017418/FBgn0013725/FBgn0034071/FBgn0003483/FBgn0029996/FBgn0039261/FBgn0032956/FBgn0283472/FBgn0003410/FBgn0015509/FBgn0033757/FBgn0039044/FBgn0034573/FBgn0036897/FBgn0283468/FBgn0026598/FBgn0028686/FBgn0264855/FBg…	Atg1/Doa/hid/poe/scny/Toll-7/Ufd4/RanBPM/vih/tn/dco/POSH/Ubc6/Sesn/Atg101/ari-1/phyl/CG8405/spn-E/UbcE2H/Ythdf/Cul2/S6k/sina/Cul1/muskelin/p53/CG3295/Rnf146/slmb/Apc2/Rpt3/AP-2alpha/Pka-C1/pum/Rpt1/shi	37
BP	GO:0009894	regulation of catabolic process	62|1444	262|10353	1.32682e-05	0.000290105	FBgn0026404/FBgn0036661/FBgn0260945/FBgn0034894/FBgn0265998/FBgn0003997/FBgn0011230/FBgn0260936/FBgn0034476/FBgn0044452/FBgn0260794/FBgn0000546/FBgn0262656/FBgn0011206/FBgn0032208/FBgn0262114/FBgn0264848/FBgn0265356/FBgn0002413/FBgn0264493/FBgn0031869/FBgn0040294/FBgn0261108/FBgn0004436/FBgn0034897/FBgn0030960/FBgn0017418/FBgn0013725/FBgn0262732/FBgn0034071/FBgn0003483/FBgn0028695/FBgn0029996/FBg…	Dronc/CG9705/Atg1/sigmar/Doa/hid/poe/scny/Toll-7/Atg2/ctrip/EcR/Myc/bol/Ufd4/RanBPM/vih/tn/dco/rdx/CG18304/POSH/Atg13/Ubc6/Sesn/Atg101/ari-1/phyl/mbf1/CG8405/spn-E/Rpn1/UbcE2H/Ythdf/Cul2/S6k/sina/Cul1/Rad23/HUWE1/Rpn2/roq/muskelin/CG8155/p53/CG3295/Atg8a/Rnf146/Cul4/Smurf/CG15445/slmb/Apc2/Rpt3/Ras85D/AP-2alpha/Dg/ago/Pka-C1/pum/Rpt1/shi	62
BP	GO:0030707	ovarian follicle cell development	72|1444	318|10353	1.4152e-05	0.00030712	FBgn0000097/FBgn0002643/FBgn0085443/FBgn0000578/FBgn0005655/FBgn0036715/FBgn0000463/FBgn0259984/FBgn0000575/FBgn0035533/FBgn0266521/FBgn0000546/FBgn0086655/FBgn0004859/FBgn0262114/FBgn0000180/FBgn0000307/FBgn0261963/FBgn0001085/FBgn0025866/FBgn0004577/FBgn0086408/FBgn0003483/FBgn0015838/FBgn0004198/FBgn0023143/FBgn0041164/FBgn0028685/FBgn0000352/FBgn0004861/FBgn0262743/FBgn0039139/FBgn0003416/FBg…	aop/mam/spri/ena/PCNA/Cad74A/Dl/kuz/emc/Cip4/stai/EcR/jing/ci/RanBPM/bib/chif/mid/fz/CalpB/Pxd/stl/spn-E/Vang/ct/Uba1/armi/Rpt4/cos/ph-p/Fs(2)Ket/Mettl3/sl/kel/rk/msn/slpr/orb/Sec15/Not1/mirr/18w/Rme-8/CG8155/Spt6/rols/Ilp8/Ptpmeg2/usp/tor/Cul4/kug/pigs/mats/Mrtf/neur/slmb/fs(1)K10/Apc2/Ras85D/H15/Ced-12/AP-2alpha/Ppcs/hop/shi/Cad99C/Rop/csw/ed/Dsor1/Dlg5	72
BP	GO:0048859	formation of anatomical boundary	19|1444	49|10353	1.43439e-05	0.000308979	FBgn0000578/FBgn0001075/FBgn0003866/FBgn0284247/FBgn0005631/FBgn0001085/FBgn0015774/FBgn0013725/FBgn0004198/FBgn0004837/FBgn0031879/FBgn0003339/FBgn0014343/FBgn0039632/FBgn0000611/FBgn0002932/FBgn0003396/FBgn0011592/FBgn0004864	ena/ft/tsh/ds/robo1/fz/NetB/phyl/ct/Su(H)/uif/Scr/mirr/Cul5/exd/neur/shn/fra/hop	19
BP	GO:0014016	neuroblast differentiation	18|1444	45|10353	1.45151e-05	0.000310366	FBgn0010300/FBgn0002643/FBgn0001180/FBgn0000463/FBgn0259984/FBgn0261963/FBgn0003300/FBgn0003520/FBgn0002945/FBgn0016977/FBgn0004595/FBgn0010768/FBgn0040080/FBgn0039044/FBgn0002932/FBgn0011674/FBgn0051005/FBgn0021776	brat/mam/hb/Dl/kuz/mid/run/stau/nkd/spen/pros/sqz/pins/p53/neur/insc/qless/mira	18
BP	GO:0000209	protein polyubiquitination	30|1444	98|10353	1.56463e-05	0.000332112	FBgn0010300/FBgn0031896/FBgn0005695/FBgn0031857/FBgn0032467/FBgn0260794/FBgn0261268/FBgn0032208/FBgn0035983/FBgn0264848/FBgn0265356/FBgn0264493/FBgn0004436/FBgn0061469/FBgn0017418/FBgn0259745/FBgn0029996/FBgn0023143/FBgn0035689/FBgn0015509/FBgn0030863/FBgn0030674/FBgn0036621/FBgn0034989/FBgn0027512/FBgn0002932/FBgn0023528/FBgn0029006/FBgn0283468/FBgn0025574	brat/CG4502/gcl/LUBEL/CG9934/ctrip/Cul3/Ufd4/CG4080/vih/tn/rdx/Ubc6/Ube3a/ari-1/wech/UbcE2H/Uba1/CG7376/Cul1/CG8188/HUWE1/roq/CG3356/CG10254/neur/CG2924/Smurf/slmb/Pli	30
BP	GO:0002066	columnar/cuboidal epithelial cell development	72|1444	319|10353	1.58489e-05	0.000332898	FBgn0000097/FBgn0002643/FBgn0085443/FBgn0000578/FBgn0005655/FBgn0036715/FBgn0000463/FBgn0259984/FBgn0000575/FBgn0035533/FBgn0266521/FBgn0000546/FBgn0086655/FBgn0004859/FBgn0262114/FBgn0000180/FBgn0000307/FBgn0261963/FBgn0001085/FBgn0025866/FBgn0004577/FBgn0086408/FBgn0003483/FBgn0015838/FBgn0004198/FBgn0023143/FBgn0041164/FBgn0028685/FBgn0000352/FBgn0004861/FBgn0262743/FBgn0039139/FBgn0003416/FBg…	aop/mam/spri/ena/PCNA/Cad74A/Dl/kuz/emc/Cip4/stai/EcR/jing/ci/RanBPM/bib/chif/mid/fz/CalpB/Pxd/stl/spn-E/Vang/ct/Uba1/armi/Rpt4/cos/ph-p/Fs(2)Ket/Mettl3/sl/kel/rk/msn/slpr/orb/Sec15/Not1/mirr/18w/Rme-8/CG8155/Spt6/rols/Ilp8/Ptpmeg2/usp/tor/Cul4/kug/pigs/mats/Mrtf/neur/slmb/fs(1)K10/Apc2/Ras85D/H15/Ced-12/AP-2alpha/Ppcs/hop/shi/Cad99C/Rop/csw/ed/Dsor1/Dlg5	72
BP	GO:0198738	cell-cell signaling by wnt	40|1444	147|10353	1.59123e-05	0.000332898	FBgn0000097/FBgn0034903/FBgn0005640/FBgn0001075/FBgn0011817/FBgn0034876/FBgn0003866/FBgn0016930/FBgn0035142/FBgn0026181/FBgn0284247/FBgn0033438/FBgn0020251/FBgn0000658/FBgn0085432/FBgn0002413/FBgn0024245/FBgn0040271/FBgn0001085/FBgn0027548/FBgn0002945/FBgn0044028/FBgn0016977/FBgn0013725/FBgn0010194/FBgn0015838/FBgn0015509/FBgn0015380/FBgn0027343/FBgn0003090/FBgn0030674/FBgn0027342/FBgn0035153/FBg…	aop/sona/Eip63E/ft/nmo/wmd/tsh/Dyrk2/Hipk/Rok/ds/Mmp2/sfl/fj/pan/dco/dnt/Sulf1/fz/nito/nkd/Notum/spen/phyl/Wnt5/Vang/Cul1/drl/fz3/pk/HUWE1/fz4/ebd1/SoxN/Rnf146/slmb/hyx/Apc2/Ssdp/fz2	40
BP	GO:0007155	cell adhesion	56|1444	231|10353	1.63994e-05	0.000340639	FBgn0035049/FBgn0036101/FBgn0000097/FBgn0264273/FBgn0038079/FBgn0001075/FBgn0036715/FBgn0031872/FBgn0284247/FBgn0010452/FBgn0029082/FBgn0004635/FBgn0286785/FBgn0000546/FBgn0005631/FBgn0262114/FBgn0000180/FBgn0266409/FBgn0001085/FBgn0025741/FBgn0040294/FBgn0039431/FBgn0038247/FBgn0002306/FBgn0025740/FBgn0263219/FBgn0028644/FBgn0259745/FBgn0004921/FBgn0014007/FBgn0260660/FBgn0039294/FBgn0034529/FBg…	Mmp1/NijA/aop/Sema2b/NijC/ft/Cad74A/ihog/ds/trn/hbs/rho/scb/EcR/robo1/RanBPM/bib/CG45049/fz/PlexA/POSH/plum/Cad88C/sas/PlexB/Dscam4/beat-Ic/wech/Ggamma1/Ptp69D/Mp/Cad96Cb/FAM21/Hem/Ten-m/CG7166/rk/beat-Va/18w/muskelin/beat-IIIc/tutl/Fas2/tyn/CG15080/Girdin/kug/Apc2/Cad87A/LanB1/Con/Fas1/rst/Cad99C/ed/Cad96Ca	56
BP	GO:0010623	programmed cell death involved in cell development	31|1444	103|10353	1.65814e-05	0.000341976	FBgn0026404/FBgn0260945/FBgn0000567/FBgn0003997/FBgn0000542/FBgn0000463/FBgn0003943/FBgn0036786/FBgn0044452/FBgn0000546/FBgn0019972/FBgn0011760/FBgn0034110/FBgn0261108/FBgn0021761/FBgn0030960/FBgn0004435/FBgn0010113/FBgn0023143/FBgn0035617/FBgn0000659/FBgn0039044/FBgn0052672/FBgn0053193/FBgn0016078/FBgn0283468/FBgn0003205/FBgn0029943/FBgn0003392/FBgn0003285/FBgn0261793	Dronc/Atg1/Eip74EF/hid/ec/Dl/Ubi-p63E/skl/Atg2/EcR/Drice/ctp/Atg9/Atg13/Nup154/Atg101/Galphaq/hdc/Uba1/l(3)psg2/fkh/p53/Atg8a/sav/wun/slmb/Ras85D/Atg5/shi/rst/Trf2	31
BP	GO:0030036	actin cytoskeleton organization	69|1444	303|10353	1.74175e-05	0.000356014	FBgn0052982/FBgn0032683/FBgn0000578/FBgn0033935/FBgn0261811/FBgn0267376/FBgn0026181/FBgn0000463/FBgn0263706/FBgn0039120/FBgn0086779/FBgn0035533/FBgn0264707/FBgn0086758/FBgn0003502/FBgn0053208/FBgn0265356/FBgn0002413/FBgn0263873/FBgn0011760/FBgn0003292/FBgn0003187/FBgn0001085/FBgn0082582/FBgn0004876/FBgn0086906/FBgn0021761/FBgn0035917/FBgn0038774/FBgn0044826/FBgn0038369/FBgn0053519/FBgn0004921/FBg…	CG32982/kon/ena/Sin1/pico/SelR/Rok/Dl/CG43658/Nup98-96/step/Cip4/RhoGEF3/chinmo/Btk29A/Mical/tn/dco/sick/ctp/rt/qua/fz/tmod/cdi/sls/Nup154/Zasp66/CG5023/Pak3/Arpc3A/Unc-89/Ggamma1/smog/Sb/Hem/trio/Mtl/Lam/sced/kel/Ack-like/CG34347/Frl/cib/rols/Myo95E/mthl1/CG43102/tyn/Girdin/kug/Hip1/pigs/Mrtf/Apc2/Myo81F/CG6891/sif/Lst8/Ced-12/Dg/Pka-C1/Ppcs/shi/DAAM/ed/tral/bru1	69
BP	GO:0001700	embryonic development via the syncytial blastoderm	44|1444	168|10353	1.75069e-05	0.000356014	FBgn0026404/FBgn0036165/FBgn0000097/FBgn0000578/FBgn0005640/FBgn0003866/FBgn0003997/FBgn0026181/FBgn0015396/FBgn0284221/FBgn0004635/FBgn0000575/FBgn0286785/FBgn0086779/FBgn0261278/FBgn0050085/FBgn0000546/FBgn0003502/FBgn0041094/FBgn0040294/FBgn0004367/FBgn0004921/FBgn0000405/FBgn0039532/FBgn0013732/FBgn0263998/FBgn0020261/FBgn0004606/FBgn0010909/FBgn0030018/FBgn0005386/FBgn0014343/FBgn0014127/FBg…	Dronc/chrb/aop/ena/Eip63E/tsh/hid/Rok/jumu/Sema5c/rho/emc/scb/step/grp/Rif1/EcR/Btk29A/scyl/POSH/mei-41/Ggamma1/CycB/Mtl/sced/Ack-like/pcm/zfh1/msn/slpr/ash1/mirr/barr/Sema1b/Cka/chn/Smurf/Apc2/Dok/shn/Ras85D/pum/l(3)mbt/ed	44
BP	GO:1903052	positive regulation of proteolysis involved in cellular protein catabolic process	21|1444	58|10353	1.78262e-05	0.000357508	FBgn0011230/FBgn0260936/FBgn0032208/FBgn0262114/FBgn0002413/FBgn0004436/FBgn0017418/FBgn0013725/FBgn0034071/FBgn0029996/FBgn0032956/FBgn0003410/FBgn0015509/FBgn0033757/FBgn0034573/FBgn0036897/FBgn0283468/FBgn0026598/FBgn0028686/FBgn0000273/FBgn0028687	poe/scny/Ufd4/RanBPM/dco/Ubc6/ari-1/phyl/CG8405/UbcE2H/Cul2/sina/Cul1/muskelin/CG3295/Rnf146/slmb/Apc2/Rpt3/Pka-C1/Rpt1	21
BP	GO:1990138	neuron projection extension	21|1444	58|10353	1.78262e-05	0.000357508	FBgn0085443/FBgn0264273/FBgn0011260/FBgn0259984/FBgn0284221/FBgn0011259/FBgn0000479/FBgn0001085/FBgn0039141/FBgn0010194/FBgn0015838/FBgn0039883/FBgn0010113/FBgn0024277/FBgn0003090/FBgn0267795/FBgn0046704/FBgn0016059/FBgn0263239/FBgn0025641/FBgn0016797	spri/Sema2b/Sema2a/kuz/Sema5c/Sema1a/dnc/fz/spas/Wnt5/Vang/RhoGAP100F/hdc/trio/pk/Frl/Liprin-alpha/Sema1b/dar1/DAAM/fz2	21
BP	GO:0016049	cell growth	41|1444	153|10353	1.86623e-05	0.000371712	FBgn0085443/FBgn0264273/FBgn0260945/FBgn0011260/FBgn0011230/FBgn0259984/FBgn0261560/FBgn0284221/FBgn0011259/FBgn0286785/FBgn0000479/FBgn0037248/FBgn0085432/FBgn0262656/FBgn0002413/FBgn0033784/FBgn0001085/FBgn0039141/FBgn0035424/FBgn0021761/FBgn0034897/FBgn0010194/FBgn0015838/FBgn0039883/FBgn0010113/FBgn0283472/FBgn0024277/FBgn0003090/FBgn0039532/FBgn0003416/FBgn0030018/FBgn0000659/FBgn0267795/FBg…	spri/Sema2b/Atg1/Sema2a/poe/kuz/Thor/Sema5c/Sema1a/scb/dnc/srl/pan/Myc/dco/SCCRO3/fz/spas/Larp4B/Nup154/Sesn/Wnt5/Vang/RhoGAP100F/hdc/S6k/trio/pk/Mtl/sl/slpr/fkh/Frl/Liprin-alpha/Sema1b/dar1/Dok/Nf1/Pka-C1/DAAM/fz2	41
BP	GO:0045165	cell fate commitment	72|1444	321|10353	1.98233e-05	0.000392151	FBgn0010300/FBgn0000097/FBgn0002643/FBgn0023001/FBgn0001180/FBgn0264324/FBgn0086677/FBgn0013765/FBgn0000463/FBgn0001981/FBgn0259984/FBgn0034049/FBgn0033438/FBgn0004635/FBgn0000575/FBgn0005695/FBgn0035625/FBgn0085432/FBgn0000546/FBgn0261268/FBgn0000180/FBgn0266083/FBgn0261648/FBgn0261963/FBgn0003300/FBgn0001085/FBgn0032223/FBgn0259211/FBgn0004876/FBgn0004367/FBgn0003520/FBgn0002945/FBgn0039234/FBg…	brat/aop/mam/melt/hb/spg/jeb/cnn/Dl/esg/kuz/bdg/Mmp2/rho/emc/gcl/Blimp-1/pan/EcR/Cul3/bib/ocm/salm/mid/run/fz/GATAd/grh/cdi/mei-41/stau/nkd/Nct/spen/pros/phyl/Wnt5/pasha/spn-E/Ggamma1/sina/pins/Asx/AGO1/sl/Su(H)/uif/orb/Ser/msi/Cul5/sav/exd/tor/chn/neur/Apc2/myo/Ras85D/wake/H15/insc/exex/Klp10A/mira/pcs/l(3)mbt/csw/ed/Dsor1/ths/fz2	72
BP	GO:0040013	negative regulation of locomotion	10|1444	17|10353	2.06143e-05	0.000405043	FBgn0266000/FBgn0264273/FBgn0011260/FBgn0284221/FBgn0011259/FBgn0286785/FBgn0086408/FBgn0283666/FBgn0016059/FBgn0038839	CG44774/Sema2b/Sema2a/Sema5c/Sema1a/scb/stl/Rap2l/Sema1b/Ktl	10
BP	GO:0007169	transmembrane receptor protein tyrosine kinase signaling pathway	54|1444	223|10353	2.38944e-05	0.000466342	FBgn0000097/FBgn0023001/FBgn0264324/FBgn0033935/FBgn0086677/FBgn0004370/FBgn0261560/FBgn0033438/FBgn0004635/FBgn0020251/FBgn0037248/FBgn0086779/FBgn0262656/FBgn0040324/FBgn0024245/FBgn0040271/FBgn0021800/FBgn0259211/FBgn0004876/FBgn0016977/FBgn0013725/FBgn0001247/FBgn0030894/FBgn0087011/FBgn0025936/FBgn0085407/FBgn0030163/FBgn0014135/FBgn0283472/FBgn0003410/FBgn0015509/FBgn0015380/FBgn0003416/FBg…	aop/melt/spg/Sin1/jeb/Ptp10D/Thor/Mmp2/rho/sfl/srl/step/Myc/Ephrin/dnt/Sulf1/Reph/grh/cdi/spen/phyl/Ide/Mvb12/CG41520/Eph/Pvf3/CG1791/bnl/S6k/sina/Cul1/drl/sl/Ack-like/Alk/kek1/slpr/fkh/p53/Ilp8/Fas2/tor/slmb/tgo/rau/Ras85D/Lst8/Ced-12/pum/csw/ed/Dsor1/ths/Cad96Ca	54
BP	GO:0048511	rhythmic process	55|1444	229|10353	2.58331e-05	0.000500065	FBgn0000527/FBgn0039696/FBgn0003997/FBgn0016054/FBgn0022382/FBgn0032021/FBgn0004635/FBgn0000575/FBgn0000479/FBgn0004244/FBgn0260794/FBgn0000546/FBgn0261268/FBgn0005631/FBgn0002413/FBgn0034911/FBgn0033872/FBgn0004168/FBgn0040071/FBgn0053988/FBgn0061469/FBgn0028690/FBgn0264006/FBgn0028695/FBgn0002787/FBgn0028685/FBgn0028688/FBgn0026401/FBgn0028692/FBgn0011327/FBgn0263490/FBgn0026086/FBgn0023407/FBg…	e/Rnb/hid/phr6-4/Pka-R2/CG7781/rho/emc/dnc/Rdl/ctrip/EcR/Cul3/robo1/dco/GlyT/CG6329/5-HT1A/tara/Mid1/Ube3a/Rpn5/dysc/Rpn1/Rpn8/Rpt4/Rpn7/Nipped-B/Rpn2/Uch-L5/mld/Adar/B4/nocte/Dop1R2/Usp14/inc/tyf/Ac3/slmb/Apc2/Rpt3/Prosbeta2/Ras85D/sNPF/wake/Nf1/spag/Pka-C1/hop/Rpt1/homer/Rpt5/Dsor1/Prosbeta3	55
BP	GO:1903362	regulation of cellular protein catabolic process	25|1444	77|10353	2.60123e-05	0.000500065	FBgn0011230/FBgn0260936/FBgn0032208/FBgn0262114/FBgn0264848/FBgn0002413/FBgn0040294/FBgn0004436/FBgn0017418/FBgn0013725/FBgn0034071/FBgn0029996/FBgn0032956/FBgn0003410/FBgn0015509/FBgn0026777/FBgn0033757/FBgn0034573/FBgn0036897/FBgn0031161/FBgn0283468/FBgn0026598/FBgn0028686/FBgn0000273/FBgn0028687	poe/scny/Ufd4/RanBPM/vih/dco/POSH/Ubc6/ari-1/phyl/CG8405/UbcE2H/Cul2/sina/Cul1/Rad23/muskelin/CG3295/Rnf146/CG15445/slmb/Apc2/Rpt3/Pka-C1/Rpt1	25
BP	GO:0048675	axon extension	20|1444	55|10353	2.61382e-05	0.000500065	FBgn0085443/FBgn0264273/FBgn0011260/FBgn0259984/FBgn0284221/FBgn0011259/FBgn0000479/FBgn0001085/FBgn0039141/FBgn0010194/FBgn0015838/FBgn0039883/FBgn0010113/FBgn0024277/FBgn0003090/FBgn0267795/FBgn0046704/FBgn0016059/FBgn0025641/FBgn0016797	spri/Sema2b/Sema2a/kuz/Sema5c/Sema1a/dnc/fz/spas/Wnt5/Vang/RhoGAP100F/hdc/trio/pk/Frl/Liprin-alpha/Sema1b/DAAM/fz2	20
BP	GO:0050919	negative chemotaxis	12|1444	24|10353	2.75216e-05	0.00052309	FBgn0264273/FBgn0011260/FBgn0284221/FBgn0011259/FBgn0040271/FBgn0010194/FBgn0014007/FBgn0015380/FBgn0032629/FBgn0016059/FBgn0016078/FBgn0016797	Sema2b/Sema2a/Sema5c/Sema1a/Sulf1/Wnt5/Ptp69D/drl/beat-IIIc/Sema1b/wun/fz2	12
BP	GO:0010941	regulation of cell death	61|1444	264|10353	3.35129e-05	0.000632827	FBgn0026404/FBgn0051357/FBgn0031851/FBgn0260945/FBgn0001075/FBgn0034894/FBgn0283531/FBgn0003997/FBgn0000542/FBgn0035142/FBgn0260936/FBgn0261722/FBgn0024250/FBgn0032493/FBgn0011704/FBgn0000546/FBgn0019972/FBgn0262656/FBgn0259152/FBgn0261268/FBgn0039914/FBgn0037760/FBgn0002413/FBgn0028408/FBgn0033784/FBgn0013576/FBgn0264493/FBgn0085397/FBgn0040294/FBgn0261108/FBgn0004436/FBgn0022960/FBgn0021761/FBg…	Dronc/CG31357/Aatf/Atg1/ft/sigmar/Duox/hid/ec/Hipk/scny/fwe/brk/Mabi/RnrS/EcR/Drice/Myc/Clbn/Cul3/mav/FBXO11/dco/Drep2/SCCRO3/mtd/rdx/Fili/POSH/Atg13/Ubc6/vimar/Nup154/sas/Drep3/CG41520/Galphaq/Uba1/CG1791/cos/Cul1/futsch/RnrL/pcm/Sep1/CG14441/l(3)psg2/fkh/Appl/p53/Mcm10/aux/sav/Dop1R2/Tip60/slmb/myo/Ras85D/spag/qless/Pka-C1	61
BP	GO:0051674	localization of cell	79|1444	366|10353	3.37996e-05	0.000634123	FBgn0005626/FBgn0266000/FBgn0000097/FBgn0085443/FBgn0264273/FBgn0000578/FBgn0086677/FBgn0011260/FBgn0000463/FBgn0001981/FBgn0259984/FBgn0264307/FBgn0010452/FBgn0284221/FBgn0011259/FBgn0033438/FBgn0020251/FBgn0019662/FBgn0286785/FBgn0266521/FBgn0000546/FBgn0086655/FBgn0005631/FBgn0261648/FBgn0001085/FBgn0025866/FBgn0025741/FBgn0039141/FBgn0086408/FBgn0015774/FBgn0025740/FBgn0044826/FBgn0003483/FBg…	ple/CG44774/aop/spri/Sema2b/ena/jeb/Sema2a/Dl/esg/kuz/orb2/trn/Sema5c/Sema1a/Mmp2/sfl/qm/scb/stai/EcR/jing/robo1/salm/fz/CalpB/PlexA/spas/stl/NetB/PlexB/Pak3/spn-E/Vang/HEATR2/Pvf3/Ggamma1/smog/disp/bnl/Hem/Mtl/sl/kel/knrl/Rap2l/rk/zfh1/msn/Sec15/18w/Rme-8/CG8155/Frl/rols/Ptpmeg2/Sema1b/mthl1/usp/tor/wun/kug/Mrtf/slmb/Apc2/tgo/LanB1/Ras85D/fra/Ced-12/Ppcs/pum/hop/shi/csw/Dsor1/Dlg5/ths/fz2	79
BP	GO:0045087	innate immune response	54|1444	226|10353	3.55283e-05	0.000659347	FBgn0283437/FBgn0026404/FBgn0004240/FBgn0012042/FBgn0014865/FBgn0034407/FBgn0260936/FBgn0041579/FBgn0261560/FBgn0261547/FBgn0034476/FBgn0033438/FBgn0010388/FBgn0264707/FBgn0037203/FBgn0040324/FBgn0038530/FBgn0263873/FBgn0013576/FBgn0041183/FBgn0035975/FBgn0040294/FBgn0042712/FBgn0034246/FBgn0001247/FBgn0037384/FBgn0040323/FBgn0000277/FBgn0025936/FBgn0011274/FBgn0000276/FBgn0000279/FBgn0043578/FBg…	PPO1/Dronc/DptA/AttA/Mtk/DptB/scny/AttC/Thor/Exn/Toll-7/Mmp2/Dro/RhoGEF3/slif/Ephrin/AttD/sick/mtd/Tep1/PGRP-LA/POSH/HBS1/Dcr-2/Ide/dgrn/GNBP1/CecA2/Eph/Dif/CecA1/CecC/PGRP-SB1/PGRP-SC2/CG33470/TotB/Ack-like/IM3/18w/Tollo/Toll-9/E(bx)/pirk/key/wun/kug/Vps16B/LanB1/PGRP-LE/DMAP1/Tep4/AttB/Pli/IM2	54
BP	GO:0009968	negative regulation of signal transduction	77|1444	355|10353	3.55975e-05	0.000659347	FBgn0036165/FBgn0000097/FBgn0260945/FBgn0011817/FBgn0261514/FBgn0035142/FBgn0264562/FBgn0011230/FBgn0260936/FBgn0000463/FBgn0284247/FBgn0004370/FBgn0033438/FBgn0024250/FBgn0040011/FBgn0024941/FBgn0044452/FBgn0000479/FBgn0037248/FBgn0261268/FBgn0004859/FBgn0032208/FBgn0002413/FBgn0034068/FBgn0041094/FBgn0052177/FBgn0040271/FBgn0264493/FBgn0034110/FBgn0004876/FBgn0040294/FBgn0004436/FBgn0002945/FBg…	chrb/aop/Atg1/nmo/NimA/Hipk/Hr4/poe/scny/Dl/ds/Ptp10D/Mmp2/brk/Slmap/RSG7/Atg2/dnc/srl/Cul3/ci/Ufd4/dco/casp/scyl/Ndfip/Sulf1/rdx/Atg9/cdi/POSH/Ubc6/nkd/Notum/Sesn/shams/Ube3a/phyl/PlexB/Ide/Galphaq/CG42450/Cul2/cos/PGRP-SC2/Cul1/HUWE1/sl/Su(H)/uif/kek1/msn/fz4/Mnn1/E(bx)/tow/Cul5/pirk/Cka/SoxN/Fas2/Fgop2/tor/Cul4/pigs/Smurf/slmb/Apc2/Ras85D/LRR/Pka-C1/pum/Usp7/ken/Pli/ed/Dlg5	77
BP	GO:0048870	cell motility	78|1444	361|10353	3.64888e-05	0.000671579	FBgn0005626/FBgn0266000/FBgn0000097/FBgn0085443/FBgn0264273/FBgn0000578/FBgn0086677/FBgn0011260/FBgn0000463/FBgn0001981/FBgn0259984/FBgn0264307/FBgn0010452/FBgn0284221/FBgn0011259/FBgn0033438/FBgn0020251/FBgn0019662/FBgn0286785/FBgn0266521/FBgn0000546/FBgn0086655/FBgn0005631/FBgn0261648/FBgn0001085/FBgn0025866/FBgn0025741/FBgn0039141/FBgn0086408/FBgn0015774/FBgn0025740/FBgn0044826/FBgn0015838/FBg…	ple/CG44774/aop/spri/Sema2b/ena/jeb/Sema2a/Dl/esg/kuz/orb2/trn/Sema5c/Sema1a/Mmp2/sfl/qm/scb/stai/EcR/jing/robo1/salm/fz/CalpB/PlexA/spas/stl/NetB/PlexB/Pak3/Vang/HEATR2/Pvf3/Ggamma1/smog/disp/bnl/Hem/Mtl/sl/kel/knrl/Rap2l/rk/zfh1/msn/Sec15/18w/Rme-8/CG8155/Frl/rols/Ptpmeg2/Sema1b/mthl1/usp/tor/wun/kug/Mrtf/slmb/Apc2/tgo/LanB1/Ras85D/fra/Ced-12/Ppcs/pum/hop/shi/csw/Dsor1/Dlg5/ths/fz2	78
BP	GO:0061136	regulation of proteasomal protein catabolic process	22|1444	65|10353	3.81858e-05	0.000698393	FBgn0011230/FBgn0260936/FBgn0032208/FBgn0262114/FBgn0002413/FBgn0004436/FBgn0017418/FBgn0013725/FBgn0034071/FBgn0029996/FBgn0032956/FBgn0003410/FBgn0015509/FBgn0026777/FBgn0033757/FBgn0034573/FBgn0036897/FBgn0283468/FBgn0026598/FBgn0028686/FBgn0000273/FBgn0028687	poe/scny/Ufd4/RanBPM/dco/Ubc6/ari-1/phyl/CG8405/UbcE2H/Cul2/sina/Cul1/Rad23/muskelin/CG3295/Rnf146/slmb/Apc2/Rpt3/Pka-C1/Rpt1	22
BP	GO:0051270	regulation of cellular component movement	34|1444	122|10353	3.96343e-05	0.000716697	FBgn0005626/FBgn0266000/FBgn0000097/FBgn0085443/FBgn0264273/FBgn0000578/FBgn0011260/FBgn0085430/FBgn0259984/FBgn0284221/FBgn0011259/FBgn0286785/FBgn0005631/FBgn0001085/FBgn0025741/FBgn0086408/FBgn0015774/FBgn0025740/FBgn0010194/FBgn0015838/FBgn0085407/FBgn0014135/FBgn0283472/FBgn0003090/FBgn0003416/FBgn0283666/FBgn0031090/FBgn0010909/FBgn0015477/FBgn0046704/FBgn0016059/FBgn0283468/FBgn0011592/FBg…	ple/CG44774/aop/spri/Sema2b/ena/Sema2a/CG34401/kuz/Sema5c/Sema1a/scb/robo1/fz/PlexA/stl/NetB/PlexB/Wnt5/Vang/Pvf3/bnl/S6k/pk/sl/Rap2l/Rab35/msn/Rme-8/Liprin-alpha/Sema1b/slmb/fra/ths	34
BP	GO:1902667	regulation of axon guidance	14|1444	32|10353	3.96796e-05	0.000716697	FBgn0264273/FBgn0011260/FBgn0085430/FBgn0284221/FBgn0011259/FBgn0001085/FBgn0025741/FBgn0015774/FBgn0010194/FBgn0015838/FBgn0283472/FBgn0003090/FBgn0046704/FBgn0016059	Sema2b/Sema2a/CG34401/Sema5c/Sema1a/fz/PlexA/NetB/Wnt5/Vang/S6k/pk/Liprin-alpha/Sema1b	14
BP	GO:0022610	biological adhesion	56|1444	238|10353	4.07269e-05	0.000731073	FBgn0035049/FBgn0036101/FBgn0000097/FBgn0264273/FBgn0038079/FBgn0001075/FBgn0036715/FBgn0031872/FBgn0284247/FBgn0010452/FBgn0029082/FBgn0004635/FBgn0286785/FBgn0000546/FBgn0005631/FBgn0262114/FBgn0000180/FBgn0266409/FBgn0001085/FBgn0025741/FBgn0040294/FBgn0039431/FBgn0038247/FBgn0002306/FBgn0025740/FBgn0263219/FBgn0028644/FBgn0259745/FBgn0004921/FBgn0014007/FBgn0260660/FBgn0039294/FBgn0034529/FBg…	Mmp1/NijA/aop/Sema2b/NijC/ft/Cad74A/ihog/ds/trn/hbs/rho/scb/EcR/robo1/RanBPM/bib/CG45049/fz/PlexA/POSH/plum/Cad88C/sas/PlexB/Dscam4/beat-Ic/wech/Ggamma1/Ptp69D/Mp/Cad96Cb/FAM21/Hem/Ten-m/CG7166/rk/beat-Va/18w/muskelin/beat-IIIc/tutl/Fas2/tyn/CG15080/Girdin/kug/Apc2/Cad87A/LanB1/Con/Fas1/rst/Cad99C/ed/Cad96Ca	56
BP	GO:0035159	regulation of tube length, open tracheal system	15|1444	36|10353	4.24338e-05	0.000754249	FBgn0035049/FBgn0034408/FBgn0001075/FBgn0284247/FBgn0001321/FBgn0001311/FBgn0000658/FBgn0261269/FBgn0260653/FBgn0001085/FBgn0259211/FBgn0261341/FBgn0031571/FBgn0002921/FBgn0000635	Mmp1/sano/ft/ds/knk/kkv/fj/conv/serp/fz/grh/verm/bark/Atpalpha/Fas2	15
BP	GO:0080134	regulation of response to stress	69|1444	311|10353	4.25368e-05	0.000754249	FBgn0004240/FBgn0034894/FBgn0026181/FBgn0260936/FBgn0034476/FBgn0033438/FBgn0039120/FBgn0001321/FBgn0002906/FBgn0010388/FBgn0031857/FBgn0260794/FBgn0037203/FBgn0259152/FBgn0034068/FBgn0034687/FBgn0013576/FBgn0264493/FBgn0004580/FBgn0035975/FBgn0039141/FBgn0034110/FBgn0259211/FBgn0040294/FBgn0042712/FBgn0034246/FBgn0004436/FBgn0034897/FBgn0034071/FBgn0001247/FBgn0037384/FBgn0040323/FBgn0011274/FBg…	DptA/sigmar/Rok/scny/Toll-7/Mmp2/Nup98-96/knk/Blm/Dro/LUBEL/ctrip/slif/Clbn/casp/CG11475/mtd/rdx/Cbp53E/PGRP-LA/spas/Atg9/grh/POSH/HBS1/Dcr-2/Ubc6/Sesn/CG8405/Ide/dgrn/GNBP1/Dif/smog/armi/PGRP-SC2/emb/Cul1/Mtl/MED25/HUWE1/msn/Imp/slpr/p53/Spt6/Toll-9/Mnn1/Ptip/E(bx)/pirk/Cka/Nse4/Dop1R2/Rev1/key/wun/holn1/kug/G9a/slmb/LanB1/Ced-12/PGRP-LE/DMAP1/ago/Pli/Csp/Cad96Ca	69
BP	GO:0098542	defense response to other organism	70|1444	317|10353	4.40098e-05	0.00077564	FBgn0283437/FBgn0004240/FBgn0012042/FBgn0283461/FBgn0034539/FBgn0052185/FBgn0040817/FBgn0283531/FBgn0014865/FBgn0034407/FBgn0260936/FBgn0015396/FBgn0032638/FBgn0041579/FBgn0261560/FBgn0034476/FBgn0039120/FBgn0010388/FBgn0031857/FBgn0037203/FBgn0038530/FBgn0034068/FBgn0263873/FBgn0013576/FBgn0030320/FBgn0035975/FBgn0003044/FBgn0042712/FBgn0034246/FBgn0016977/FBgn0034511/FBgn0001247/FBgn0037384/FBg…	PPO1/DptA/AttA/Drs/CG11159/edin/CG14132/Duox/Mtk/DptB/scny/jumu/SPH93/AttC/Thor/Toll-7/Nup98-96/Dro/LUBEL/slif/AttD/casp/sick/mtd/CG2247/PGRP-LA/Pcl/HBS1/Dcr-2/spen/GNBP-like3/Ide/dgrn/GNBP1/CecA2/Dif/DIP1/smog/CecA1/CecC/PGRP-SB1/PGRP-SC2/Cul1/CG33470/CG2444/Zcchc7/CG8492/MED25/IM3/18w/Spt6/Ptip/pirk/CG2150/tyf/key/wun/kug/G9a/CG13564/slmb/LanB1/Ras85D/CG43055/PGRP-LE/insc/hop/AttB/Pli/Dsor1	70
BP	GO:0071695	anatomical structure maturation	22|1444	66|10353	4.98305e-05	0.000872934	FBgn0026404/FBgn0051357/FBgn0037375/FBgn0000546/FBgn0019972/FBgn0053208/FBgn0011760/FBgn0025866/FBgn0003042/FBgn0039431/FBgn0005612/FBgn0003483/FBgn0010113/FBgn0023143/FBgn0052423/FBgn0015509/FBgn0040283/FBgn0285926/FBgn0033757/FBgn0003964/FBgn0000635/FBgn0283468	Dronc/CG31357/kat-60L1/EcR/Drice/Mical/ctp/CalpB/Pc/plum/Sox14/spn-E/hdc/Uba1/shep/Cul1/SMC1/Imp/muskelin/usp/Fas2/slmb	22
BP	GO:0097435	supramolecular fiber organization	60|1444	262|10353	5.10985e-05	0.000889788	FBgn0032683/FBgn0000578/FBgn0261811/FBgn0267376/FBgn0026181/FBgn0000463/FBgn0263706/FBgn0039120/FBgn0026620/FBgn0037375/FBgn0035533/FBgn0266521/FBgn0086758/FBgn0003502/FBgn0053208/FBgn0265356/FBgn0002413/FBgn0263873/FBgn0011760/FBgn0003292/FBgn0003187/FBgn0001085/FBgn0082582/FBgn0039141/FBgn0004876/FBgn0086906/FBgn0026432/FBgn0021761/FBgn0035917/FBgn0044826/FBgn0038369/FBgn0053519/FBgn0003319/FBg…	kon/ena/pico/SelR/Rok/Dl/CG43658/Nup98-96/tacc/kat-60L1/Cip4/stai/chinmo/Btk29A/Mical/tn/dco/sick/ctp/rt/qua/fz/tmod/spas/cdi/sls/Grip163/Nup154/Zasp66/Pak3/Arpc3A/Unc-89/Sb/futsch/Ten-m/Mtl/Lam/spd-2/sced/Frl/cib/rols/Myo95E/Grip84/tyn/Girdin/Hip1/pigs/dar1/Apc2/Myo81F/CG6891/Ced-12/Dg/Klp10A/Grip91/shi/DAAM/ed/bru1	60
BP	GO:0050830	defense response to Gram-positive bacterium	19|1444	53|10353	5.20222e-05	0.00090048	FBgn0283437/FBgn0004240/FBgn0012042/FBgn0052185/FBgn0014865/FBgn0034407/FBgn0032638/FBgn0041579/FBgn0010388/FBgn0038530/FBgn0035975/FBgn0040323/FBgn0000277/FBgn0011274/FBgn0000276/FBgn0000279/FBgn0043578/FBgn0043575/FBgn0030695	PPO1/DptA/AttA/edin/Mtk/DptB/SPH93/AttC/Dro/AttD/PGRP-LA/GNBP1/CecA2/Dif/CecA1/CecC/PGRP-SB1/PGRP-SC2/PGRP-LE	19
BP	GO:0009607	response to biotic stimulus	83|1444	394|10353	5.37049e-05	0.000913297	FBgn0283437/FBgn0004240/FBgn0012042/FBgn0283461/FBgn0034539/FBgn0052185/FBgn0040817/FBgn0265998/FBgn0283531/FBgn0005655/FBgn0014865/FBgn0034407/FBgn0260936/FBgn0015396/FBgn0032638/FBgn0041579/FBgn0261560/FBgn0034476/FBgn0039120/FBgn0010388/FBgn0031857/FBgn0000546/FBgn0037203/FBgn0038530/FBgn0034068/FBgn0263873/FBgn0013576/FBgn0030320/FBgn0035975/FBgn0003044/FBgn0040294/FBgn0042712/FBgn0034246/FBg…	PPO1/DptA/AttA/Drs/CG11159/edin/CG14132/Doa/Duox/PCNA/Mtk/DptB/scny/jumu/SPH93/AttC/Thor/Toll-7/Nup98-96/Dro/LUBEL/EcR/slif/AttD/casp/sick/mtd/CG2247/PGRP-LA/Pcl/POSH/HBS1/Dcr-2/spen/Tlk/GNBP-like3/Ide/dgrn/GNBP1/CecA2/Dif/DIP1/smog/CecA1/CecC/PGRP-SB1/PGRP-SC2/Cul1/CG33470/CG2444/Zcchc7/vvl/CG8492/MED25/TotB/zfh1/IM3/18w/Spt6/Ptip/pirk/CG2150/tyf/key/wun/kug/Vps16B/G9a/CG13564/slmb/LanB1/Ras85D/…	83
BP	GO:0043207	response to external biotic stimulus	83|1444	394|10353	5.37049e-05	0.000913297	FBgn0283437/FBgn0004240/FBgn0012042/FBgn0283461/FBgn0034539/FBgn0052185/FBgn0040817/FBgn0265998/FBgn0283531/FBgn0005655/FBgn0014865/FBgn0034407/FBgn0260936/FBgn0015396/FBgn0032638/FBgn0041579/FBgn0261560/FBgn0034476/FBgn0039120/FBgn0010388/FBgn0031857/FBgn0000546/FBgn0037203/FBgn0038530/FBgn0034068/FBgn0263873/FBgn0013576/FBgn0030320/FBgn0035975/FBgn0003044/FBgn0040294/FBgn0042712/FBgn0034246/FBg…	PPO1/DptA/AttA/Drs/CG11159/edin/CG14132/Doa/Duox/PCNA/Mtk/DptB/scny/jumu/SPH93/AttC/Thor/Toll-7/Nup98-96/Dro/LUBEL/EcR/slif/AttD/casp/sick/mtd/CG2247/PGRP-LA/Pcl/POSH/HBS1/Dcr-2/spen/Tlk/GNBP-like3/Ide/dgrn/GNBP1/CecA2/Dif/DIP1/smog/CecA1/CecC/PGRP-SB1/PGRP-SC2/Cul1/CG33470/CG2444/Zcchc7/vvl/CG8492/MED25/TotB/zfh1/IM3/18w/Spt6/Ptip/pirk/CG2150/tyf/key/wun/kug/Vps16B/G9a/CG13564/slmb/LanB1/Ras85D/…	83
BP	GO:0051707	response to other organism	83|1444	394|10353	5.37049e-05	0.000913297	FBgn0283437/FBgn0004240/FBgn0012042/FBgn0283461/FBgn0034539/FBgn0052185/FBgn0040817/FBgn0265998/FBgn0283531/FBgn0005655/FBgn0014865/FBgn0034407/FBgn0260936/FBgn0015396/FBgn0032638/FBgn0041579/FBgn0261560/FBgn0034476/FBgn0039120/FBgn0010388/FBgn0031857/FBgn0000546/FBgn0037203/FBgn0038530/FBgn0034068/FBgn0263873/FBgn0013576/FBgn0030320/FBgn0035975/FBgn0003044/FBgn0040294/FBgn0042712/FBgn0034246/FBg…	PPO1/DptA/AttA/Drs/CG11159/edin/CG14132/Doa/Duox/PCNA/Mtk/DptB/scny/jumu/SPH93/AttC/Thor/Toll-7/Nup98-96/Dro/LUBEL/EcR/slif/AttD/casp/sick/mtd/CG2247/PGRP-LA/Pcl/POSH/HBS1/Dcr-2/spen/Tlk/GNBP-like3/Ide/dgrn/GNBP1/CecA2/Dif/DIP1/smog/CecA1/CecC/PGRP-SB1/PGRP-SC2/Cul1/CG33470/CG2444/Zcchc7/vvl/CG8492/MED25/TotB/zfh1/IM3/18w/Spt6/Ptip/pirk/CG2150/tyf/key/wun/kug/Vps16B/G9a/CG13564/slmb/LanB1/Ras85D/…	83
BP	GO:0001709	cell fate determination	36|1444	134|10353	5.57832e-05	0.000943125	FBgn0010300/FBgn0000097/FBgn0002643/FBgn0001180/FBgn0000463/FBgn0001981/FBgn0259984/FBgn0004635/FBgn0005695/FBgn0085432/FBgn0261268/FBgn0261963/FBgn0003300/FBgn0001085/FBgn0259211/FBgn0004367/FBgn0003520/FBgn0016977/FBgn0004595/FBgn0013725/FBgn0039861/FBgn0003483/FBgn0040080/FBgn0261823/FBgn0262739/FBgn0004837/FBgn0031879/FBgn0004882/FBgn0011666/FBgn0039632/FBgn0003733/FBgn0002932/FBgn0003205/FBg…	brat/aop/mam/hb/Dl/esg/kuz/rho/gcl/pan/Cul3/mid/run/fz/grh/mei-41/stau/spen/pros/phyl/pasha/spn-E/pins/Asx/AGO1/Su(H)/uif/orb/msi/Cul5/tor/neur/Ras85D/insc/Klp10A/mira	36
BP	GO:0008037	cell recognition	33|1444	119|10353	5.70319e-05	0.000958664	FBgn0035049/FBgn0035539/FBgn0264273/FBgn0250871/FBgn0011260/FBgn0011259/FBgn0033438/FBgn0005631/FBgn0261963/FBgn0040271/FBgn0025741/FBgn0015774/FBgn0003744/FBgn0025740/FBgn0263219/FBgn0015838/FBgn0004435/FBgn0028644/FBgn0085407/FBgn0014007/FBgn0015380/FBgn0004449/FBgn0038853/FBgn0013467/FBgn0004606/FBgn0032629/FBgn0039528/FBgn0010473/FBgn0000635/FBgn0005775/FBgn0011592/FBgn0285925/FBgn0016797	Mmp1/slow/Sema2b/pot/Sema2a/Sema1a/Mmp2/robo1/mid/Sulf1/PlexA/NetB/trc/PlexB/Dscam4/Vang/Galphaq/beat-Ic/Pvf3/Ptp69D/drl/Ten-m/RhoGAP93B/igl/zfh1/beat-IIIc/dsd/tutl/Fas2/Con/fra/Fas1/fz2	33
BP	GO:0043067	regulation of programmed cell death	54|1444	230|10353	5.91522e-05	0.00098859	FBgn0026404/FBgn0051357/FBgn0031851/FBgn0260945/FBgn0001075/FBgn0034894/FBgn0283531/FBgn0003997/FBgn0000542/FBgn0035142/FBgn0260936/FBgn0261722/FBgn0024250/FBgn0032493/FBgn0011704/FBgn0000546/FBgn0019972/FBgn0262656/FBgn0259152/FBgn0261268/FBgn0039914/FBgn0037760/FBgn0002413/FBgn0028408/FBgn0033784/FBgn0264493/FBgn0085397/FBgn0261108/FBgn0004436/FBgn0021761/FBgn0028407/FBgn0087011/FBgn0004435/FBg…	Dronc/CG31357/Aatf/Atg1/ft/sigmar/Duox/hid/ec/Hipk/scny/fwe/brk/Mabi/RnrS/EcR/Drice/Myc/Clbn/Cul3/mav/FBXO11/dco/Drep2/SCCRO3/rdx/Fili/Atg13/Ubc6/Nup154/Drep3/CG41520/Galphaq/Uba1/CG1791/cos/Cul1/futsch/RnrL/pcm/Sep1/CG14441/l(3)psg2/fkh/p53/Mcm10/sav/Tip60/slmb/myo/Ras85D/spag/qless/Pka-C1	54
BP	GO:0008045	motor neuron axon guidance	24|1444	76|10353	6.22196e-05	0.00103391	FBgn0004370/FBgn0010452/FBgn0011259/FBgn0033438/FBgn0261269/FBgn0005631/FBgn0030090/FBgn0040271/FBgn0025741/FBgn0261509/FBgn0015774/FBgn0025740/FBgn0028644/FBgn0014007/FBgn0020294/FBgn0260660/FBgn0004449/FBgn0086680/FBgn0004606/FBgn0038087/FBgn0032629/FBgn0000635/FBgn0011592/FBgn0016797	Ptp10D/trn/Sema1a/Mmp2/conv/robo1/fend/Sulf1/PlexA/haf/NetB/PlexB/beat-Ic/Ptp69D/ko/Mp/Ten-m/vvl/zfh1/beat-Va/beat-IIIc/Fas2/fra/fz2	24
BP	GO:0060033	anatomical structure regression	20|1444	58|10353	6.30409e-05	0.00104161	FBgn0026404/FBgn0260945/FBgn0000567/FBgn0003997/FBgn0003943/FBgn0044452/FBgn0000546/FBgn0019972/FBgn0011760/FBgn0034110/FBgn0261108/FBgn0030960/FBgn0010113/FBgn0011274/FBgn0023143/FBgn0035617/FBgn0000659/FBgn0052672/FBgn0029943/FBgn0261793	Dronc/Atg1/Eip74EF/hid/Ubi-p63E/Atg2/EcR/Drice/ctp/Atg9/Atg13/Atg101/hdc/Dif/Uba1/l(3)psg2/fkh/Atg8a/Atg5/Trf2	20
BP	GO:0007268	chemical synaptic transmission	69|1444	315|10353	6.5026e-05	0.00106233	FBgn0033926/FBgn0011288/FBgn0086778/FBgn0260945/FBgn0033911/FBgn0086677/FBgn0261560/FBgn0032021/FBgn0261547/FBgn0013334/FBgn0261089/FBgn0031424/FBgn0000479/FBgn0270928/FBgn0032151/FBgn0004244/FBgn0264908/FBgn0000303/FBgn0003292/FBgn0033872/FBgn0004168/FBgn0037447/FBgn0264607/FBgn0004580/FBgn0039141/FBgn0000036/FBgn0004575/FBgn0261794/FBgn0261090/FBgn0266347/FBgn0030897/FBgn0266721/FBgn0019985/FBg…	Arc1/Snap25/nAChRalpha7/Atg1/VGAT/jeb/Thor/CG7781/Exn/Sap47/Sytalpha/VGlut/dnc/VAChT/nAChRalpha6/Rdl/pHCl-1/ChAT/rt/CG6329/5-HT1A/Neurochondrin/CaMKII/Cbp53E/spas/nAChRalpha1/Syn/kcc/Sytbeta/nAChRalpha4/Frq1/gammaSnap2/mGluR/dysc/Syt12/Galphaq/Syx1A/NFAT/P32/Shal/unc-13-4A/Cadps/Ten-m/gsb/Rab3/Hip14/lap/Alk/Sec15/Frq2/Dop1R1/Atpalpha/Syngr/vlc/Lcch3/Dop1R2/nAChRalpha3/Fas2/Tip60/Mctp/Tomosyn/Dg/P…	69
BP	GO:0098916	anterograde trans-synaptic signaling	69|1444	315|10353	6.5026e-05	0.00106233	FBgn0033926/FBgn0011288/FBgn0086778/FBgn0260945/FBgn0033911/FBgn0086677/FBgn0261560/FBgn0032021/FBgn0261547/FBgn0013334/FBgn0261089/FBgn0031424/FBgn0000479/FBgn0270928/FBgn0032151/FBgn0004244/FBgn0264908/FBgn0000303/FBgn0003292/FBgn0033872/FBgn0004168/FBgn0037447/FBgn0264607/FBgn0004580/FBgn0039141/FBgn0000036/FBgn0004575/FBgn0261794/FBgn0261090/FBgn0266347/FBgn0030897/FBgn0266721/FBgn0019985/FBg…	Arc1/Snap25/nAChRalpha7/Atg1/VGAT/jeb/Thor/CG7781/Exn/Sap47/Sytalpha/VGlut/dnc/VAChT/nAChRalpha6/Rdl/pHCl-1/ChAT/rt/CG6329/5-HT1A/Neurochondrin/CaMKII/Cbp53E/spas/nAChRalpha1/Syn/kcc/Sytbeta/nAChRalpha4/Frq1/gammaSnap2/mGluR/dysc/Syt12/Galphaq/Syx1A/NFAT/P32/Shal/unc-13-4A/Cadps/Ten-m/gsb/Rab3/Hip14/lap/Alk/Sec15/Frq2/Dop1R1/Atpalpha/Syngr/vlc/Lcch3/Dop1R2/nAChRalpha3/Fas2/Tip60/Mctp/Tomosyn/Dg/P…	69
BP	GO:0007447	imaginal disc pattern formation	31|1444	110|10353	6.79312e-05	0.00110236	FBgn0001075/FBgn0011817/FBgn0003866/FBgn0031872/FBgn0036814/FBgn0000463/FBgn0284247/FBgn0004635/FBgn0086655/FBgn0004859/FBgn0038385/FBgn0039380/FBgn0261963/FBgn0040271/FBgn0040071/FBgn0027548/FBgn0044028/FBgn0016977/FBgn0034071/FBgn0029088/FBgn0037021/FBgn0004837/FBgn0004197/FBgn0265630/FBgn0052133/FBgn0010651/FBgn0026598/FBgn0003396/FBgn0003205/FBgn0016660/FBgn0000273	ft/nmo/tsh/ihog/CG14073/Dl/ds/rho/jing/ci/Fbxl7/CG5890/mid/Sulf1/tara/nito/Notum/spen/CG8405/disp/CG11399/Su(H)/Ser/sno/Ptip/MFS14/Apc2/shn/Ras85D/H15/Pka-C1	31
BP	GO:0008038	neuron recognition	32|1444	115|10353	6.83526e-05	0.00110236	FBgn0035049/FBgn0035539/FBgn0264273/FBgn0250871/FBgn0011260/FBgn0011259/FBgn0033438/FBgn0005631/FBgn0261963/FBgn0040271/FBgn0025741/FBgn0015774/FBgn0003744/FBgn0025740/FBgn0263219/FBgn0015838/FBgn0004435/FBgn0028644/FBgn0085407/FBgn0014007/FBgn0015380/FBgn0004449/FBgn0038853/FBgn0004606/FBgn0032629/FBgn0039528/FBgn0010473/FBgn0000635/FBgn0005775/FBgn0011592/FBgn0285925/FBgn0016797	Mmp1/slow/Sema2b/pot/Sema2a/Sema1a/Mmp2/robo1/mid/Sulf1/PlexA/NetB/trc/PlexB/Dscam4/Vang/Galphaq/beat-Ic/Pvf3/Ptp69D/drl/Ten-m/RhoGAP93B/zfh1/beat-IIIc/dsd/tutl/Fas2/Con/fra/Fas1/fz2	32
BP	GO:0032101	regulation of response to external stimulus	44|1444	177|10353	6.8613e-05	0.00110236	FBgn0264273/FBgn0265998/FBgn0011260/FBgn0085430/FBgn0260936/FBgn0284221/FBgn0011259/FBgn0034476/FBgn0039120/FBgn0001321/FBgn0010388/FBgn0031857/FBgn0034068/FBgn0001085/FBgn0035975/FBgn0025741/FBgn0039141/FBgn0034246/FBgn0015774/FBgn0010194/FBgn0037384/FBgn0015838/FBgn0004435/FBgn0011274/FBgn0051660/FBgn0283472/FBgn0043575/FBgn0015509/FBgn0003090/FBgn0086680/FBgn0038760/FBgn0285926/FBgn0028982/FBg…	Sema2b/Doa/Sema2a/CG34401/scny/Sema5c/Sema1a/Toll-7/Nup98-96/knk/Dro/LUBEL/casp/fz/PGRP-LA/PlexA/spas/Dcr-2/NetB/Wnt5/dgrn/Vang/Galphaq/Dif/smog/S6k/PGRP-SC2/Cul1/pk/vvl/MED25/Imp/Spt6/Ptip/Liprin-alpha/pirk/Sema1b/key/G9a/slmb/sNPF/DMAP1/ktub/Pli	44
BP	GO:0045596	negative regulation of cell differentiation	37|1444	141|10353	7.61875e-05	0.00121733	FBgn0010300/FBgn0000097/FBgn0264273/FBgn0011260/FBgn0000463/FBgn0001981/FBgn0284221/FBgn0011259/FBgn0000575/FBgn0000546/FBgn0261648/FBgn0035975/FBgn0004876/FBgn0027548/FBgn0003345/FBgn0086408/FBgn0003744/FBgn0004595/FBgn0004435/FBgn0010113/FBgn0043578/FBgn0043575/FBgn0003416/FBgn0004837/FBgn0004606/FBgn0004197/FBgn0039044/FBgn0016059/FBgn0003964/FBgn0000635/FBgn0015371/FBgn0002932/FBgn0283468/FBg…	brat/aop/Sema2b/Sema2a/Dl/esg/Sema5c/Sema1a/emc/EcR/salm/PGRP-LA/cdi/nito/sd/stl/trc/pros/Galphaq/hdc/PGRP-SB1/PGRP-SC2/sl/Su(H)/zfh1/Ser/p53/Sema1b/usp/Fas2/chn/neur/slmb/Ras85D/PGRP-LE/ago/ed	37
BP	GO:0098609	cell-cell adhesion	36|1444	136|10353	7.80027e-05	0.00123952	FBgn0000097/FBgn0001075/FBgn0036715/FBgn0031872/FBgn0284247/FBgn0029082/FBgn0004635/FBgn0286785/FBgn0005631/FBgn0262114/FBgn0000180/FBgn0266409/FBgn0001085/FBgn0040294/FBgn0039431/FBgn0038247/FBgn0263219/FBgn0028644/FBgn0259745/FBgn0039294/FBgn0004449/FBgn0037107/FBgn0003255/FBgn0038087/FBgn0032629/FBgn0010473/FBgn0000635/FBgn0283724/FBgn0261574/FBgn0037963/FBgn0005775/FBgn0285925/FBgn0003285/FBg…	aop/ft/Cad74A/ihog/ds/hbs/rho/scb/robo1/RanBPM/bib/CG45049/fz/POSH/plum/Cad88C/Dscam4/beat-Ic/wech/Cad96Cb/Ten-m/CG7166/rk/beat-Va/beat-IIIc/tutl/Fas2/Girdin/kug/Cad87A/Con/Fas1/rst/Cad99C/ed/Cad96Ca	36
BP	GO:0007167	enzyme linked receptor protein signaling pathway	65|1444	294|10353	7.86269e-05	0.00124265	FBgn0000097/FBgn0023001/FBgn0000395/FBgn0264324/FBgn0033935/FBgn0086677/FBgn0004370/FBgn0261560/FBgn0033438/FBgn0004635/FBgn0024250/FBgn0020251/FBgn0037248/FBgn0033668/FBgn0086779/FBgn0262656/FBgn0040324/FBgn0033667/FBgn0039914/FBgn0024245/FBgn0040271/FBgn0021800/FBgn0259211/FBgn0004876/FBgn0061469/FBgn0016977/FBgn0013725/FBgn0001247/FBgn0030894/FBgn0087011/FBgn0025936/FBgn0085407/FBgn0030163/FBg…	aop/melt/cv-2/spg/Sin1/jeb/Ptp10D/Thor/Mmp2/rho/brk/sfl/srl/exp/step/Myc/Ephrin/reb/mav/dnt/Sulf1/Reph/grh/cdi/Ube3a/spen/phyl/Ide/Mvb12/CG41520/Eph/Pvf3/CG1791/bnl/Cul2/S6k/sina/Cul1/drl/sl/Ack-like/Alk/kek1/slpr/fkh/p53/Ilp8/Fas2/tor/Smurf/slmb/tgo/rau/myo/shn/Ras85D/fra/Lst8/Ced-12/pum/csw/ed/Dsor1/ths/Cad96Ca	65
BP	GO:0099537	trans-synaptic signaling	69|1444	317|10353	7.99723e-05	0.00125708	FBgn0033926/FBgn0011288/FBgn0086778/FBgn0260945/FBgn0033911/FBgn0086677/FBgn0261560/FBgn0032021/FBgn0261547/FBgn0013334/FBgn0261089/FBgn0031424/FBgn0000479/FBgn0270928/FBgn0032151/FBgn0004244/FBgn0264908/FBgn0000303/FBgn0003292/FBgn0033872/FBgn0004168/FBgn0037447/FBgn0264607/FBgn0004580/FBgn0039141/FBgn0000036/FBgn0004575/FBgn0261794/FBgn0261090/FBgn0266347/FBgn0030897/FBgn0266721/FBgn0019985/FBg…	Arc1/Snap25/nAChRalpha7/Atg1/VGAT/jeb/Thor/CG7781/Exn/Sap47/Sytalpha/VGlut/dnc/VAChT/nAChRalpha6/Rdl/pHCl-1/ChAT/rt/CG6329/5-HT1A/Neurochondrin/CaMKII/Cbp53E/spas/nAChRalpha1/Syn/kcc/Sytbeta/nAChRalpha4/Frq1/gammaSnap2/mGluR/dysc/Syt12/Galphaq/Syx1A/NFAT/P32/Shal/unc-13-4A/Cadps/Ten-m/gsb/Rab3/Hip14/lap/Alk/Sec15/Frq2/Dop1R1/Atpalpha/Syngr/vlc/Lcch3/Dop1R2/nAChRalpha3/Fas2/Tip60/Mctp/Tomosyn/Dg/P…	69
BP	GO:0006952	defense response	87|1444	422|10353	8.0694e-05	0.0012616	FBgn0283437/FBgn0026404/FBgn0004240/FBgn0012042/FBgn0283461/FBgn0034539/FBgn0052185/FBgn0040817/FBgn0283531/FBgn0014865/FBgn0034407/FBgn0260936/FBgn0015396/FBgn0032638/FBgn0041579/FBgn0261560/FBgn0261547/FBgn0034476/FBgn0033438/FBgn0039120/FBgn0010388/FBgn0031857/FBgn0264707/FBgn0037203/FBgn0040324/FBgn0038530/FBgn0034068/FBgn0263873/FBgn0013576/FBgn0041183/FBgn0030320/FBgn0035975/FBgn0003044/FBg…	PPO1/Dronc/DptA/AttA/Drs/CG11159/edin/CG14132/Duox/Mtk/DptB/scny/jumu/SPH93/AttC/Thor/Exn/Toll-7/Mmp2/Nup98-96/Dro/LUBEL/RhoGEF3/slif/Ephrin/AttD/casp/sick/mtd/Tep1/CG2247/PGRP-LA/Pcl/POSH/HBS1/Dcr-2/spen/GNBP-like3/Ide/dgrn/GNBP1/CecA2/Eph/Dif/DIP1/smog/CecA1/CecC/PGRP-SB1/PGRP-SC2/Cul1/CG33470/CG2444/Zcchc7/CG8492/MED25/TotB/Ack-like/IM3/18w/Tollo/Spt6/Toll-9/Ptip/E(bx)/pirk/CG2150/tyf/key/wun/…	87
BP	GO:0045926	negative regulation of growth	32|1444	116|10353	8.19965e-05	0.00127511	FBgn0036165/FBgn0264273/FBgn0000578/FBgn0001075/FBgn0011260/FBgn0284221/FBgn0011259/FBgn0286785/FBgn0035533/FBgn0000546/FBgn0038385/FBgn0033784/FBgn0041094/FBgn0039354/FBgn0039141/FBgn0035424/FBgn0039431/FBgn0001150/FBgn0034897/FBgn0061469/FBgn0001247/FBgn0000659/FBgn0014343/FBgn0038980/FBgn0036690/FBgn0016059/FBgn0053193/FBgn0003733/FBgn0015269/FBgn0041171/FBgn0020440/FBgn0266053	chrb/Sema2b/ena/ft/Sema2a/Sema5c/Sema1a/scb/Cip4/EcR/Fbxl7/SCCRO3/scyl/Lgr3/spas/Larp4B/plum/gt/Sesn/Ube3a/Ide/fkh/mirr/Octbeta1R/Ilp8/Sema1b/sav/tor/Nf1/ago/Fak/Patr-1	32
BP	GO:0071526	semaphorin-plexin signaling pathway	7|1444	10|10353	8.25666e-05	0.00127715	FBgn0264273/FBgn0011260/FBgn0284221/FBgn0011259/FBgn0025741/FBgn0025740/FBgn0016059	Sema2b/Sema2a/Sema5c/Sema1a/PlexA/PlexB/Sema1b	7
BP	GO:0035567	non-canonical Wnt signaling pathway	9|1444	16|10353	8.83053e-05	0.0013505	FBgn0000097/FBgn0001075/FBgn0026181/FBgn0284247/FBgn0001085/FBgn0015838/FBgn0003090/FBgn0027342/FBgn0016797	aop/ft/Rok/ds/fz/Vang/pk/fz4/fz2	9
BP	GO:0051271	negative regulation of cellular component movement	9|1444	16|10353	8.83053e-05	0.0013505	FBgn0266000/FBgn0264273/FBgn0011260/FBgn0284221/FBgn0011259/FBgn0286785/FBgn0086408/FBgn0283666/FBgn0016059	CG44774/Sema2b/Sema2a/Sema5c/Sema1a/scb/stl/Rap2l/Sema1b	9
BP	GO:0050804	modulation of chemical synaptic transmission	37|1444	142|10353	8.9464e-05	0.0013505	FBgn0033926/FBgn0011288/FBgn0260945/FBgn0086677/FBgn0261560/FBgn0032021/FBgn0261547/FBgn0013334/FBgn0031424/FBgn0004244/FBgn0003292/FBgn0033872/FBgn0037447/FBgn0264607/FBgn0004580/FBgn0039141/FBgn0030897/FBgn0019985/FBgn0264006/FBgn0261085/FBgn0004435/FBgn0030505/FBgn0001148/FBgn0005586/FBgn0040505/FBgn0083228/FBgn0259978/FBgn0000635/FBgn0026080/FBgn0034389/FBgn0030412/FBgn0034072/FBgn0000273/FBg…	Arc1/Snap25/Atg1/jeb/Thor/CG7781/Exn/Sap47/VGlut/Rdl/rt/CG6329/Neurochondrin/CaMKII/Cbp53E/spas/Frq1/mGluR/dysc/Syt12/Galphaq/NFAT/gsb/Rab3/Alk/Frq2/vlc/Fas2/Tip60/Mctp/Tomosyn/Dg/Pka-C1/pum/shi/Csp/CG11155	37
BP	GO:0099177	regulation of trans-synaptic signaling	37|1444	142|10353	8.9464e-05	0.0013505	FBgn0033926/FBgn0011288/FBgn0260945/FBgn0086677/FBgn0261560/FBgn0032021/FBgn0261547/FBgn0013334/FBgn0031424/FBgn0004244/FBgn0003292/FBgn0033872/FBgn0037447/FBgn0264607/FBgn0004580/FBgn0039141/FBgn0030897/FBgn0019985/FBgn0264006/FBgn0261085/FBgn0004435/FBgn0030505/FBgn0001148/FBgn0005586/FBgn0040505/FBgn0083228/FBgn0259978/FBgn0000635/FBgn0026080/FBgn0034389/FBgn0030412/FBgn0034072/FBgn0000273/FBg…	Arc1/Snap25/Atg1/jeb/Thor/CG7781/Exn/Sap47/VGlut/Rdl/rt/CG6329/Neurochondrin/CaMKII/Cbp53E/spas/Frq1/mGluR/dysc/Syt12/Galphaq/NFAT/gsb/Rab3/Alk/Frq2/vlc/Fas2/Tip60/Mctp/Tomosyn/Dg/Pka-C1/pum/shi/Csp/CG11155	37
BP	GO:1903429	regulation of cell maturation	15|1444	38|10353	8.96743e-05	0.0013505	FBgn0000546/FBgn0262975/FBgn0053208/FBgn0011760/FBgn0003520/FBgn0005612/FBgn0003483/FBgn0013343/FBgn0010113/FBgn0015509/FBgn0000635/FBgn0283468/FBgn0000273/FBgn0021776/FBgn0004574	EcR/cnc/Mical/ctp/stau/Sox14/spn-E/Syx1A/hdc/Cul1/Fas2/slmb/Pka-C1/mira/Rop	15
BP	GO:0031329	regulation of cellular catabolic process	55|1444	239|10353	9.02897e-05	0.0013505	FBgn0026404/FBgn0036661/FBgn0260945/FBgn0034894/FBgn0265998/FBgn0003997/FBgn0011230/FBgn0260936/FBgn0034476/FBgn0044452/FBgn0000546/FBgn0262656/FBgn0011206/FBgn0032208/FBgn0262114/FBgn0264848/FBgn0265356/FBgn0002413/FBgn0031869/FBgn0040294/FBgn0261108/FBgn0004436/FBgn0034897/FBgn0030960/FBgn0017418/FBgn0013725/FBgn0262732/FBgn0034071/FBgn0003483/FBgn0029996/FBgn0039261/FBgn0032956/FBgn0283472/FBg…	Dronc/CG9705/Atg1/sigmar/Doa/hid/poe/scny/Toll-7/Atg2/EcR/Myc/bol/Ufd4/RanBPM/vih/tn/dco/CG18304/POSH/Atg13/Ubc6/Sesn/Atg101/ari-1/phyl/mbf1/CG8405/spn-E/UbcE2H/Ythdf/Cul2/S6k/sina/Cul1/Rad23/roq/muskelin/CG8155/p53/CG3295/Atg8a/Rnf146/CG15445/slmb/Apc2/Rpt3/Ras85D/AP-2alpha/Dg/ago/Pka-C1/pum/Rpt1/shi	55
BP	GO:0035329	hippo signaling	23|1444	73|10353	9.14883e-05	0.0013505	FBgn0001075/FBgn0035142/FBgn0284247/FBgn0040011/FBgn0004859/FBgn0038385/FBgn0002413/FBgn0003345/FBgn0040294/FBgn0031799/FBgn0015509/FBgn0010909/FBgn0053193/FBgn0044323/FBgn0031871/FBgn0003733/FBgn0038965/FBgn0029006/FBgn0283468/FBgn0000273/FBgn0030366/FBgn0000547/FBgn0032363	ft/Hipk/ds/Slmap/ci/Fbxl7/dco/sd/POSH/Pez/Cul1/msn/sav/Cka/Fgop2/tor/mats/Smurf/slmb/Pka-C1/Usp7/ed/Dlg5	23
BP	GO:0098742	cell-cell adhesion via plasma-membrane adhesion molecules	23|1444	73|10353	9.14883e-05	0.0013505	FBgn0001075/FBgn0036715/FBgn0284247/FBgn0029082/FBgn0286785/FBgn0001085/FBgn0038247/FBgn0263219/FBgn0028644/FBgn0039294/FBgn0037107/FBgn0038087/FBgn0032629/FBgn0010473/FBgn0000635/FBgn0261574/FBgn0037963/FBgn0005775/FBgn0285925/FBgn0003285/FBgn0039709/FBgn0000547/FBgn0022800	ft/Cad74A/ds/hbs/scb/fz/Cad88C/Dscam4/beat-Ic/Cad96Cb/CG7166/beat-Va/beat-IIIc/tutl/Fas2/kug/Cad87A/Con/Fas1/rst/Cad99C/ed/Cad96Ca	23
BP	GO:1903050	regulation of proteolysis involved in cellular protein catabolic process	23|1444	73|10353	9.14883e-05	0.0013505	FBgn0011230/FBgn0260936/FBgn0032208/FBgn0262114/FBgn0002413/FBgn0004436/FBgn0017418/FBgn0013725/FBgn0034071/FBgn0029996/FBgn0032956/FBgn0003410/FBgn0015509/FBgn0026777/FBgn0033757/FBgn0034573/FBgn0036897/FBgn0031161/FBgn0283468/FBgn0026598/FBgn0028686/FBgn0000273/FBgn0028687	poe/scny/Ufd4/RanBPM/dco/Ubc6/ari-1/phyl/CG8405/UbcE2H/Cul2/sina/Cul1/Rad23/muskelin/CG3295/Rnf146/CG15445/slmb/Apc2/Rpt3/Pka-C1/Rpt1	23
BP	GO:0035186	syncytial blastoderm mitotic cell cycle	11|1444	23|10353	0.000100573	0.0014771	FBgn0261618/FBgn0261278/FBgn0002901/FBgn0005624/FBgn0004367/FBgn0003042/FBgn0000405/FBgn0004861/FBgn0261823/FBgn0004860/FBgn0003392	larp/grp/mus304/Psc/mei-41/Pc/CycB/ph-p/Asx/ph-d/shi	11
BP	GO:0030334	regulation of cell migration	25|1444	83|10353	0.000104807	0.00153155	FBgn0005626/FBgn0266000/FBgn0000097/FBgn0085443/FBgn0264273/FBgn0000578/FBgn0011260/FBgn0259984/FBgn0284221/FBgn0011259/FBgn0286785/FBgn0005631/FBgn0025741/FBgn0086408/FBgn0025740/FBgn0085407/FBgn0014135/FBgn0003416/FBgn0283666/FBgn0010909/FBgn0015477/FBgn0016059/FBgn0283468/FBgn0011592/FBgn0033652	ple/CG44774/aop/spri/Sema2b/ena/Sema2a/kuz/Sema5c/Sema1a/scb/robo1/PlexA/stl/PlexB/Pvf3/bnl/sl/Rap2l/msn/Rme-8/Sema1b/slmb/fra/ths	25
BP	GO:0043085	positive regulation of catalytic activity	65|1444	297|10353	0.000107921	0.00156917	FBgn0026404/FBgn0085443/FBgn0020304/FBgn0264324/FBgn0033935/FBgn0086677/FBgn0003997/FBgn0028743/FBgn0259736/FBgn0039959/FBgn0029082/FBgn0261547/FBgn0033153/FBgn0086779/FBgn0026376/FBgn0011704/FBgn0019972/FBgn0261268/FBgn0031233/FBgn0033784/FBgn0024245/FBgn0011760/FBgn0000307/FBgn0038401/FBgn0265597/FBgn0025741/FBgn0032946/FBgn0261108/FBgn0030897/FBgn0022960/FBgn0044826/FBgn0027620/FBgn0087011/FBg…	Dronc/spri/drongo/spg/Sin1/jeb/hid/Dhit/CG42390/CG17514/hbs/Exn/Gadd45/step/Rgl/RnrS/Drice/Cul3/Tbc1d15-17/SCCRO3/dnt/ctp/chif/CG5916/rad/PlexA/nrv3/Atg13/Frq1/vimar/Pak3/Acf/CG41520/Galphaq/SCCRO4/RhoGAP100F/Eph/Nup358/CG1791/drl/RnrL/Asx/RhoGAP93B/CG42795/RhoGAP15B/Alk/msn/slpr/CenB1A/Nup50/CG8155/p53/barr/tor/RhoGAP102A/mats/Tomosyn/Ras85D/sif/Ced-12/Nf1/PPP1R15/Dsor1/Cad96Ca/Rlip	65
BP	GO:0042981	regulation of apoptotic process	48|1444	202|10353	0.000109447	0.00157822	FBgn0026404/FBgn0051357/FBgn0260945/FBgn0001075/FBgn0034894/FBgn0283531/FBgn0003997/FBgn0260936/FBgn0261722/FBgn0024250/FBgn0032493/FBgn0011704/FBgn0000546/FBgn0019972/FBgn0262656/FBgn0259152/FBgn0261268/FBgn0039914/FBgn0037760/FBgn0002413/FBgn0028408/FBgn0033784/FBgn0264493/FBgn0085397/FBgn0261108/FBgn0004436/FBgn0021761/FBgn0028407/FBgn0087011/FBgn0030163/FBgn0000352/FBgn0015509/FBgn0259108/FBg…	Dronc/CG31357/Atg1/ft/sigmar/Duox/hid/scny/fwe/brk/Mabi/RnrS/EcR/Drice/Myc/Clbn/Cul3/mav/FBXO11/dco/Drep2/SCCRO3/rdx/Fili/Atg13/Ubc6/Nup154/Drep3/CG41520/CG1791/cos/Cul1/futsch/RnrL/pcm/Sep1/CG14441/fkh/p53/Mcm10/sav/Tip60/slmb/myo/Ras85D/spag/qless/Pka-C1	48
BP	GO:0046578	regulation of Ras protein signal transduction	26|1444	88|10353	0.000109629	0.00157822	FBgn0085443/FBgn0027561/FBgn0263706/FBgn0261547/FBgn0038504/FBgn0040011/FBgn0023540/FBgn0086779/FBgn0264707/FBgn0026376/FBgn0025740/FBgn0053519/FBgn0023143/FBgn0024277/FBgn0044823/FBgn0044323/FBgn0031762/FBgn0262562/FBgn0031871/FBgn0003733/FBgn0260486/FBgn0085421/FBgn0085447/FBgn0015269/FBgn0050440/FBgn0026056	spri/CG18659/CG43658/Exn/Sur-8/Slmap/CG3630/step/RhoGEF3/Rgl/PlexB/Unc-89/Uba1/trio/Spec2/Cka/CG9098/CG43102/Fgop2/tor/Ziz/Epac/sif/Nf1/CG30440/Rlip	26
BP	GO:0032436	positive regulation of proteasomal ubiquitin-dependent protein catabolic process	17|1444	47|10353	0.00011257	0.00161258	FBgn0011230/FBgn0032208/FBgn0262114/FBgn0002413/FBgn0004436/FBgn0017418/FBgn0013725/FBgn0029996/FBgn0032956/FBgn0003410/FBgn0015509/FBgn0033757/FBgn0034573/FBgn0036897/FBgn0283468/FBgn0026598/FBgn0000273	poe/Ufd4/RanBPM/dco/Ubc6/ari-1/phyl/UbcE2H/Cul2/sina/Cul1/muskelin/CG3295/Rnf146/slmb/Apc2/Pka-C1	17
BP	GO:0030516	regulation of axon extension	12|1444	27|10353	0.000117977	0.00166543	FBgn0264273/FBgn0011260/FBgn0259984/FBgn0284221/FBgn0011259/FBgn0001085/FBgn0039141/FBgn0010194/FBgn0015838/FBgn0003090/FBgn0046704/FBgn0016059	Sema2b/Sema2a/kuz/Sema5c/Sema1a/fz/spas/Wnt5/Vang/pk/Liprin-alpha/Sema1b	12
BP	GO:0033301	cell cycle comprising mitosis without cytokinesis	12|1444	27|10353	0.000117977	0.00166543	FBgn0261618/FBgn0261278/FBgn0002901/FBgn0005624/FBgn0004367/FBgn0003042/FBgn0000405/FBgn0004861/FBgn0261823/FBgn0004860/FBgn0003392/FBgn0002441	larp/grp/mus304/Psc/mei-41/Pc/CycB/ph-p/Asx/ph-d/shi/l(3)mbt	12
BP	GO:0061387	regulation of extent of cell growth	12|1444	27|10353	0.000117977	0.00166543	FBgn0264273/FBgn0011260/FBgn0259984/FBgn0284221/FBgn0011259/FBgn0001085/FBgn0039141/FBgn0010194/FBgn0015838/FBgn0003090/FBgn0046704/FBgn0016059	Sema2b/Sema2a/kuz/Sema5c/Sema1a/fz/spas/Wnt5/Vang/pk/Liprin-alpha/Sema1b	12
BP	GO:0040003	chitin-based cuticle development	44|1444	181|10353	0.000119898	0.00168437	FBgn0004777/FBgn0034157/FBgn0050101/FBgn0283531/FBgn0250871/FBgn0039481/FBgn0039805/FBgn0004396/FBgn0001321/FBgn0001311/FBgn0035510/FBgn0033725/FBgn0004780/FBgn0033869/FBgn0030394/FBgn0033668/FBgn0085432/FBgn0000546/FBgn0031097/FBgn0033667/FBgn0035398/FBgn0260653/FBgn0001085/FBgn0002440/FBgn0259211/FBgn0034499/FBgn0004781/FBgn0261341/FBgn0038180/FBgn0002525/FBgn0033603/FBgn0039480/FBgn0000075/FBg…	Ccp84Ag/resilin/Vajk4/Duox/pot/Cpr97Eb/Cpr100A/CrebA/knk/kkv/Cpr64Aa/Cpr49Ac/Ccp84Ad/Cpr50Cb/Cpr11A/exp/pan/EcR/obst-A/reb/Cht7/serp/fz/l(3)mbn/grh/Cpr56F/Ccp84Ac/verm/Cht5/Lam/Cpr47Ef/Cpr97Ea/amd/Vajk1/SoxN/tyn/Cpr50Ca/TwdlV/Apc2/Cpr67B/Acp65Aa/TwdlE/Ccp84Ab/fz2	44
BP	GO:0016322	neuron remodeling	19|1444	56|10353	0.00012255	0.00171335	FBgn0026404/FBgn0037375/FBgn0000546/FBgn0019972/FBgn0053208/FBgn0011760/FBgn0025866/FBgn0003042/FBgn0039431/FBgn0005612/FBgn0010113/FBgn0023143/FBgn0052423/FBgn0015509/FBgn0040283/FBgn0285926/FBgn0003964/FBgn0000635/FBgn0283468	Dronc/kat-60L1/EcR/Drice/Mical/ctp/CalpB/Pc/plum/Sox14/hdc/Uba1/shep/Cul1/SMC1/Imp/usp/Fas2/slmb	19
BP	GO:0060322	head development	36|1444	139|10353	0.000126507	0.0017602	FBgn0010300/FBgn0001180/FBgn0003866/FBgn0028979/FBgn0284221/FBgn0004635/FBgn0026620/FBgn0000546/FBgn0086655/FBgn0040324/FBgn0086758/FBgn0262975/FBgn0001150/FBgn0004595/FBgn0039861/FBgn0025936/FBgn0023143/FBgn0015380/FBgn0024277/FBgn0040283/FBgn0026401/FBgn0086680/FBgn0266572/FBgn0260959/FBgn0000108/FBgn0045064/FBgn0267795/FBgn0026084/FBgn0003964/FBgn0000611/FBgn0000635/FBgn0019650/FBgn0026598/FBg…	brat/hb/tsh/tio/Sema5c/rho/tacc/EcR/jing/Ephrin/chinmo/cnc/gt/pros/pasha/Eph/Uba1/drl/trio/SMC1/Nipped-B/vvl/ebo/MCPH1/Appl/bwa/Frl/cib/usp/exd/Fas2/toy/Apc2/tgo/myo/DAAM	36
BP	GO:0050920	regulation of chemotaxis	14|1444	35|10353	0.000129733	0.00179649	FBgn0264273/FBgn0011260/FBgn0085430/FBgn0284221/FBgn0011259/FBgn0001085/FBgn0025741/FBgn0015774/FBgn0010194/FBgn0015838/FBgn0283472/FBgn0003090/FBgn0046704/FBgn0016059	Sema2b/Sema2a/CG34401/Sema5c/Sema1a/fz/PlexA/NetB/Wnt5/Vang/S6k/pk/Liprin-alpha/Sema1b	14
BP	GO:0001736	establishment of planar polarity	31|1444	114|10353	0.000140562	0.00192808	FBgn0000097/FBgn0034408/FBgn0001075/FBgn0011817/FBgn0001259/FBgn0000542/FBgn0035142/FBgn0026181/FBgn0000463/FBgn0284247/FBgn0034049/FBgn0029082/FBgn0000658/FBgn0002413/FBgn0001085/FBgn0264493/FBgn0259211/FBgn0016977/FBgn0003326/FBgn0015838/FBgn0003090/FBgn0039532/FBgn0010909/FBgn0014343/FBgn0267795/FBgn0035719/FBgn0085412/FBgn0261574/FBgn0003205/FBgn0004864/FBgn0000547	aop/sano/ft/nmo/in/ec/Hipk/Rok/Dl/ds/bdg/hbs/fj/dco/fz/rdx/grh/spen/sca/Vang/pk/Mtl/msn/mirr/Frl/tow/CG34383/kug/Ras85D/hop/ed	31
BP	GO:0007164	establishment of tissue polarity	31|1444	114|10353	0.000140562	0.00192808	FBgn0000097/FBgn0034408/FBgn0001075/FBgn0011817/FBgn0001259/FBgn0000542/FBgn0035142/FBgn0026181/FBgn0000463/FBgn0284247/FBgn0034049/FBgn0029082/FBgn0000658/FBgn0002413/FBgn0001085/FBgn0264493/FBgn0259211/FBgn0016977/FBgn0003326/FBgn0015838/FBgn0003090/FBgn0039532/FBgn0010909/FBgn0014343/FBgn0267795/FBgn0035719/FBgn0085412/FBgn0261574/FBgn0003205/FBgn0004864/FBgn0000547	aop/sano/ft/nmo/in/ec/Hipk/Rok/Dl/ds/bdg/hbs/fj/dco/fz/rdx/grh/spen/sca/Vang/pk/Mtl/msn/mirr/Frl/tow/CG34383/kug/Ras85D/hop/ed	31
BP	GO:0099536	synaptic signaling	69|1444	324|10353	0.000160578	0.00219231	FBgn0033926/FBgn0011288/FBgn0086778/FBgn0260945/FBgn0033911/FBgn0086677/FBgn0261560/FBgn0032021/FBgn0261547/FBgn0013334/FBgn0261089/FBgn0031424/FBgn0000479/FBgn0270928/FBgn0032151/FBgn0004244/FBgn0264908/FBgn0000303/FBgn0003292/FBgn0033872/FBgn0004168/FBgn0037447/FBgn0264607/FBgn0004580/FBgn0039141/FBgn0000036/FBgn0004575/FBgn0261794/FBgn0261090/FBgn0266347/FBgn0030897/FBgn0266721/FBgn0019985/FBg…	Arc1/Snap25/nAChRalpha7/Atg1/VGAT/jeb/Thor/CG7781/Exn/Sap47/Sytalpha/VGlut/dnc/VAChT/nAChRalpha6/Rdl/pHCl-1/ChAT/rt/CG6329/5-HT1A/Neurochondrin/CaMKII/Cbp53E/spas/nAChRalpha1/Syn/kcc/Sytbeta/nAChRalpha4/Frq1/gammaSnap2/mGluR/dysc/Syt12/Galphaq/Syx1A/NFAT/P32/Shal/unc-13-4A/Cadps/Ten-m/gsb/Rab3/Hip14/lap/Alk/Sec15/Frq2/Dop1R1/Atpalpha/Syngr/vlc/Lcch3/Dop1R2/nAChRalpha3/Fas2/Tip60/Mctp/Tomosyn/Dg/P…	69
BP	GO:0070983	dendrite guidance	11|1444	24|10353	0.000162386	0.00220663	FBgn0264273/FBgn0011260/FBgn0036494/FBgn0005631/FBgn0015774/FBgn0004595/FBgn0010194/FBgn0004198/FBgn0010768/FBgn0015380/FBgn0011592	Sema2b/Sema2a/Toll-6/robo1/NetB/pros/Wnt5/ct/sqz/drl/fra	11
BP	GO:0009617	response to bacterium	59|1444	267|10353	0.000168092	0.00227355	FBgn0283437/FBgn0004240/FBgn0012042/FBgn0283461/FBgn0034539/FBgn0052185/FBgn0283531/FBgn0014865/FBgn0034407/FBgn0260936/FBgn0032638/FBgn0041579/FBgn0261560/FBgn0010388/FBgn0031857/FBgn0000546/FBgn0037203/FBgn0038530/FBgn0034068/FBgn0263873/FBgn0013576/FBgn0030320/FBgn0035975/FBgn0040294/FBgn0042712/FBgn0001247/FBgn0037384/FBgn0040323/FBgn0000277/FBgn0011274/FBgn0051660/FBgn0000276/FBgn0000279/FBg…	PPO1/DptA/AttA/Drs/CG11159/edin/Duox/Mtk/DptB/scny/SPH93/AttC/Thor/Dro/LUBEL/EcR/slif/AttD/casp/sick/mtd/CG2247/PGRP-LA/POSH/HBS1/Ide/dgrn/GNBP1/CecA2/Dif/smog/CecA1/CecC/PGRP-SB1/PGRP-SC2/Cul1/CG33470/CG8492/MED25/TotB/IM3/18w/Spt6/Ptip/pirk/tyf/key/wun/kug/Vps16B/CG13564/slmb/LanB1/CG43055/PGRP-LE/insc/AttB/Pli/IM2	59
BP	GO:0007614	short-term memory	12|1444	28|10353	0.000180428	0.00241894	FBgn0260793/FBgn0286785/FBgn0000479/FBgn0019985/FBgn0026401/FBgn0266572/FBgn0000108/FBgn0000635/FBgn0040372/FBgn0015269/FBgn0003392/FBgn0031855	2mit/scb/dnc/mGluR/Nipped-B/ebo/Appl/Fas2/G9a/Nf1/shi/meng	12
BP	GO:0031146	SCF-dependent proteasomal ubiquitin-dependent protein catabolic process	20|1444	62|10353	0.000180505	0.00241894	FBgn0036196/FBgn0035959/FBgn0033639/FBgn0261268/FBgn0052085/FBgn0037760/FBgn0038385/FBgn0026176/FBgn0020257/FBgn0030320/FBgn0037236/FBgn0032956/FBgn0015509/FBgn0017551/FBgn0039632/FBgn0033260/FBgn0283468/FBgn0038202/FBgn0041171/FBgn0034704	CG11658/CG4911/CG9003/Cul3/CG32085/FBXO11/Fbxl7/SkpB/Ppa/CG2247/Skp2/Cul2/Cul1/Rca1/Cul5/Cul4/slmb/CG12402/ago/CG6758	20
BP	GO:0042742	defense response to bacterium	54|1444	240|10353	0.000193316	0.00257873	FBgn0283437/FBgn0004240/FBgn0012042/FBgn0283461/FBgn0034539/FBgn0052185/FBgn0283531/FBgn0014865/FBgn0034407/FBgn0260936/FBgn0032638/FBgn0041579/FBgn0261560/FBgn0010388/FBgn0031857/FBgn0037203/FBgn0038530/FBgn0034068/FBgn0263873/FBgn0013576/FBgn0030320/FBgn0035975/FBgn0042712/FBgn0001247/FBgn0037384/FBgn0040323/FBgn0000277/FBgn0011274/FBgn0051660/FBgn0000276/FBgn0000279/FBgn0043578/FBgn0043575/FBg…	PPO1/DptA/AttA/Drs/CG11159/edin/Duox/Mtk/DptB/scny/SPH93/AttC/Thor/Dro/LUBEL/slif/AttD/casp/sick/mtd/CG2247/PGRP-LA/HBS1/Ide/dgrn/GNBP1/CecA2/Dif/smog/CecA1/CecC/PGRP-SB1/PGRP-SC2/Cul1/CG33470/CG8492/MED25/IM3/18w/Spt6/Ptip/pirk/tyf/key/wun/kug/CG13564/slmb/LanB1/CG43055/PGRP-LE/insc/AttB/Pli	54
BP	GO:0051961	negative regulation of nervous system development	32|1444	121|10353	0.000194363	0.00258086	FBgn0010300/FBgn0000097/FBgn0264273/FBgn0000578/FBgn0011260/FBgn0000463/FBgn0284221/FBgn0011259/FBgn0000575/FBgn0286785/FBgn0035533/FBgn0000546/FBgn0039141/FBgn0004876/FBgn0003345/FBgn0086408/FBgn0039431/FBgn0061469/FBgn0003744/FBgn0004595/FBgn0010113/FBgn0003416/FBgn0038980/FBgn0039044/FBgn0016059/FBgn0000635/FBgn0283468/FBgn0015269/FBgn0041171/FBgn0020440/FBgn0000547/FBgn0266053	brat/aop/Sema2b/ena/Sema2a/Dl/Sema5c/Sema1a/emc/scb/Cip4/EcR/spas/cdi/sd/stl/plum/Ube3a/trc/pros/hdc/sl/Octbeta1R/p53/Sema1b/Fas2/slmb/Nf1/ago/Fak/ed/Patr-1	32
BP	GO:0007612	learning	21|1444	67|10353	0.000198082	0.00261828	FBgn0013334/FBgn0286785/FBgn0004516/FBgn0000479/FBgn0004244/FBgn0003502/FBgn0265597/FBgn0004575/FBgn0019985/FBgn0005564/FBgn0015380/FBgn0259108/FBgn0026401/FBgn0262739/FBgn0040505/FBgn0011582/FBgn0000635/FBgn0040372/FBgn0015269/FBgn0000273/FBgn0003392	Sap47/scb/Gad1/dnc/Rdl/Btk29A/rad/Syn/mGluR/Shal/drl/futsch/Nipped-B/AGO1/Alk/Dop1R1/Fas2/G9a/Nf1/Pka-C1/shi	21
BP	GO:0033314	mitotic DNA replication checkpoint	7|1444	11|10353	0.000199642	0.00262697	FBgn0261278/FBgn0002901/FBgn0004367/FBgn0035918/FBgn0002878/FBgn0286788/FBgn0010269	grp/mus304/mei-41/Cdc6/mus101/Orc1/Dsor1	7
BP	GO:0051056	regulation of small GTPase mediated signal transduction	27|1444	96|10353	0.000202995	0.00265905	FBgn0085443/FBgn0027561/FBgn0263706/FBgn0261547/FBgn0038504/FBgn0040011/FBgn0023540/FBgn0086779/FBgn0264707/FBgn0026376/FBgn0265597/FBgn0025740/FBgn0053519/FBgn0023143/FBgn0024277/FBgn0044823/FBgn0044323/FBgn0031762/FBgn0262562/FBgn0031871/FBgn0003733/FBgn0260486/FBgn0085421/FBgn0085447/FBgn0015269/FBgn0050440/FBgn0026056	spri/CG18659/CG43658/Exn/Sur-8/Slmap/CG3630/step/RhoGEF3/Rgl/rad/PlexB/Unc-89/Uba1/trio/Spec2/Cka/CG9098/CG43102/Fgop2/tor/Ziz/Epac/sif/Nf1/CG30440/Rlip	27
BP	GO:0042551	neuron maturation	19|1444	58|10353	0.000207386	0.00270439	FBgn0026404/FBgn0037375/FBgn0000546/FBgn0019972/FBgn0053208/FBgn0011760/FBgn0025866/FBgn0003042/FBgn0039431/FBgn0005612/FBgn0010113/FBgn0023143/FBgn0052423/FBgn0015509/FBgn0040283/FBgn0285926/FBgn0003964/FBgn0000635/FBgn0283468	Dronc/kat-60L1/EcR/Drice/Mical/ctp/CalpB/Pc/plum/Sox14/hdc/Uba1/shep/Cul1/SMC1/Imp/usp/Fas2/slmb	19
BP	GO:0016339	calcium-dependent cell-cell adhesion via plasma membrane cell adhesion molecules	10|1444	21|10353	0.000219413	0.00284845	FBgn0001075/FBgn0036715/FBgn0284247/FBgn0286785/FBgn0038247/FBgn0039294/FBgn0261574/FBgn0037963/FBgn0039709/FBgn0022800	ft/Cad74A/ds/scb/Cad88C/Cad96Cb/kug/Cad87A/Cad99C/Cad96Ca	10
BP	GO:0003333	amino acid transmembrane transport	16|1444	45|10353	0.000224222	0.00289795	FBgn0033760/FBgn0033911/FBgn0033443/FBgn0039844/FBgn0031424/FBgn0033368/FBgn0037203/FBgn0034911/FBgn0261794/FBgn0038641/FBgn0031064/FBgn0030574/FBgn0032036/FBgn0036493/FBgn0033708/FBgn0030816	CG8785/VGAT/CG1698/CG1607/VGlut/CG13743/slif/GlyT/kcc/ChT/CG12531/sbm/CG13384/CG7255/CG8850/CG16700	16
BP	GO:0097305	response to alcohol	32|1444	122|10353	0.000228923	0.00294562	FBgn0000055/FBgn0003997/FBgn0041627/FBgn0264562/FBgn0037705/FBgn0022382/FBgn0050169/FBgn0039120/FBgn0004635/FBgn0286785/FBgn0000479/FBgn0035625/FBgn0000546/FBgn0053207/FBgn0020300/FBgn0033188/FBgn0004575/FBgn0003326/FBgn0003093/FBgn0004861/FBgn0037770/FBgn0035617/FBgn0030018/FBgn0000659/FBgn0000541/FBgn0003964/FBgn0000635/FBgn0040372/FBgn0000273/FBgn0003165/FBgn0025777/FBgn0261793	Adh/hid/Ku80/Hr4/mura/Pka-R2/Brca2/Nup98-96/rho/scb/dnc/Blimp-1/EcR/pxb/geko/Drat/Syn/sca/Pkc98E/ph-p/Art4/l(3)psg2/slpr/fkh/E(bx)/usp/Fas2/G9a/Pka-C1/pum/homer/Trf2	32
BP	GO:0045466	R7 cell differentiation	20|1444	63|10353	0.000230287	0.00295011	FBgn0000097/FBgn0264324/FBgn0000463/FBgn0000575/FBgn0261648/FBgn0004876/FBgn0004595/FBgn0013725/FBgn0039883/FBgn0003410/FBgn0004449/FBgn0003416/FBgn0032929/FBgn0046704/FBgn0010473/FBgn0264075/FBgn0031745/FBgn0003205/FBgn0000382/FBgn0010269	aop/spg/Dl/emc/salm/cdi/pros/phyl/RhoGAP100F/sina/Ten-m/sl/Mcm10/Liprin-alpha/tutl/tgo/rau/Ras85D/csw/Dsor1	20
BP	GO:0001558	regulation of cell growth	24|1444	82|10353	0.000233115	0.00297324	FBgn0264273/FBgn0260945/FBgn0011260/FBgn0259984/FBgn0261560/FBgn0284221/FBgn0011259/FBgn0037248/FBgn0262656/FBgn0002413/FBgn0033784/FBgn0001085/FBgn0039141/FBgn0035424/FBgn0034897/FBgn0010194/FBgn0015838/FBgn0283472/FBgn0003090/FBgn0003416/FBgn0000659/FBgn0046704/FBgn0016059/FBgn0263239	Sema2b/Atg1/Sema2a/kuz/Thor/Sema5c/Sema1a/srl/Myc/dco/SCCRO3/fz/spas/Larp4B/Sesn/Wnt5/Vang/S6k/pk/sl/fkh/Liprin-alpha/Sema1b/dar1	24
BP	GO:2000145	regulation of cell motility	25|1444	87|10353	0.000239263	0.00303833	FBgn0005626/FBgn0266000/FBgn0000097/FBgn0085443/FBgn0264273/FBgn0000578/FBgn0011260/FBgn0259984/FBgn0284221/FBgn0011259/FBgn0286785/FBgn0005631/FBgn0025741/FBgn0086408/FBgn0025740/FBgn0085407/FBgn0014135/FBgn0003416/FBgn0283666/FBgn0010909/FBgn0015477/FBgn0016059/FBgn0283468/FBgn0011592/FBgn0033652	ple/CG44774/aop/spri/Sema2b/ena/Sema2a/kuz/Sema5c/Sema1a/scb/robo1/PlexA/stl/PlexB/Pvf3/bnl/sl/Rap2l/msn/Rme-8/Sema1b/slmb/fra/ths	25
BP	GO:0007435	salivary gland morphogenesis	27|1444	97|10353	0.00024458	0.00307896	FBgn0026404/FBgn0034894/FBgn0086677/FBgn0000567/FBgn0003997/FBgn0004396/FBgn0010452/FBgn0004635/FBgn0085432/FBgn0000546/FBgn0019972/FBgn0003502/FBgn0024245/FBgn0011760/FBgn0001085/FBgn0010194/FBgn0010113/FBgn0011274/FBgn0015380/FBgn0039532/FBgn0001148/FBgn0035617/FBgn0004197/FBgn0000659/FBgn0003392/FBgn0261793/FBgn0016797	Dronc/sigmar/jeb/Eip74EF/hid/CrebA/trn/rho/pan/EcR/Drice/Btk29A/dnt/ctp/fz/Wnt5/hdc/Dif/drl/Mtl/gsb/l(3)psg2/Ser/fkh/shi/Trf2/fz2	27
BP	GO:0022612	gland morphogenesis	27|1444	97|10353	0.00024458	0.00307896	FBgn0026404/FBgn0034894/FBgn0086677/FBgn0000567/FBgn0003997/FBgn0004396/FBgn0010452/FBgn0004635/FBgn0085432/FBgn0000546/FBgn0019972/FBgn0003502/FBgn0024245/FBgn0011760/FBgn0001085/FBgn0010194/FBgn0010113/FBgn0011274/FBgn0015380/FBgn0039532/FBgn0001148/FBgn0035617/FBgn0004197/FBgn0000659/FBgn0003392/FBgn0261793/FBgn0016797	Dronc/sigmar/jeb/Eip74EF/hid/CrebA/trn/rho/pan/EcR/Drice/Btk29A/dnt/ctp/fz/Wnt5/hdc/Dif/drl/Mtl/gsb/l(3)psg2/Ser/fkh/shi/Trf2/fz2	27
BP	GO:0045665	negative regulation of neuron differentiation	14|1444	37|10353	0.000260188	0.00326132	FBgn0000097/FBgn0264273/FBgn0011260/FBgn0284221/FBgn0011259/FBgn0000575/FBgn0004876/FBgn0003744/FBgn0004595/FBgn0003416/FBgn0039044/FBgn0016059/FBgn0000635/FBgn0000547	aop/Sema2b/Sema2a/Sema5c/Sema1a/emc/cdi/trc/pros/sl/p53/Sema1b/Fas2/ed	14
BP	GO:1902533	positive regulation of intracellular signal transduction	47|1444	204|10353	0.000277635	0.00346508	FBgn0023001/FBgn0001075/FBgn0264324/FBgn0034894/FBgn0033935/FBgn0086677/FBgn0259678/FBgn0035092/FBgn0284247/FBgn0263706/FBgn0261547/FBgn0038504/FBgn0040011/FBgn0023540/FBgn0033153/FBgn0086779/FBgn0259152/FBgn0004859/FBgn0038385/FBgn0002413/FBgn0264493/FBgn0034110/FBgn0264894/FBgn0025740/FBgn0031799/FBgn0014135/FBgn0024277/FBgn0040505/FBgn0010909/FBgn0285926/FBgn0030018/FBgn0031885/FBgn0044323/FBg…	melt/ft/spg/sigmar/Sin1/jeb/sqa/Nplp1/ds/CG43658/Exn/Sur-8/Slmap/CG3630/Gadd45/step/Clbn/ci/Fbxl7/dco/rdx/Atg9/CG44085/PlexB/Pez/bnl/trio/Alk/msn/Imp/slpr/Mnn1/Cka/CG9098/CG43102/Fgop2/tor/Ras85D/sNPF/Lst8/Ced-12/Pka-C1/CG30440/Cnot4/ed/Dsor1/Cad96Ca	47
BP	GO:0090130	tissue migration	43|1444	182|10353	0.000279444	0.00347275	FBgn0005626/FBgn0000097/FBgn0085443/FBgn0000578/FBgn0086677/FBgn0000463/FBgn0001981/FBgn0259984/FBgn0020251/FBgn0266521/FBgn0000546/FBgn0086655/FBgn0005631/FBgn0261648/FBgn0001085/FBgn0025866/FBgn0015838/FBgn0014135/FBgn0003416/FBgn0001301/FBgn0001323/FBgn0003255/FBgn0010909/FBgn0266674/FBgn0004364/FBgn0015477/FBgn0034009/FBgn0041096/FBgn0028341/FBgn0030766/FBgn0003964/FBgn0283724/FBgn0261574/FBg…	ple/aop/spri/ena/jeb/Dl/esg/kuz/sfl/stai/EcR/jing/robo1/salm/fz/CalpB/Vang/bnl/sl/kel/knrl/rk/msn/Sec15/18w/Rme-8/CG8155/rols/Ptpmeg2/mthl1/usp/Girdin/kug/Mrtf/slmb/Ras85D/Ced-12/Ppcs/hop/shi/csw/Dsor1/Dlg5	43
BP	GO:0006974	cellular response to DNA damage stimulus	56|1444	255|10353	0.000288204	0.00356638	FBgn0037897/FBgn0011474/FBgn0005655/FBgn0003997/FBgn0041627/FBgn0050169/FBgn0260817/FBgn0002891/FBgn0002906/FBgn0260794/FBgn0261278/FBgn0259152/FBgn0011774/FBgn0004698/FBgn0037554/FBgn0034687/FBgn0002901/FBgn0002887/FBgn0004367/FBgn0004436/FBgn0037384/FBgn0266282/FBgn0001179/FBgn0023143/FBgn0041164/FBgn0035689/FBgn0026573/FBgn0026869/FBgn0024887/FBgn0032906/FBgn0026401/FBgn0026777/FBgn0002905/FBg…	CG5270/PR-Set7/PCNA/hid/Ku80/Brca2/gkt/DNApol-zeta/Blm/ctrip/grp/Clbn/Irbp/Xpc/DNApol-iota/CG11475/mus304/mus201/mei-41/Ubc6/dgrn/jnj/hay/Uba1/armi/CG7376/ADD1/Thd1/kin17/RPA2/Nipped-B/Rad23/DNApol-theta/HUWE1/mus101/p53/FANCI/Mnn1/CHES-1-like/Nse4/Msh6/CG10254/DNApol-delta/Rev1/RpA-70/DNAlig3/Cul4/DNApol-epsilon255/obe/mu2/XRCC1/RfC4/Nup153/DMAP1/CG5466/Dsor1	56
BP	GO:0060070	canonical Wnt signaling pathway	28|1444	103|10353	0.000291643	0.00358708	FBgn0000097/FBgn0034903/FBgn0005640/FBgn0011817/FBgn0035142/FBgn0033438/FBgn0085432/FBgn0002413/FBgn0040271/FBgn0001085/FBgn0027548/FBgn0002945/FBgn0044028/FBgn0016977/FBgn0013725/FBgn0010194/FBgn0015509/FBgn0027343/FBgn0030674/FBgn0027342/FBgn0035153/FBgn0029123/FBgn0036897/FBgn0283468/FBgn0037657/FBgn0026598/FBgn0011481/FBgn0016797	aop/sona/Eip63E/nmo/Hipk/Mmp2/pan/dco/Sulf1/fz/nito/nkd/Notum/spen/phyl/Wnt5/Cul1/fz3/HUWE1/fz4/ebd1/SoxN/Rnf146/slmb/hyx/Apc2/Ssdp/fz2	28
BP	GO:0009880	embryonic pattern specification	48|1444	210|10353	0.000292344	0.00358708	FBgn0001180/FBgn0265998/FBgn0003866/FBgn0028979/FBgn0020251/FBgn0024244/FBgn0005695/FBgn0085432/FBgn0086655/FBgn0262656/FBgn0004859/FBgn0262975/FBgn0003292/FBgn0003300/FBgn0001085/FBgn0264493/FBgn0003042/FBgn0003520/FBgn0002945/FBgn0001150/FBgn0003483/FBgn0013343/FBgn0029088/FBgn0041164/FBgn0001148/FBgn0262739/FBgn0004882/FBgn0003891/FBgn0052133/FBgn0004893/FBgn0029123/FBgn0003733/FBgn0016078/FBg…	hb/Doa/tsh/tio/sfl/drm/gcl/pan/jing/Myc/ci/cnc/rt/run/fz/rdx/Pc/stau/nkd/gt/spn-E/Syx1A/disp/armi/gsb/AGO1/orb/tud/Ptip/bowl/SoxN/tor/wun/slmb/fs(1)K10/Apc2/Ssdp/Ras85D/Dg/Pka-C1/pum/hop/mira/calypso/Rop/csw/Dsor1/fz2	48
BP	GO:0035282	segmentation	52|1444	233|10353	0.000310974	0.00379963	FBgn0010300/FBgn0001180/FBgn0265998/FBgn0003866/FBgn0031872/FBgn0028979/FBgn0000463/FBgn0020251/FBgn0024244/FBgn0005695/FBgn0000658/FBgn0085432/FBgn0086655/FBgn0004859/FBgn0262975/FBgn0003292/FBgn0003300/FBgn0001085/FBgn0264493/FBgn0003042/FBgn0003520/FBgn0002945/FBgn0001150/FBgn0016977/FBgn0003483/FBgn0013343/FBgn0029088/FBgn0041164/FBgn0086680/FBgn0001148/FBgn0262739/FBgn0004882/FBgn0004197/FBg…	brat/hb/Doa/tsh/ihog/tio/Dl/sfl/drm/gcl/fj/pan/jing/ci/cnc/rt/run/fz/rdx/Pc/stau/nkd/gt/spen/spn-E/Syx1A/disp/armi/vvl/gsb/AGO1/orb/Ser/tud/bowl/SoxN/tor/slmb/fs(1)K10/Apc2/tgo/Ras85D/Dg/Pka-C1/pum/hop/mira/calypso/Rop/csw/Dsor1/fz2	52
BP	GO:0032535	regulation of cellular component size	45|1444	194|10353	0.00031629	0.00384842	FBgn0264273/FBgn0000578/FBgn0261811/FBgn0011260/FBgn0259984/FBgn0261560/FBgn0284221/FBgn0011259/FBgn0039120/FBgn0035533/FBgn0262656/FBgn0086758/FBgn0003502/FBgn0002413/FBgn0003187/FBgn0001085/FBgn0082582/FBgn0039141/FBgn0261794/FBgn0001150/FBgn0003278/FBgn0010194/FBgn0038369/FBgn0015838/FBgn0085407/FBgn0283472/FBgn0003090/FBgn0026401/FBgn0039532/FBgn0002525/FBgn0040505/FBgn0032689/FBgn0267795/FBg…	Sema2b/ena/pico/Sema2a/kuz/Thor/Sema5c/Sema1a/Nup98-96/Cip4/Myc/chinmo/Btk29A/dco/qua/fz/tmod/spas/kcc/gt/RpI135/Wnt5/Arpc3A/Vang/Pvf3/S6k/pk/Nipped-B/Mtl/Lam/Alk/CG10413/Frl/Liprin-alpha/Sema1b/Girdin/CG6891/Ras85D/sNPF/Lst8/shi/Cad99C/DAAM/bru1/Cad96Ca	45
BP	GO:2000060	positive regulation of ubiquitin-dependent protein catabolic process	17|1444	51|10353	0.000350168	0.00424287	FBgn0011230/FBgn0032208/FBgn0262114/FBgn0002413/FBgn0004436/FBgn0017418/FBgn0013725/FBgn0029996/FBgn0032956/FBgn0003410/FBgn0015509/FBgn0033757/FBgn0034573/FBgn0036897/FBgn0283468/FBgn0026598/FBgn0000273	poe/Ufd4/RanBPM/dco/Ubc6/ari-1/phyl/UbcE2H/Cul2/sina/Cul1/muskelin/CG3295/Rnf146/slmb/Apc2/Pka-C1	17
BP	GO:0008258	head involution	14|1444	38|10353	0.000359654	0.00432179	FBgn0026404/FBgn0036165/FBgn0000578/FBgn0003866/FBgn0003997/FBgn0000575/FBgn0000546/FBgn0003502/FBgn0041094/FBgn0040294/FBgn0039532/FBgn0263998/FBgn0014127/FBgn0003165	Dronc/chrb/ena/tsh/hid/emc/EcR/Btk29A/scyl/POSH/Mtl/Ack-like/barr/pum	14
BP	GO:0090175	regulation of establishment of planar polarity	14|1444	38|10353	0.000359654	0.00432179	FBgn0000097/FBgn0001075/FBgn0011817/FBgn0035142/FBgn0026181/FBgn0000463/FBgn0284247/FBgn0000658/FBgn0002413/FBgn0001085/FBgn0015838/FBgn0003090/FBgn0085412/FBgn0000547	aop/ft/nmo/Hipk/Rok/Dl/ds/fj/dco/fz/Vang/pk/CG34383/ed	14
BP	GO:0035330	regulation of hippo signaling	20|1444	65|10353	0.000366958	0.00438329	FBgn0001075/FBgn0035142/FBgn0284247/FBgn0040011/FBgn0004859/FBgn0038385/FBgn0002413/FBgn0040294/FBgn0031799/FBgn0015509/FBgn0010909/FBgn0044323/FBgn0031871/FBgn0003733/FBgn0029006/FBgn0283468/FBgn0000273/FBgn0030366/FBgn0000547/FBgn0032363	ft/Hipk/ds/Slmap/ci/Fbxl7/dco/POSH/Pez/Cul1/msn/Cka/Fgop2/tor/Smurf/slmb/Pka-C1/Usp7/ed/Dlg5	20
BP	GO:0001738	morphogenesis of a polarized epithelium	32|1444	125|10353	0.000367786	0.00438329	FBgn0000097/FBgn0034408/FBgn0001075/FBgn0011817/FBgn0001259/FBgn0000542/FBgn0035142/FBgn0026181/FBgn0000463/FBgn0284247/FBgn0034049/FBgn0029082/FBgn0000658/FBgn0002413/FBgn0001085/FBgn0264493/FBgn0259211/FBgn0016977/FBgn0003326/FBgn0015838/FBgn0003090/FBgn0039532/FBgn0010909/FBgn0014343/FBgn0267795/FBgn0035719/FBgn0085412/FBgn0261574/FBgn0003205/FBgn0004864/FBgn0003392/FBgn0000547	aop/sano/ft/nmo/in/ec/Hipk/Rok/Dl/ds/bdg/hbs/fj/dco/fz/rdx/grh/spen/sca/Vang/pk/Mtl/msn/mirr/Frl/tow/CG34383/kug/Ras85D/hop/shi/ed	32
BP	GO:0032434	regulation of proteasomal ubiquitin-dependent protein catabolic process	18|1444	56|10353	0.000393697	0.00467295	FBgn0011230/FBgn0032208/FBgn0262114/FBgn0002413/FBgn0004436/FBgn0017418/FBgn0013725/FBgn0029996/FBgn0032956/FBgn0003410/FBgn0015509/FBgn0026777/FBgn0033757/FBgn0034573/FBgn0036897/FBgn0283468/FBgn0026598/FBgn0000273	poe/Ufd4/RanBPM/dco/Ubc6/ari-1/phyl/UbcE2H/Cul2/sina/Cul1/Rad23/muskelin/CG3295/Rnf146/slmb/Apc2/Pka-C1	18
BP	GO:0008361	regulation of cell size	29|1444	110|10353	0.000402644	0.00475971	FBgn0264273/FBgn0261811/FBgn0011260/FBgn0259984/FBgn0261560/FBgn0284221/FBgn0011259/FBgn0262656/FBgn0001085/FBgn0039141/FBgn0261794/FBgn0001150/FBgn0003278/FBgn0010194/FBgn0015838/FBgn0085407/FBgn0283472/FBgn0003090/FBgn0026401/FBgn0040505/FBgn0032689/FBgn0046704/FBgn0016059/FBgn0283724/FBgn0003205/FBgn0032840/FBgn0264691/FBgn0039709/FBgn0022800	Sema2b/pico/Sema2a/kuz/Thor/Sema5c/Sema1a/Myc/fz/spas/kcc/gt/RpI135/Wnt5/Vang/Pvf3/S6k/pk/Nipped-B/Alk/CG10413/Liprin-alpha/Sema1b/Girdin/Ras85D/sNPF/Lst8/Cad99C/Cad96Ca	29
BP	GO:0007419	ventral cord development	22|1444	75|10353	0.000404286	0.00475977	FBgn0035049/FBgn0010300/FBgn0001180/FBgn0259984/FBgn0033438/FBgn0086895/FBgn0003300/FBgn0005624/FBgn0003044/FBgn0259211/FBgn0003042/FBgn0044028/FBgn0004595/FBgn0039302/FBgn0001148/FBgn0004364/FBgn0002932/FBgn0039680/FBgn0033688/FBgn0041171/FBgn0023091/FBgn0021776	Mmp1/brat/hb/kuz/Mmp2/pea/run/Psc/Pcl/grh/Pc/Notum/pros/Nup358/gsb/18w/neur/Cap-D2/Prp8/ago/dimm/mira	22
BP	GO:0090132	epithelium migration	41|1444	174|10353	0.00040662	0.00476795	FBgn0005626/FBgn0000097/FBgn0085443/FBgn0000578/FBgn0000463/FBgn0001981/FBgn0259984/FBgn0020251/FBgn0266521/FBgn0000546/FBgn0086655/FBgn0005631/FBgn0261648/FBgn0001085/FBgn0025866/FBgn0015838/FBgn0014135/FBgn0003416/FBgn0001301/FBgn0001323/FBgn0003255/FBgn0010909/FBgn0266674/FBgn0004364/FBgn0015477/FBgn0034009/FBgn0041096/FBgn0028341/FBgn0003964/FBgn0283724/FBgn0261574/FBgn0052296/FBgn0283468/FBg…	ple/aop/spri/ena/Dl/esg/kuz/sfl/stai/EcR/jing/robo1/salm/fz/CalpB/Vang/bnl/sl/kel/knrl/rk/msn/Sec15/18w/Rme-8/CG8155/rols/Ptpmeg2/usp/Girdin/kug/Mrtf/slmb/Ras85D/Ced-12/Ppcs/hop/shi/csw/Dsor1/Dlg5	41
BP	GO:0048640	negative regulation of developmental growth	25|1444	90|10353	0.000423583	0.00494691	FBgn0264273/FBgn0000578/FBgn0001075/FBgn0011260/FBgn0284221/FBgn0011259/FBgn0286785/FBgn0035533/FBgn0038385/FBgn0039354/FBgn0039141/FBgn0039431/FBgn0001150/FBgn0061469/FBgn0001247/FBgn0000659/FBgn0038980/FBgn0036690/FBgn0016059/FBgn0053193/FBgn0003733/FBgn0015269/FBgn0041171/FBgn0020440/FBgn0266053	Sema2b/ena/ft/Sema2a/Sema5c/Sema1a/scb/Cip4/Fbxl7/Lgr3/spas/plum/gt/Ube3a/Ide/fkh/Octbeta1R/Ilp8/Sema1b/sav/tor/Nf1/ago/Fak/Patr-1	25
BP	GO:0051240	positive regulation of multicellular organismal process	63|1444	300|10353	0.00045328	0.00527255	FBgn0045038/FBgn0036556/FBgn0026404/FBgn0000097/FBgn0085443/FBgn0260945/FBgn0264324/FBgn0033935/FBgn0011817/FBgn0003866/FBgn0053100/FBgn0000542/FBgn0035142/FBgn0264562/FBgn0011769/FBgn0260936/FBgn0259984/FBgn0034697/FBgn0037375/FBgn0086779/FBgn0000546/FBgn0019972/FBgn0262656/FBgn0011760/FBgn0001085/FBgn0025741/FBgn0039141/FBgn0261108/FBgn0003520/FBgn0005612/FBgn0021761/FBgn0017418/FBgn0004595/FBg…	Proc/CG5830/Dronc/aop/spri/Atg1/spg/Sin1/nmo/tsh/eIF4EHP/ec/Hipk/Hr4/Fdx1/scny/kuz/GM130/kat-60L1/step/EcR/Drice/Myc/ctp/fz/PlexA/spas/Atg13/stau/Sox14/Nup154/ari-1/pros/PlexB/Wnt5/Pak3/Vang/S6k/Cul1/trio/pk/sl/mld/pcm/Rab35/Imp/zld/Rme-8/p53/Mcm10/Cka/G9a/dar1/slmb/Ras85D/sNPF/sif/wake/Nf1/homer/Rop/tral/ths	63
BP	GO:0051094	positive regulation of developmental process	62|1444	295|10353	0.000490311	0.00568057	FBgn0036556/FBgn0026404/FBgn0000097/FBgn0085443/FBgn0260945/FBgn0264324/FBgn0033935/FBgn0011817/FBgn0003866/FBgn0003997/FBgn0261811/FBgn0053100/FBgn0000542/FBgn0035142/FBgn0264562/FBgn0011769/FBgn0260936/FBgn0259984/FBgn0034697/FBgn0037375/FBgn0086779/FBgn0000546/FBgn0019972/FBgn0262656/FBgn0004859/FBgn0011760/FBgn0001085/FBgn0025741/FBgn0039141/FBgn0261108/FBgn0003520/FBgn0005612/FBgn0017418/FBg…	CG5830/Dronc/aop/spri/Atg1/spg/Sin1/nmo/tsh/hid/pico/eIF4EHP/ec/Hipk/Hr4/Fdx1/scny/kuz/GM130/kat-60L1/step/EcR/Drice/Myc/ci/ctp/fz/PlexA/spas/Atg13/stau/Sox14/ari-1/pros/PlexB/Wnt5/Pak3/Vang/S6k/Cul1/trio/pk/pcm/Rab35/Imp/zld/Rme-8/p53/Mcm10/Cka/G9a/dar1/slmb/Ras85D/sNPF/sif/Nf1/DAAM/Rop/tral/bru1/ths	62
BP	GO:0007420	brain development	30|1444	117|10353	0.000537629	0.00620407	FBgn0010300/FBgn0284221/FBgn0004635/FBgn0026620/FBgn0000546/FBgn0040324/FBgn0086758/FBgn0004595/FBgn0039861/FBgn0025936/FBgn0023143/FBgn0015380/FBgn0024277/FBgn0040283/FBgn0026401/FBgn0086680/FBgn0266572/FBgn0260959/FBgn0000108/FBgn0045064/FBgn0267795/FBgn0026084/FBgn0003964/FBgn0000611/FBgn0000635/FBgn0019650/FBgn0026598/FBgn0264075/FBgn0026199/FBgn0025641	brat/Sema5c/rho/tacc/EcR/Ephrin/chinmo/pros/pasha/Eph/Uba1/drl/trio/SMC1/Nipped-B/vvl/ebo/MCPH1/Appl/bwa/Frl/cib/usp/exd/Fas2/toy/Apc2/tgo/myo/DAAM	30
BP	GO:0098656	anion transmembrane transport	33|1444	133|10353	0.000551086	0.00633422	FBgn0016684/FBgn0033760/FBgn0033911/FBgn0033443/FBgn0260795/FBgn0039844/FBgn0034275/FBgn0030890/FBgn0040297/FBgn0031424/FBgn0033368/FBgn0028704/FBgn0004244/FBgn0264908/FBgn0037203/FBgn0034911/FBgn0036240/FBgn0261794/FBgn0038641/FBgn0031064/FBgn0037852/FBgn0033028/FBgn0030574/FBgn0032036/FBgn0038337/FBgn0032689/FBgn0024315/FBgn0036493/FBgn0024994/FBgn0010240/FBgn0033708/FBgn0030816/FBgn0036043	NaPi-T/CG8785/VGAT/CG1698/NaPi-III/CG1607/CG5002/CG7536/Nhe2/VGlut/CG13743/Nckx30C/Rdl/pHCl-1/slif/GlyT/CG6928/kcc/ChT/CG12531/Tpc1/hrm/sbm/CG13384/CG6125/CG10413/Picot/CG7255/Ugalt/Lcch3/CG8850/CG16700/CG8177	33
BP	GO:0006915	apoptotic process	58|1444	273|10353	0.000554334	0.00634647	FBgn0026404/FBgn0036165/FBgn0051357/FBgn0260945/FBgn0001075/FBgn0034894/FBgn0033935/FBgn0283531/FBgn0003997/FBgn0260936/FBgn0261722/FBgn0024250/FBgn0036786/FBgn0032493/FBgn0011704/FBgn0000546/FBgn0019972/FBgn0262656/FBgn0259152/FBgn0261268/FBgn0039914/FBgn0037760/FBgn0002413/FBgn0028408/FBgn0033784/FBgn0041094/FBgn0264493/FBgn0085397/FBgn0040294/FBgn0261108/FBgn0034246/FBgn0004436/FBgn0021761/FBg…	Dronc/chrb/CG31357/Atg1/ft/sigmar/Sin1/Duox/hid/scny/fwe/brk/skl/Mabi/RnrS/EcR/Drice/Myc/Clbn/Cul3/mav/FBXO11/dco/Drep2/SCCRO3/scyl/rdx/Fili/POSH/Atg13/Dcr-2/Ubc6/Nup154/Drep4/Drep3/CG41520/CG1791/cos/Cul1/futsch/RnrL/pcm/Sep1/CG14441/fkh/p53/Mcm10/sav/Msh6/Tip60/mats/slmb/myo/Ras85D/Ced-12/spag/qless/Pka-C1	58
BP	GO:0097306	cellular response to alcohol	12|1444	31|10353	0.000559143	0.00637642	FBgn0264562/FBgn0022382/FBgn0039120/FBgn0035625/FBgn0000546/FBgn0033188/FBgn0037770/FBgn0030018/FBgn0000541/FBgn0003964/FBgn0040372/FBgn0000273	Hr4/Pka-R2/Nup98-96/Blimp-1/EcR/Drat/Art4/slpr/E(bx)/usp/G9a/Pka-C1	12
BP	GO:0008355	olfactory learning	15|1444	44|10353	0.000587829	0.00667737	FBgn0286785/FBgn0004516/FBgn0000479/FBgn0004244/FBgn0265597/FBgn0004575/FBgn0015380/FBgn0259108/FBgn0262739/FBgn0040505/FBgn0011582/FBgn0000635/FBgn0015269/FBgn0000273/FBgn0003392	scb/Gad1/dnc/Rdl/rad/Syn/drl/futsch/AGO1/Alk/Dop1R1/Fas2/Nf1/Pka-C1/shi	15
BP	GO:0040017	positive regulation of locomotion	22|1444	77|10353	0.000603744	0.00683147	FBgn0000097/FBgn0085443/FBgn0264273/FBgn0000578/FBgn0011260/FBgn0259984/FBgn0284221/FBgn0011259/FBgn0005631/FBgn0001085/FBgn0010194/FBgn0015838/FBgn0085407/FBgn0283472/FBgn0004449/FBgn0003090/FBgn0003416/FBgn0015477/FBgn0016059/FBgn0283468/FBgn0011592/FBgn0033652	aop/spri/Sema2b/ena/Sema2a/kuz/Sema5c/Sema1a/robo1/fz/Wnt5/Vang/Pvf3/S6k/Ten-m/pk/sl/Rme-8/Sema1b/slmb/fra/ths	22
BP	GO:0002697	regulation of immune effector process	25|1444	92|10353	0.000607018	0.00684189	FBgn0265998/FBgn0260936/FBgn0034476/FBgn0039120/FBgn0010388/FBgn0034068/FBgn0035975/FBgn0034246/FBgn0037384/FBgn0011274/FBgn0051660/FBgn0043578/FBgn0043575/FBgn0015509/FBgn0086680/FBgn0038760/FBgn0028982/FBgn0052133/FBgn0037556/FBgn0041205/FBgn0040372/FBgn0283468/FBgn0030695/FBgn0034537/FBgn0025574	Doa/scny/Toll-7/Nup98-96/Dro/casp/PGRP-LA/Dcr-2/dgrn/Dif/smog/PGRP-SB1/PGRP-SC2/Cul1/vvl/MED25/Spt6/Ptip/CG9636/key/G9a/slmb/PGRP-LE/DMAP1/Pli	25
BP	GO:0044093	positive regulation of molecular function	71|1444	351|10353	0.000630533	0.00701099	FBgn0026404/FBgn0085443/FBgn0020304/FBgn0264324/FBgn0033935/FBgn0086677/FBgn0003997/FBgn0028743/FBgn0259736/FBgn0039959/FBgn0029082/FBgn0032021/FBgn0261547/FBgn0023540/FBgn0033153/FBgn0037248/FBgn0086779/FBgn0026376/FBgn0011704/FBgn0019972/FBgn0261268/FBgn0031233/FBgn0033784/FBgn0024245/FBgn0011760/FBgn0000307/FBgn0033872/FBgn0038401/FBgn0265597/FBgn0025741/FBgn0032946/FBgn0261108/FBgn0030897/FBg…	Dronc/spri/drongo/spg/Sin1/jeb/hid/Dhit/CG42390/CG17514/hbs/CG7781/Exn/CG3630/Gadd45/srl/step/Rgl/RnrS/Drice/Cul3/Tbc1d15-17/SCCRO3/dnt/ctp/chif/CG6329/CG5916/rad/PlexA/nrv3/Atg13/Frq1/vimar/dysc/Pak3/Acf/CG41520/Galphaq/SCCRO4/RhoGAP100F/Eph/Nup358/CG1791/drl/RnrL/Nipped-B/Asx/RhoGAP93B/CG42795/RhoGAP15B/Alk/msn/slpr/CenB1A/Nup50/CG8155/p53/barr/tor/RhoGAP102A/mats/Tomosyn/Ras85D/sif/Ced-12/Nf1/…	71
BP	GO:0042335	cuticle development	51|1444	234|10353	0.000635089	0.00701099	FBgn0004034/FBgn0000527/FBgn0005626/FBgn0004777/FBgn0034157/FBgn0050101/FBgn0283531/FBgn0031872/FBgn0250871/FBgn0039481/FBgn0039805/FBgn0004396/FBgn0001321/FBgn0001311/FBgn0035510/FBgn0033725/FBgn0004780/FBgn0033869/FBgn0030394/FBgn0033668/FBgn0085432/FBgn0000546/FBgn0031097/FBgn0004859/FBgn0033667/FBgn0035398/FBgn0260653/FBgn0001085/FBgn0002440/FBgn0259211/FBgn0034499/FBgn0004781/FBgn0261341/FBg…	y/e/ple/Ccp84Ag/resilin/Vajk4/Duox/ihog/pot/Cpr97Eb/Cpr100A/CrebA/knk/kkv/Cpr64Aa/Cpr49Ac/Ccp84Ad/Cpr50Cb/Cpr11A/exp/pan/EcR/obst-A/ci/reb/Cht7/serp/fz/l(3)mbn/grh/Cpr56F/Ccp84Ac/verm/Cht5/Lam/Cpr47Ef/Ser/Cpr97Ea/amd/Vajk1/SoxN/yellow-g/tyn/Cpr50Ca/TwdlV/Apc2/Cpr67B/Acp65Aa/TwdlE/Ccp84Ab/fz2	51
BP	GO:0048598	embryonic morphogenesis	51|1444	234|10353	0.000635089	0.00701099	FBgn0026404/FBgn0035049/FBgn0036165/FBgn0000097/FBgn0002643/FBgn0000578/FBgn0086677/FBgn0003866/FBgn0003997/FBgn0026181/FBgn0015396/FBgn0033438/FBgn0004635/FBgn0000575/FBgn0001321/FBgn0020251/FBgn0286785/FBgn0001311/FBgn0024244/FBgn0086779/FBgn0085432/FBgn0000546/FBgn0003502/FBgn0041094/FBgn0003300/FBgn0040294/FBgn0004198/FBgn0004921/FBgn0051660/FBgn0039532/FBgn0263998/FBgn0020261/FBgn0031090/FBg…	Dronc/Mmp1/chrb/aop/mam/ena/jeb/tsh/hid/Rok/jumu/Mmp2/rho/emc/knk/sfl/scb/kkv/drm/step/pan/EcR/Btk29A/scyl/run/POSH/ct/Ggamma1/smog/Mtl/Ack-like/pcm/Rab35/msn/slpr/fkh/barr/mthl1/bowl/Cka/tor/Smurf/LanB1/Dok/CG41099/shn/Ras85D/pum/hop/ed/ths	51
BP	GO:0014041	regulation of neuron maturation	8|1444	16|10353	0.000636486	0.00701099	FBgn0000546/FBgn0053208/FBgn0011760/FBgn0005612/FBgn0010113/FBgn0015509/FBgn0000635/FBgn0283468	EcR/Mical/ctp/Sox14/hdc/Cul1/Fas2/slmb	8
BP	GO:0030713	ovarian follicle cell stalk formation	8|1444	16|10353	0.000636486	0.00701099	FBgn0000463/FBgn0086408/FBgn0004198/FBgn0004861/FBgn0029881/FBgn0283468/FBgn0261285/FBgn0004864	Dl/stl/ct/ph-p/pigs/slmb/Ppcs/hop	8
BP	GO:1904799	regulation of neuron remodeling	8|1444	16|10353	0.000636486	0.00701099	FBgn0000546/FBgn0053208/FBgn0011760/FBgn0005612/FBgn0010113/FBgn0015509/FBgn0000635/FBgn0283468	EcR/Mical/ctp/Sox14/hdc/Cul1/Fas2/slmb	8
BP	GO:0010770	positive regulation of cell morphogenesis involved in differentiation	14|1444	40|10353	0.000658142	0.00722218	FBgn0034697/FBgn0037375/FBgn0001085/FBgn0025741/FBgn0039141/FBgn0025740/FBgn0010194/FBgn0015838/FBgn0283472/FBgn0003090/FBgn0031090/FBgn0040372/FBgn0263239/FBgn0085447	GM130/kat-60L1/fz/PlexA/spas/PlexB/Wnt5/Vang/S6k/pk/Rab35/G9a/dar1/sif	14
BP	GO:2000058	regulation of ubiquitin-dependent protein catabolic process	19|1444	63|10353	0.000673765	0.00736582	FBgn0011230/FBgn0032208/FBgn0262114/FBgn0002413/FBgn0004436/FBgn0017418/FBgn0013725/FBgn0029996/FBgn0032956/FBgn0003410/FBgn0015509/FBgn0026777/FBgn0033757/FBgn0034573/FBgn0036897/FBgn0031161/FBgn0283468/FBgn0026598/FBgn0000273	poe/Ufd4/RanBPM/dco/Ubc6/ari-1/phyl/UbcE2H/Cul2/sina/Cul1/Rad23/muskelin/CG3295/Rnf146/CG15445/slmb/Apc2/Pka-C1	19
BP	GO:0007350	blastoderm segmentation	44|1444	195|10353	0.00068518	0.00746256	FBgn0001180/FBgn0265998/FBgn0003866/FBgn0028979/FBgn0020251/FBgn0024244/FBgn0005695/FBgn0085432/FBgn0086655/FBgn0004859/FBgn0262975/FBgn0003292/FBgn0003300/FBgn0001085/FBgn0264493/FBgn0003042/FBgn0003520/FBgn0002945/FBgn0001150/FBgn0003483/FBgn0013343/FBgn0029088/FBgn0041164/FBgn0001148/FBgn0262739/FBgn0004882/FBgn0003891/FBgn0004893/FBgn0029123/FBgn0003733/FBgn0283468/FBgn0000810/FBgn0026598/FBg…	hb/Doa/tsh/tio/sfl/drm/gcl/pan/jing/ci/cnc/rt/run/fz/rdx/Pc/stau/nkd/gt/spn-E/Syx1A/disp/armi/gsb/AGO1/orb/tud/bowl/SoxN/tor/slmb/fs(1)K10/Apc2/Ras85D/Dg/Pka-C1/pum/hop/mira/calypso/Rop/csw/Dsor1/fz2	44
BP	GO:0010631	epithelial cell migration	40|1444	173|10353	0.000710816	0.00771288	FBgn0005626/FBgn0000097/FBgn0085443/FBgn0000578/FBgn0000463/FBgn0001981/FBgn0259984/FBgn0020251/FBgn0266521/FBgn0000546/FBgn0086655/FBgn0005631/FBgn0261648/FBgn0001085/FBgn0025866/FBgn0015838/FBgn0014135/FBgn0003416/FBgn0001301/FBgn0001323/FBgn0003255/FBgn0010909/FBgn0266674/FBgn0004364/FBgn0015477/FBgn0034009/FBgn0041096/FBgn0028341/FBgn0003964/FBgn0261574/FBgn0052296/FBgn0283468/FBgn0003205/FBg…	ple/aop/spri/ena/Dl/esg/kuz/sfl/stai/EcR/jing/robo1/salm/fz/CalpB/Vang/bnl/sl/kel/knrl/rk/msn/Sec15/18w/Rme-8/CG8155/rols/Ptpmeg2/usp/kug/Mrtf/slmb/Ras85D/Ced-12/Ppcs/hop/shi/csw/Dsor1/Dlg5	40
BP	GO:0031346	positive regulation of cell projection organization	21|1444	73|10353	0.000721823	0.00780321	FBgn0032683/FBgn0000578/FBgn0261811/FBgn0034697/FBgn0037375/FBgn0001085/FBgn0025741/FBgn0039141/FBgn0025740/FBgn0010194/FBgn0015838/FBgn0283472/FBgn0003090/FBgn0031090/FBgn0285926/FBgn0261574/FBgn0040372/FBgn0263239/FBgn0085447/FBgn0025641/FBgn0004574	kon/ena/pico/GM130/kat-60L1/fz/PlexA/spas/PlexB/Wnt5/Vang/S6k/pk/Rab35/Imp/kug/G9a/dar1/sif/DAAM/Rop	21
BP	GO:0035150	regulation of tube size	17|1444	54|10353	0.000741092	0.00798184	FBgn0035049/FBgn0034408/FBgn0001075/FBgn0284247/FBgn0001321/FBgn0001311/FBgn0000658/FBgn0261269/FBgn0000546/FBgn0031097/FBgn0260653/FBgn0001085/FBgn0259211/FBgn0261341/FBgn0031571/FBgn0002921/FBgn0000635	Mmp1/sano/ft/ds/knk/kkv/fj/conv/EcR/obst-A/serp/fz/grh/verm/bark/Atpalpha/Fas2	17
BP	GO:0051345	positive regulation of hydrolase activity	41|1444	179|10353	0.000749744	0.00804523	FBgn0026404/FBgn0085443/FBgn0020304/FBgn0264324/FBgn0003997/FBgn0028743/FBgn0259736/FBgn0029082/FBgn0261547/FBgn0026376/FBgn0011704/FBgn0019972/FBgn0261268/FBgn0031233/FBgn0011760/FBgn0038401/FBgn0265597/FBgn0025741/FBgn0032946/FBgn0022960/FBgn0027620/FBgn0004435/FBgn0039883/FBgn0039302/FBgn0011703/FBgn0261823/FBgn0038853/FBgn0261928/FBgn0030808/FBgn0039056/FBgn0033264/FBgn0034009/FBgn0039044/FBg…	Dronc/spri/drongo/spg/hid/Dhit/CG42390/hbs/Exn/Rgl/RnrS/Drice/Cul3/Tbc1d15-17/ctp/CG5916/rad/PlexA/nrv3/vimar/Acf/Galphaq/RhoGAP100F/Nup358/RnrL/Asx/RhoGAP93B/CG42795/RhoGAP15B/CenB1A/Nup50/CG8155/p53/barr/RhoGAP102A/Tomosyn/sif/Ced-12/Nf1/PPP1R15/Rlip	41
BP	GO:0010608	posttranscriptional regulation of gene expression	51|1444	236|10353	0.000779402	0.00833273	FBgn0010300/FBgn0036661/FBgn0261618/FBgn0011224/FBgn0053100/FBgn0260400/FBgn0052364/FBgn0264307/FBgn0039959/FBgn0261560/FBgn0262475/FBgn0259152/FBgn0011206/FBgn0265356/FBgn0042712/FBgn0264001/FBgn0034246/FBgn0003520/FBgn0035424/FBgn0035016/FBgn0262732/FBgn0263144/FBgn0036451/FBgn0039861/FBgn0003483/FBgn0087039/FBgn0010113/FBgn0259745/FBgn0039261/FBgn0034259/FBgn0041164/FBgn0039139/FBgn0262739/FBg…	brat/CG9705/larp/heph/eIF4EHP/elav/tut/orb2/CG17514/Thor/bru2/Clbn/bol/tn/HBS1/bru3/Dcr-2/stau/Larp4B/CG4612/mbf1/bin3/CG9425/pasha/spn-E/Sbp2/hdc/wech/Ythdf/P32/armi/Mettl3/AGO1/CG5877/roq/pcm/Adar/orb/Not1/Rga/Not3/msi/twin/tyf/Ccdc85/Rbfox1/fs(1)K10/Dg/pum/4E-T/bru1	51
BP	GO:0007416	synapse assembly	40|1444	174|10353	0.00080162	0.00852596	FBgn0010300/FBgn0260945/FBgn0000578/FBgn0033935/FBgn0011817/FBgn0086677/FBgn0011259/FBgn0286785/FBgn0004516/FBgn0260386/FBgn0035533/FBgn0266521/FBgn0053208/FBgn0264607/FBgn0039141/FBgn0004575/FBgn0003520/FBgn0039431/FBgn0061469/FBgn0004595/FBgn0264006/FBgn0044826/FBgn0039883/FBgn0032956/FBgn0283472/FBgn0015380/FBgn0259108/FBgn0024277/FBgn0004449/FBgn0262739/FBgn0285926/FBgn0038980/FBgn0002921/FBg…	brat/Atg1/ena/Sin1/nmo/jeb/Sema1a/scb/Gad1/mtg/Cip4/stai/Mical/CaMKII/spas/Syn/stau/plum/Ube3a/pros/dysc/Pak3/RhoGAP100F/Cul2/S6k/drl/futsch/trio/Ten-m/AGO1/Imp/Octbeta1R/Atpalpha/Cul5/Liprin-alpha/Fas2/Nf1/pum/Fak/Patr-1	40
BP	GO:0048168	regulation of neuronal synaptic plasticity	7|1444	13|10353	0.00080334	0.00852596	FBgn0033926/FBgn0011288/FBgn0013334/FBgn0037447/FBgn0005586/FBgn0034389/FBgn0003392	Arc1/Snap25/Sap47/Neurochondrin/Rab3/Mctp/shi	7
BP	GO:0006289	nucleotide-excision repair	11|1444	28|10353	0.000818764	0.00863709	FBgn0005655/FBgn0004698/FBgn0002887/FBgn0001179/FBgn0032906/FBgn0026777/FBgn0002905/FBgn0031885/FBgn0263600/FBgn0010173/FBgn0264326	PCNA/Xpc/mus201/hay/RPA2/Rad23/DNApol-theta/Mnn1/DNApol-delta/RpA-70/DNApol-epsilon255	11
BP	GO:0035050	embryonic heart tube development	10|1444	24|10353	0.000819751	0.00863709	FBgn0035049/FBgn0015396/FBgn0033438/FBgn0019662/FBgn0005631/FBgn0261963/FBgn0004921/FBgn0029504/FBgn0261800/FBgn0016660	Mmp1/jumu/Mmp2/qm/robo1/mid/Ggamma1/CHES-1-like/LanB1/H15	10
BP	GO:0018212	peptidyl-tyrosine modification	19|1444	64|10353	0.000835081	0.00876684	FBgn0265998/FBgn0016930/FBgn0035142/FBgn0027101/FBgn0003502/FBgn0024245/FBgn0004577/FBgn0025936/FBgn0015380/FBgn0263998/FBgn0040505/FBgn0015399/FBgn0028341/FBgn0003733/FBgn0004864/FBgn0033988/FBgn0020440/FBgn0010269/FBgn0022800	Doa/Dyrk2/Hipk/Dyrk3/Btk29A/dnt/Pxd/Eph/drl/Ack-like/Alk/kek1/Ptpmeg2/tor/hop/pcs/Fak/Dsor1/Cad96Ca	19
BP	GO:0009628	response to abiotic stimulus	82|1444	421|10353	0.000841183	0.00879913	FBgn0015714/FBgn0005626/FBgn0004240/FBgn0012042/FBgn0086778/FBgn0033911/FBgn0011817/FBgn0005655/FBgn0003997/FBgn0041627/FBgn0016930/FBgn0011260/FBgn0035142/FBgn0264562/FBgn0034407/FBgn0016054/FBgn0001981/FBgn0039120/FBgn0036786/FBgn0004516/FBgn0000479/FBgn0031857/FBgn0004244/FBgn0261278/FBgn0019972/FBgn0011774/FBgn0038530/FBgn0033188/FBgn0002413/FBgn0085387/FBgn0002901/FBgn0002887/FBgn0000153/FBg…	Cyp6a17/ple/DptA/AttA/nAChRalpha7/VGAT/nmo/PCNA/hid/Ku80/Dyrk2/Sema2a/Hipk/Hr4/DptB/phr6-4/esg/Nup98-96/skl/Gad1/dnc/LUBEL/Rdl/grp/Drice/Irbp/AttD/Drat/dco/shakB/mus304/mus201/b/jus/Syn/kcc/mei-41/Pc/nrv3/Su(z)12/verm/Galphaq/CG32100/NFAT/hay/Eip93F/shep/emb/M6/Trpgamma/MESR4/TotB/Adar/lap/slpr/para/Sec15/w/Dop1R1/Nup50/Appl/p53/Atpalpha/Ilp8/Mnn1/msi/CHES-1-like/tutl/sav/nocte/Cka/tor/MFS14/Mrtf…	82
BP	GO:0035151	regulation of tube size, open tracheal system	16|1444	50|10353	0.000862216	0.00898683	FBgn0035049/FBgn0034408/FBgn0001075/FBgn0284247/FBgn0001321/FBgn0001311/FBgn0000658/FBgn0261269/FBgn0031097/FBgn0260653/FBgn0001085/FBgn0259211/FBgn0261341/FBgn0031571/FBgn0002921/FBgn0000635	Mmp1/sano/ft/ds/knk/kkv/fj/conv/obst-A/serp/fz/grh/verm/bark/Atpalpha/Fas2	16
BP	GO:0045995	regulation of embryonic development	23|1444	84|10353	0.000881058	0.00907957	FBgn0036556/FBgn0261278/FBgn0262975/FBgn0002901/FBgn0004367/FBgn0003520/FBgn0003483/FBgn0037384/FBgn0013343/FBgn0004921/FBgn0051660/FBgn0039532/FBgn0031090/FBgn0010909/FBgn0030018/FBgn0039852/FBgn0284435/FBgn0029944/FBgn0000273/FBgn0004864/FBgn0021776/FBgn0002441/FBgn0004574	CG5830/grp/cnc/mus304/mei-41/stau/spn-E/dgrn/Syx1A/Ggamma1/smog/Mtl/Rab35/msn/slpr/nyo/tyn/Dok/Pka-C1/hop/mira/l(3)mbt/Rop	23
BP	GO:0045597	positive regulation of cell differentiation	42|1444	186|10353	0.000883023	0.00907957	FBgn0026404/FBgn0000097/FBgn0085443/FBgn0260945/FBgn0264324/FBgn0000542/FBgn0259984/FBgn0034697/FBgn0037375/FBgn0000546/FBgn0019972/FBgn0262656/FBgn0004859/FBgn0011760/FBgn0001085/FBgn0025741/FBgn0039141/FBgn0261108/FBgn0005612/FBgn0017418/FBgn0004595/FBgn0025740/FBgn0010194/FBgn0015838/FBgn0283472/FBgn0015509/FBgn0003090/FBgn0031090/FBgn0285926/FBgn0259789/FBgn0015477/FBgn0032929/FBgn0044323/FBg…	Dronc/aop/spri/Atg1/spg/ec/kuz/GM130/kat-60L1/EcR/Drice/Myc/ci/ctp/fz/PlexA/spas/Atg13/Sox14/ari-1/pros/PlexB/Wnt5/Vang/S6k/Cul1/pk/Rab35/Imp/zld/Rme-8/Mcm10/Cka/G9a/dar1/slmb/Ras85D/sif/DAAM/Rop/bru1/ths	42
BP	GO:0050768	negative regulation of neurogenesis	22|1444	79|10353	0.000883604	0.00907957	FBgn0010300/FBgn0000097/FBgn0264273/FBgn0011260/FBgn0000463/FBgn0284221/FBgn0011259/FBgn0000575/FBgn0000546/FBgn0004876/FBgn0003345/FBgn0086408/FBgn0003744/FBgn0004595/FBgn0010113/FBgn0003416/FBgn0039044/FBgn0016059/FBgn0000635/FBgn0283468/FBgn0041171/FBgn0000547	brat/aop/Sema2b/Sema2a/Dl/Sema5c/Sema1a/emc/EcR/cdi/sd/stl/trc/pros/hdc/sl/p53/Sema1b/Fas2/slmb/ago/ed	22
BP	GO:0051272	positive regulation of cellular component movement	22|1444	79|10353	0.000883604	0.00907957	FBgn0000097/FBgn0085443/FBgn0264273/FBgn0000578/FBgn0011260/FBgn0259984/FBgn0284221/FBgn0011259/FBgn0005631/FBgn0001085/FBgn0010194/FBgn0015838/FBgn0085407/FBgn0283472/FBgn0003090/FBgn0003416/FBgn0031090/FBgn0015477/FBgn0016059/FBgn0283468/FBgn0011592/FBgn0033652	aop/spri/Sema2b/ena/Sema2a/kuz/Sema5c/Sema1a/robo1/fz/Wnt5/Vang/Pvf3/S6k/pk/sl/Rab35/Rme-8/Sema1b/slmb/fra/ths	22
BP	GO:0010720	positive regulation of cell development	40|1444	175|10353	0.000902514	0.00924124	FBgn0026404/FBgn0000097/FBgn0085443/FBgn0260945/FBgn0264324/FBgn0000542/FBgn0259984/FBgn0034697/FBgn0037375/FBgn0000546/FBgn0019972/FBgn0262656/FBgn0011760/FBgn0001085/FBgn0025741/FBgn0039141/FBgn0261108/FBgn0005612/FBgn0017418/FBgn0004595/FBgn0025740/FBgn0010194/FBgn0015838/FBgn0283472/FBgn0015509/FBgn0003090/FBgn0031090/FBgn0285926/FBgn0259789/FBgn0015477/FBgn0032929/FBgn0044323/FBgn0040372/FBg…	Dronc/aop/spri/Atg1/spg/ec/kuz/GM130/kat-60L1/EcR/Drice/Myc/ctp/fz/PlexA/spas/Atg13/Sox14/ari-1/pros/PlexB/Wnt5/Vang/S6k/Cul1/pk/Rab35/Imp/zld/Rme-8/Mcm10/Cka/G9a/dar1/slmb/Ras85D/sif/DAAM/Rop/ths	40
BP	GO:0050771	negative regulation of axonogenesis	6|1444	10|10353	0.000924649	0.00940168	FBgn0264273/FBgn0011260/FBgn0284221/FBgn0011259/FBgn0004595/FBgn0016059	Sema2b/Sema2a/Sema5c/Sema1a/pros/Sema1b	6
BP	GO:0060071	Wnt signaling pathway, planar cell polarity pathway	6|1444	10|10353	0.000924649	0.00940168	FBgn0001075/FBgn0026181/FBgn0284247/FBgn0001085/FBgn0015838/FBgn0003090	ft/Rok/ds/fz/Vang/pk	6
BP	GO:0008306	associative learning	17|1444	55|10353	0.000935496	0.00947883	FBgn0013334/FBgn0286785/FBgn0004516/FBgn0000479/FBgn0004244/FBgn0265597/FBgn0004575/FBgn0005564/FBgn0015380/FBgn0259108/FBgn0262739/FBgn0040505/FBgn0011582/FBgn0000635/FBgn0015269/FBgn0000273/FBgn0003392	Sap47/scb/Gad1/dnc/Rdl/rad/Syn/Shal/drl/futsch/AGO1/Alk/Dop1R1/Fas2/Nf1/Pka-C1/shi	17
BP	GO:0010976	positive regulation of neuron projection development	15|1444	46|10353	0.000996955	0.0100665	FBgn0034697/FBgn0037375/FBgn0001085/FBgn0025741/FBgn0039141/FBgn0025740/FBgn0010194/FBgn0015838/FBgn0283472/FBgn0003090/FBgn0285926/FBgn0040372/FBgn0263239/FBgn0085447/FBgn0004574	GM130/kat-60L1/fz/PlexA/spas/PlexB/Wnt5/Vang/S6k/pk/Imp/G9a/dar1/sif/Rop	15
BP	GO:0010721	negative regulation of cell development	24|1444	90|10353	0.00103442	0.0104087	FBgn0010300/FBgn0000097/FBgn0264273/FBgn0011260/FBgn0000463/FBgn0284221/FBgn0011259/FBgn0000575/FBgn0000546/FBgn0004876/FBgn0003345/FBgn0086408/FBgn0003744/FBgn0004595/FBgn0004435/FBgn0010113/FBgn0003416/FBgn0039044/FBgn0016059/FBgn0000635/FBgn0283468/FBgn0003205/FBgn0041171/FBgn0000547	brat/aop/Sema2b/Sema2a/Dl/Sema5c/Sema1a/emc/EcR/cdi/sd/stl/trc/pros/Galphaq/hdc/sl/p53/Sema1b/Fas2/slmb/Ras85D/ago/ed	24
BP	GO:0044331	cell-cell adhesion mediated by cadherin	8|1444	17|10353	0.00105607	0.0105898	FBgn0001075/FBgn0036715/FBgn0284247/FBgn0038247/FBgn0039294/FBgn0261574/FBgn0037963/FBgn0039709	ft/Cad74A/ds/Cad88C/Cad96Cb/kug/Cad87A/Cad99C	8
BP	GO:0016318	ommatidial rotation	12|1444	33|10353	0.00107523	0.0107081	FBgn0011817/FBgn0000542/FBgn0284247/FBgn0029082/FBgn0001085/FBgn0003326/FBgn0015838/FBgn0003090/FBgn0267795/FBgn0003205/FBgn0004864/FBgn0000547	nmo/ec/ds/hbs/fz/sca/Vang/pk/Frl/Ras85D/hop/ed	12
BP	GO:0035023	regulation of Rho protein signal transduction	12|1444	33|10353	0.00107523	0.0107081	FBgn0263706/FBgn0261547/FBgn0023540/FBgn0264707/FBgn0025740/FBgn0053519/FBgn0024277/FBgn0044823/FBgn0262562/FBgn0260486/FBgn0085447/FBgn0050440	CG43658/Exn/CG3630/RhoGEF3/PlexB/Unc-89/trio/Spec2/CG43102/Ziz/sif/CG30440	12
BP	GO:0045448	mitotic cell cycle, embryonic	14|1444	42|10353	0.00114365	0.011312	FBgn0261618/FBgn0261278/FBgn0002901/FBgn0005624/FBgn0004367/FBgn0003042/FBgn0283657/FBgn0000405/FBgn0004861/FBgn0261823/FBgn0260959/FBgn0004860/FBgn0003392/FBgn0002441	larp/grp/mus304/Psc/mei-41/Pc/Tlk/CycB/ph-p/Asx/MCPH1/ph-d/shi/l(3)mbt	14
BP	GO:1905330	regulation of morphogenesis of an epithelium	14|1444	42|10353	0.00114365	0.011312	FBgn0000097/FBgn0001075/FBgn0011817/FBgn0035142/FBgn0026181/FBgn0000463/FBgn0284247/FBgn0000658/FBgn0002413/FBgn0001085/FBgn0015838/FBgn0003090/FBgn0085412/FBgn0000547	aop/ft/nmo/Hipk/Rok/Dl/ds/fj/dco/fz/Vang/pk/CG34383/ed	14
BP	GO:0035096	larval midgut cell programmed cell death	10|1444	25|10353	0.00119715	0.0118011	FBgn0260945/FBgn0003997/FBgn0003943/FBgn0044452/FBgn0034110/FBgn0261108/FBgn0030960/FBgn0023143/FBgn0052672/FBgn0029943	Atg1/hid/Ubi-p63E/Atg2/Atg9/Atg13/Atg101/Uba1/Atg8a/Atg5	10
BP	GO:0006865	amino acid transport	18|1444	61|10353	0.00122501	0.0119541	FBgn0033760/FBgn0033911/FBgn0033443/FBgn0039844/FBgn0031424/FBgn0033368/FBgn0037203/FBgn0031939/FBgn0034911/FBgn0261794/FBgn0038641/FBgn0031064/FBgn0030574/FBgn0032036/FBgn0003996/FBgn0036493/FBgn0033708/FBgn0030816	CG8785/VGAT/CG1698/CG1607/VGlut/CG13743/slif/CG13796/GlyT/kcc/ChT/CG12531/sbm/CG13384/w/CG7255/CG8850/CG16700	18
BP	GO:1903825	organic acid transmembrane transport	18|1444	61|10353	0.00122501	0.0119541	FBgn0033760/FBgn0033911/FBgn0033443/FBgn0039844/FBgn0031424/FBgn0033368/FBgn0037203/FBgn0034911/FBgn0261794/FBgn0038641/FBgn0031064/FBgn0033028/FBgn0030574/FBgn0032036/FBgn0036493/FBgn0024994/FBgn0033708/FBgn0030816	CG8785/VGAT/CG1698/CG1607/VGlut/CG13743/slif/GlyT/kcc/ChT/CG12531/hrm/sbm/CG13384/CG7255/Ugalt/CG8850/CG16700	18
BP	GO:1905039	carboxylic acid transmembrane transport	18|1444	61|10353	0.00122501	0.0119541	FBgn0033760/FBgn0033911/FBgn0033443/FBgn0039844/FBgn0031424/FBgn0033368/FBgn0037203/FBgn0034911/FBgn0261794/FBgn0038641/FBgn0031064/FBgn0033028/FBgn0030574/FBgn0032036/FBgn0036493/FBgn0024994/FBgn0033708/FBgn0030816	CG8785/VGAT/CG1698/CG1607/VGlut/CG13743/slif/GlyT/kcc/ChT/CG12531/hrm/sbm/CG13384/CG7255/Ugalt/CG8850/CG16700	18
BP	GO:0010562	positive regulation of phosphorus metabolic process	41|1444	184|10353	0.00132755	0.0128684	FBgn0264324/FBgn0034894/FBgn0033935/FBgn0086677/FBgn0039959/FBgn0004635/FBgn0033153/FBgn0037248/FBgn0086779/FBgn0039914/FBgn0265356/FBgn0024245/FBgn0000307/FBgn0264493/FBgn0025741/FBgn0034110/FBgn0264894/FBgn0261108/FBgn0030897/FBgn0044826/FBgn0087011/FBgn0025936/FBgn0030163/FBgn0014135/FBgn0015380/FBgn0040505/FBgn0010909/FBgn0030018/FBgn0031885/FBgn0044323/FBgn0031762/FBgn0003733/FBgn0038965/FBg…	spg/sigmar/Sin1/jeb/CG17514/rho/Gadd45/srl/step/mav/tn/dnt/chif/rdx/PlexA/Atg9/CG44085/Atg13/Frq1/Pak3/CG41520/Eph/CG1791/bnl/drl/Alk/msn/slpr/Mnn1/Cka/CG9098/tor/mats/myo/Ras85D/sNPF/Ced-12/Nf1/PPP1R15/Dsor1/Cad96Ca	41
BP	GO:0045937	positive regulation of phosphate metabolic process	41|1444	184|10353	0.00132755	0.0128684	FBgn0264324/FBgn0034894/FBgn0033935/FBgn0086677/FBgn0039959/FBgn0004635/FBgn0033153/FBgn0037248/FBgn0086779/FBgn0039914/FBgn0265356/FBgn0024245/FBgn0000307/FBgn0264493/FBgn0025741/FBgn0034110/FBgn0264894/FBgn0261108/FBgn0030897/FBgn0044826/FBgn0087011/FBgn0025936/FBgn0030163/FBgn0014135/FBgn0015380/FBgn0040505/FBgn0010909/FBgn0030018/FBgn0031885/FBgn0044323/FBgn0031762/FBgn0003733/FBgn0038965/FBg…	spg/sigmar/Sin1/jeb/CG17514/rho/Gadd45/srl/step/mav/tn/dnt/chif/rdx/PlexA/Atg9/CG44085/Atg13/Frq1/Pak3/CG41520/Eph/CG1791/bnl/drl/Alk/msn/slpr/Mnn1/Cka/CG9098/tor/mats/myo/Ras85D/sNPF/Ced-12/Nf1/PPP1R15/Dsor1/Cad96Ca	41
BP	GO:0002682	regulation of immune system process	50|1444	236|10353	0.00137845	0.0133174	FBgn0004240/FBgn0265998/FBgn0260936/FBgn0034476/FBgn0033438/FBgn0039120/FBgn0010388/FBgn0000546/FBgn0037203/FBgn0053207/FBgn0034068/FBgn0013576/FBgn0001085/FBgn0035975/FBgn0042712/FBgn0034246/FBgn0086906/FBgn0001247/FBgn0037384/FBgn0040323/FBgn0011274/FBgn0051660/FBgn0002775/FBgn0043578/FBgn0043575/FBgn0015509/FBgn0086680/FBgn0002525/FBgn0038760/FBgn0004197/FBgn0028982/FBgn0036978/FBgn0052133/FBg…	DptA/Doa/scny/Toll-7/Mmp2/Nup98-96/Dro/EcR/slif/pxb/casp/mtd/fz/PGRP-LA/HBS1/Dcr-2/sls/Ide/dgrn/GNBP1/Dif/smog/msl-3/PGRP-SB1/PGRP-SC2/Cul1/vvl/Lam/MED25/Ser/Spt6/Toll-9/Ptip/E(bx)/pirk/CG9636/key/wun/kug/G9a/neur/slmb/LanB1/Ras85D/LRR/PGRP-LE/DMAP1/hop/Pli/fz2	50
BP	GO:0002252	immune effector process	37|1444	162|10353	0.00140025	0.0134832	FBgn0040817/FBgn0265998/FBgn0260936/FBgn0259170/FBgn0261547/FBgn0034476/FBgn0039120/FBgn0010388/FBgn0264707/FBgn0040324/FBgn0034068/FBgn0035975/FBgn0034246/FBgn0037384/FBgn0025936/FBgn0011274/FBgn0024807/FBgn0051660/FBgn0043578/FBgn0043575/FBgn0015509/FBgn0030326/FBgn0036668/FBgn0086680/FBgn0038760/FBgn0028982/FBgn0052133/FBgn0037556/FBgn0041205/FBgn0040372/FBgn0283468/FBgn0003205/FBgn0030695/FBg…	CG14132/Doa/scny/alpha-Man-Ia/Exn/Toll-7/Nup98-96/Dro/RhoGEF3/Ephrin/casp/PGRP-LA/Dcr-2/dgrn/Eph/Dif/DIP1/smog/PGRP-SB1/PGRP-SC2/Cul1/CG2444/Zcchc7/vvl/MED25/Spt6/Ptip/CG9636/key/G9a/slmb/Ras85D/PGRP-LE/DMAP1/hop/Pli/Dsor1	37
BP	GO:0000731	DNA synthesis involved in DNA repair	7|1444	14|10353	0.00141405	0.0135711	FBgn0005655/FBgn0050169/FBgn0002891/FBgn0002906/FBgn0037554/FBgn0002905/FBgn0035150	PCNA/Brca2/DNApol-zeta/Blm/DNApol-iota/DNApol-theta/Rev1	7
BP	GO:0048568	embryonic organ development	17|1444	57|10353	0.00145648	0.0139324	FBgn0035049/FBgn0015396/FBgn0033438/FBgn0019662/FBgn0039189/FBgn0005631/FBgn0261963/FBgn0039141/FBgn0003345/FBgn0085407/FBgn0004921/FBgn0039532/FBgn0029504/FBgn0000611/FBgn0261800/FBgn0003205/FBgn0016660	Mmp1/jumu/Mmp2/qm/CG18528/robo1/mid/spas/sd/Pvf3/Ggamma1/Mtl/CHES-1-like/exd/LanB1/Ras85D/H15	17
BP	GO:0007015	actin filament organization	38|1444	168|10353	0.00146817	0.0139982	FBgn0000578/FBgn0261811/FBgn0267376/FBgn0026181/FBgn0000463/FBgn0263706/FBgn0039120/FBgn0035533/FBgn0086758/FBgn0003502/FBgn0053208/FBgn0002413/FBgn0263873/FBgn0011760/FBgn0003187/FBgn0001085/FBgn0082582/FBgn0004876/FBgn0021761/FBgn0044826/FBgn0038369/FBgn0003319/FBgn0039532/FBgn0002525/FBgn0013732/FBgn0267795/FBgn0026084/FBgn0039157/FBgn0284435/FBgn0283724/FBgn0036309/FBgn0029881/FBgn0267431/FBg…	ena/pico/SelR/Rok/Dl/CG43658/Nup98-96/Cip4/chinmo/Btk29A/Mical/dco/sick/ctp/qua/fz/tmod/cdi/Nup154/Pak3/Arpc3A/Sb/Mtl/Lam/sced/Frl/cib/Myo95E/tyn/Girdin/Hip1/pigs/Myo81F/CG6891/Ced-12/shi/DAAM/ed	38
BP	GO:0045666	positive regulation of neuron differentiation	23|1444	87|10353	0.00147936	0.014013	FBgn0264324/FBgn0034697/FBgn0037375/FBgn0000546/FBgn0011760/FBgn0001085/FBgn0025741/FBgn0039141/FBgn0005612/FBgn0025740/FBgn0010194/FBgn0015838/FBgn0283472/FBgn0015509/FBgn0003090/FBgn0285926/FBgn0032929/FBgn0040372/FBgn0263239/FBgn0283468/FBgn0003205/FBgn0085447/FBgn0004574	spg/GM130/kat-60L1/EcR/ctp/fz/PlexA/spas/Sox14/PlexB/Wnt5/Vang/S6k/Cul1/pk/Imp/Mcm10/G9a/dar1/slmb/Ras85D/sif/Rop	23
BP	GO:0060828	regulation of canonical Wnt signaling pathway	23|1444	87|10353	0.00147936	0.014013	FBgn0000097/FBgn0034903/FBgn0005640/FBgn0011817/FBgn0035142/FBgn0033438/FBgn0002413/FBgn0040271/FBgn0027548/FBgn0002945/FBgn0044028/FBgn0016977/FBgn0013725/FBgn0015509/FBgn0030674/FBgn0027342/FBgn0035153/FBgn0029123/FBgn0036897/FBgn0283468/FBgn0037657/FBgn0026598/FBgn0011481	aop/sona/Eip63E/nmo/Hipk/Mmp2/dco/Sulf1/nito/nkd/Notum/spen/phyl/Cul1/HUWE1/fz4/ebd1/SoxN/Rnf146/slmb/hyx/Apc2/Ssdp	23
BP	GO:0030534	adult behavior	36|1444	157|10353	0.0014984	0.0141139	FBgn0000055/FBgn0005626/FBgn0086778/FBgn0011260/FBgn0037705/FBgn0022382/FBgn0034636/FBgn0004635/FBgn0286785/FBgn0000479/FBgn0053207/FBgn0020300/FBgn0002413/FBgn0085387/FBgn0039141/FBgn0004575/FBgn0039003/FBgn0004435/FBgn0051320/FBgn0036850/FBgn0052423/FBgn0032593/FBgn0002525/FBgn0003435/FBgn0026086/FBgn0011802/FBgn0266572/FBgn0002921/FBgn0010473/FBgn0000635/FBgn0032840/FBgn0015269/FBgn0000273/FBg…	Adh/ple/nAChRalpha7/Sema2a/mura/Pka-R2/twz/rho/scb/dnc/pxb/geko/dco/shakB/spas/Syn/wfs1/Galphaq/HEATR2/Gem2/shep/Trpgamma/Lam/sm/Adar/Gem3/ebo/Atpalpha/tutl/Fas2/sNPF/Nf1/Pka-C1/pum/homer/Cirl	36
BP	GO:0001708	cell fate specification	27|1444	108|10353	0.00149972	0.0141139	FBgn0000097/FBgn0023001/FBgn0086677/FBgn0000463/FBgn0001981/FBgn0004635/FBgn0000180/FBgn0266083/FBgn0261648/FBgn0261963/FBgn0001085/FBgn0002945/FBgn0004595/FBgn0004837/FBgn0053193/FBgn0000611/FBgn0015371/FBgn0026598/FBgn0026199/FBgn0003205/FBgn0016660/FBgn0041156/FBgn0033988/FBgn0002441/FBgn0000547/FBgn0033652/FBgn0016797	aop/melt/jeb/Dl/esg/rho/bib/ocm/salm/mid/fz/nkd/pros/Su(H)/sav/exd/chn/Apc2/myo/Ras85D/H15/exex/pcs/l(3)mbt/ed/ths/fz2	27
BP	GO:0018108	peptidyl-tyrosine phosphorylation	18|1444	62|10353	0.00150523	0.01412	FBgn0265998/FBgn0016930/FBgn0035142/FBgn0027101/FBgn0003502/FBgn0024245/FBgn0025936/FBgn0015380/FBgn0263998/FBgn0040505/FBgn0015399/FBgn0028341/FBgn0003733/FBgn0004864/FBgn0033988/FBgn0020440/FBgn0010269/FBgn0022800	Doa/Dyrk2/Hipk/Dyrk3/Btk29A/dnt/Eph/drl/Ack-like/Alk/kek1/Ptpmeg2/tor/hop/pcs/Fak/Dsor1/Cad96Ca	18
BP	GO:0042060	wound healing	26|1444	103|10353	0.00156633	0.0146459	FBgn0283437/FBgn0035049/FBgn0036101/FBgn0038079/FBgn0026181/FBgn0033438/FBgn0001321/FBgn0286785/FBgn0044452/FBgn0261278/FBgn0264707/FBgn0086655/FBgn0262656/FBgn0035398/FBgn0259211/FBgn0003042/FBgn0243486/FBgn0038180/FBgn0011703/FBgn0039532/FBgn0020261/FBgn0031068/FBgn0039044/FBgn0032250/FBgn0000547/FBgn0022800	PPO1/Mmp1/NijA/NijC/Rok/Mmp2/knk/scb/Atg2/grp/RhoGEF3/jing/Myc/Cht7/grh/Pc/rdo/Cht5/RnrL/Mtl/pcm/Alr/p53/holn1/ed/Cad96Ca	26
BP	GO:0006259	DNA metabolic process	72|1444	369|10353	0.00162103	0.0150856	FBgn0260397/FBgn0037897/FBgn0261618/FBgn0005655/FBgn0041627/FBgn0001981/FBgn0050169/FBgn0028525/FBgn0260817/FBgn0002891/FBgn0002906/FBgn0260794/FBgn0050085/FBgn0011704/FBgn0262656/FBgn0011774/FBgn0004698/FBgn0037554/FBgn0003502/FBgn0000307/FBgn0002901/FBgn0002887/FBgn0031484/FBgn0285892/FBgn0004367/FBgn0034246/FBgn0004436/FBgn0015351/FBgn0035918/FBgn0042696/FBgn0028406/FBgn0003483/FBgn0038252/FBg…	Su(var)3-3/CG5270/larp/PCNA/Ku80/esg/Brca2/c(2)M/gkt/DNApol-zeta/Blm/ctrip/Rif1/RnrS/Myc/Irbp/Xpc/DNApol-iota/Btk29A/chif/mus304/mus201/CG3165/tea/mei-41/Dcr-2/Ubc6/CG14906/Cdc6/NfI/Drep4/spn-E/BigH1/dgrn/jnj/hay/ADD1/Thd1/kin17/RPA2/RnrL/Nipped-B/Rad23/DNApol-theta/HUWE1/ver/mus101/fkh/p53/Mcm10/FANCI/Tet/Mnn1/stwl/Nse4/Msh6/CG10254/DNApol-delta/Rev1/RpA-70/DNAlig3/WRNexo/Cul4/DNApol-epsilon255/…	72
BP	GO:0008039	synaptic target recognition	15|1444	48|10353	0.00162372	0.0150856	FBgn0035539/FBgn0264273/FBgn0250871/FBgn0011260/FBgn0011259/FBgn0040271/FBgn0015774/FBgn0085407/FBgn0014007/FBgn0004449/FBgn0032629/FBgn0039528/FBgn0010473/FBgn0005775/FBgn0016797	slow/Sema2b/pot/Sema2a/Sema1a/Sulf1/NetB/Pvf3/Ptp69D/Ten-m/beat-IIIc/dsd/tutl/Con/fz2	15
BP	GO:0000076	DNA replication checkpoint	8|1444	18|10353	0.00167025	0.0154685	FBgn0261278/FBgn0002901/FBgn0004367/FBgn0035918/FBgn0002878/FBgn0260985/FBgn0286788/FBgn0010269	grp/mus304/mei-41/Cdc6/mus101/RfC4/Orc1/Dsor1	8
BP	GO:0007591	molting cycle, chitin-based cuticle	24|1444	93|10353	0.00169009	0.0155913	FBgn0004034/FBgn0000527/FBgn0005626/FBgn0035049/FBgn0283531/FBgn0250871/FBgn0004396/FBgn0001321/FBgn0085432/FBgn0000546/FBgn0031097/FBgn0035398/FBgn0260653/FBgn0001085/FBgn0261341/FBgn0038180/FBgn0039396/FBgn0003255/FBgn0029123/FBgn0284435/FBgn0261238/FBgn0000564/FBgn0026598/FBgn0016797	y/e/ple/Mmp1/Duox/pot/CrebA/knk/pan/EcR/obst-A/Cht7/serp/fz/verm/Cht5/CCAP-R/rk/SoxN/tyn/Alh/Eh/Apc2/fz2	24
BP	GO:0035331	negative regulation of hippo signaling	13|1444	39|10353	0.00170262	0.0155913	FBgn0035142/FBgn0284247/FBgn0040011/FBgn0004859/FBgn0040294/FBgn0015509/FBgn0044323/FBgn0031871/FBgn0003733/FBgn0029006/FBgn0283468/FBgn0030366/FBgn0032363	Hipk/ds/Slmap/ci/POSH/Cul1/Cka/Fgop2/tor/Smurf/slmb/Usp7/Dlg5	13
BP	GO:0001737	establishment of imaginal disc-derived wing hair orientation	10|1444	26|10353	0.00170497	0.0155913	FBgn0001075/FBgn0001259/FBgn0026181/FBgn0284247/FBgn0000658/FBgn0002413/FBgn0001085/FBgn0015838/FBgn0003090/FBgn0039532	ft/in/Rok/ds/fj/dco/fz/Vang/pk/Mtl	10
BP	GO:0048864	stem cell development	10|1444	26|10353	0.00170497	0.0155913	FBgn0010300/FBgn0264273/FBgn0011260/FBgn0284221/FBgn0011259/FBgn0261963/FBgn0260943/FBgn0010768/FBgn0016059/FBgn0051005	brat/Sema2b/Sema2a/Sema5c/Sema1a/mid/Rbp6/sqz/Sema1b/qless	10
BP	GO:0046530	photoreceptor cell differentiation	47|1444	221|10353	0.00174148	0.015867	FBgn0000097/FBgn0023001/FBgn0264324/FBgn0086677/FBgn0265998/FBgn0013765/FBgn0000463/FBgn0034049/FBgn0029082/FBgn0261722/FBgn0004635/FBgn0000575/FBgn0000546/FBgn0261648/FBgn0001085/FBgn0259211/FBgn0004876/FBgn0022960/FBgn0039234/FBgn0004595/FBgn0013725/FBgn0264006/FBgn0039883/FBgn0003410/FBgn0004449/FBgn0003416/FBgn0027495/FBgn0040505/FBgn0010909/FBgn0265630/FBgn0039044/FBgn0032929/FBgn0011666/FBg…	aop/melt/spg/jeb/Doa/cnn/Dl/bdg/hbs/fwe/rho/emc/EcR/salm/fz/grh/cdi/vimar/Nct/pros/phyl/dysc/RhoGAP100F/sina/Ten-m/sl/Smyd4-4/Alk/msn/sno/p53/Mcm10/msi/Liprin-alpha/tutl/sav/Afti/neur/tgo/rau/myo/Ras85D/hop/Smyd4-3/csw/ed/Dsor1	47
BP	GO:0030308	negative regulation of cell growth	9|1444	22|10353	0.00174602	0.015867	FBgn0264273/FBgn0011260/FBgn0284221/FBgn0011259/FBgn0033784/FBgn0035424/FBgn0034897/FBgn0000659/FBgn0016059	Sema2b/Sema2a/Sema5c/Sema1a/SCCRO3/Larp4B/Sesn/fkh/Sema1b	9
BP	GO:0046331	lateral inhibition	6|1444	11|10353	0.00179466	0.0162077	FBgn0002643/FBgn0000463/FBgn0033438/FBgn0000180/FBgn0039234/FBgn0004197	mam/Dl/Mmp2/bib/Nct/Ser	6
BP	GO:0048841	regulation of axon extension involved in axon guidance	6|1444	11|10353	0.00179466	0.0162077	FBgn0264273/FBgn0011260/FBgn0284221/FBgn0011259/FBgn0046704/FBgn0016059	Sema2b/Sema2a/Sema5c/Sema1a/Liprin-alpha/Sema1b	6
BP	GO:0030111	regulation of Wnt signaling pathway	25|1444	99|10353	0.00189846	0.0169869	FBgn0000097/FBgn0034903/FBgn0005640/FBgn0011817/FBgn0016930/FBgn0035142/FBgn0026181/FBgn0033438/FBgn0002413/FBgn0040271/FBgn0027548/FBgn0002945/FBgn0044028/FBgn0016977/FBgn0013725/FBgn0015509/FBgn0030674/FBgn0027342/FBgn0035153/FBgn0029123/FBgn0036897/FBgn0283468/FBgn0037657/FBgn0026598/FBgn0011481	aop/sona/Eip63E/nmo/Dyrk2/Hipk/Rok/Mmp2/dco/Sulf1/nito/nkd/Notum/spen/phyl/Cul1/HUWE1/fz4/ebd1/SoxN/Rnf146/slmb/hyx/Apc2/Ssdp	25
BP	GO:0046579	positive regulation of Ras protein signal transduction	14|1444	44|10353	0.00189847	0.0169869	FBgn0263706/FBgn0261547/FBgn0038504/FBgn0040011/FBgn0023540/FBgn0086779/FBgn0025740/FBgn0024277/FBgn0044323/FBgn0031762/FBgn0262562/FBgn0031871/FBgn0003733/FBgn0050440	CG43658/Exn/Sur-8/Slmap/CG3630/step/PlexB/trio/Cka/CG9098/CG43102/Fgop2/tor/CG30440	14
BP	GO:0051057	positive regulation of small GTPase mediated signal transduction	14|1444	44|10353	0.00189847	0.0169869	FBgn0263706/FBgn0261547/FBgn0038504/FBgn0040011/FBgn0023540/FBgn0086779/FBgn0025740/FBgn0024277/FBgn0044323/FBgn0031762/FBgn0262562/FBgn0031871/FBgn0003733/FBgn0050440	CG43658/Exn/Sur-8/Slmap/CG3630/step/PlexB/trio/Cka/CG9098/CG43102/Fgop2/tor/CG30440	14
BP	GO:0007297	ovarian follicle cell migration	32|1444	137|10353	0.00194892	0.0173849	FBgn0000097/FBgn0085443/FBgn0000578/FBgn0000463/FBgn0259984/FBgn0266521/FBgn0000546/FBgn0086655/FBgn0001085/FBgn0025866/FBgn0015838/FBgn0003416/FBgn0001301/FBgn0003255/FBgn0010909/FBgn0266674/FBgn0004364/FBgn0015477/FBgn0034009/FBgn0041096/FBgn0028341/FBgn0003964/FBgn0261574/FBgn0052296/FBgn0283468/FBgn0003205/FBgn0032409/FBgn0261285/FBgn0004864/FBgn0003392/FBgn0010269/FBgn0032363	aop/spri/ena/Dl/kuz/stai/EcR/jing/fz/CalpB/Vang/sl/kel/rk/msn/Sec15/18w/Rme-8/CG8155/rols/Ptpmeg2/usp/kug/Mrtf/slmb/Ras85D/Ced-12/Ppcs/hop/shi/Dsor1/Dlg5	32
BP	GO:0042303	molting cycle	24|1444	94|10353	0.00197596	0.0175722	FBgn0004034/FBgn0000527/FBgn0005626/FBgn0035049/FBgn0283531/FBgn0250871/FBgn0004396/FBgn0001321/FBgn0085432/FBgn0000546/FBgn0031097/FBgn0035398/FBgn0260653/FBgn0001085/FBgn0261341/FBgn0038180/FBgn0039396/FBgn0003255/FBgn0029123/FBgn0284435/FBgn0261238/FBgn0000564/FBgn0026598/FBgn0016797	y/e/ple/Mmp1/Duox/pot/CrebA/knk/pan/EcR/obst-A/Cht7/serp/fz/verm/Cht5/CCAP-R/rk/SoxN/tyn/Alh/Eh/Apc2/fz2	24
BP	GO:0035317	imaginal disc-derived wing hair organization	15|1444	49|10353	0.0020436	0.0181183	FBgn0001075/FBgn0001259/FBgn0026181/FBgn0284247/FBgn0000658/FBgn0035533/FBgn0002413/FBgn0003187/FBgn0001085/FBgn0016977/FBgn0003744/FBgn0015838/FBgn0003090/FBgn0039532/FBgn0035719	ft/in/Rok/ds/fj/Cip4/dco/qua/fz/spen/trc/Vang/pk/Mtl/tow	15
BP	GO:0000122	negative regulation of transcription by RNA polymerase II	52|1444	252|10353	0.00205003	0.01812	FBgn0260397/FBgn0000097/FBgn0001180/FBgn0036522/FBgn0003866/FBgn0028979/FBgn0001981/FBgn0000575/FBgn0024250/FBgn0024244/FBgn0052767/FBgn0035625/FBgn0032763/FBgn0000546/FBgn0086655/FBgn0004859/FBgn0266083/FBgn0032391/FBgn0261963/FBgn0005624/FBgn0004880/FBgn0263511/FBgn0032223/FBgn0040318/FBgn0001150/FBgn0038418/FBgn0004595/FBgn0042696/FBgn0034650/FBgn0052479/FBgn0051224/FBgn0011274/FBgn0004198/FBg…	Su(var)3-3/aop/hb/Phs/tsh/tio/esg/emc/brk/drm/CG32767/Blimp-1/CG17568/EcR/jing/ci/ocm/escl/mid/Psc/scrt/Vsx1/GATAd/HGTX/gt/pad/pros/NfI/NC2alpha/Usp10/CG31224/Dif/ct/sug/Su(H)/zfh1/Rbf2/fkh/mirr/bowl/CG1663/CG43689/chn/dar1/tgo/shn/CG4360/H15/CG2199/DMAP1/zfh2/l(3)mbt	52
BP	GO:0050769	positive regulation of neurogenesis	29|1444	121|10353	0.00205687	0.0181254	FBgn0264324/FBgn0034697/FBgn0037375/FBgn0000546/FBgn0262656/FBgn0011760/FBgn0001085/FBgn0025741/FBgn0039141/FBgn0005612/FBgn0017418/FBgn0004595/FBgn0025740/FBgn0010194/FBgn0015838/FBgn0283472/FBgn0015509/FBgn0003090/FBgn0285926/FBgn0259789/FBgn0032929/FBgn0044323/FBgn0040372/FBgn0263239/FBgn0283468/FBgn0003205/FBgn0085447/FBgn0004574/FBgn0033652	spg/GM130/kat-60L1/EcR/Myc/ctp/fz/PlexA/spas/Sox14/ari-1/pros/PlexB/Wnt5/Vang/S6k/Cul1/pk/Imp/zld/Mcm10/Cka/G9a/dar1/slmb/Ras85D/sif/Rop/ths	29
BP	GO:0006836	neurotransmitter transport	33|1444	143|10353	0.00206538	0.0181454	FBgn0011288/FBgn0033911/FBgn0033443/FBgn0034049/FBgn0261547/FBgn0261089/FBgn0031424/FBgn0270928/FBgn0031939/FBgn0034911/FBgn0004575/FBgn0261090/FBgn0030897/FBgn0266721/FBgn0038641/FBgn0261085/FBgn0013343/FBgn0030505/FBgn0035756/FBgn0053653/FBgn0005586/FBgn0259824/FBgn0266674/FBgn0003996/FBgn0083228/FBgn0033876/FBgn0033708/FBgn0034389/FBgn0030412/FBgn0029663/FBgn0004574/FBgn0033313/FBgn0004179	Snap25/VGAT/CG1698/bdg/Exn/Sytalpha/VGlut/VAChT/CG13796/GlyT/Syn/Sytbeta/Frq1/gammaSnap2/ChT/Syt12/Syx1A/NFAT/unc-13-4A/Cadps/Rab3/Hip14/Sec15/w/Frq2/Syngr/CG8850/Mctp/Tomosyn/CG10804/Rop/Cirl/Csp	33
BP	GO:0007365	periodic partitioning	16|1444	54|10353	0.00214317	0.0187721	FBgn0020251/FBgn0024244/FBgn0085432/FBgn0004859/FBgn0003300/FBgn0001085/FBgn0264493/FBgn0002945/FBgn0029088/FBgn0001148/FBgn0262739/FBgn0004893/FBgn0029123/FBgn0026598/FBgn0004864/FBgn0016797	sfl/drm/pan/ci/run/fz/rdx/nkd/disp/gsb/AGO1/bowl/SoxN/Apc2/hop/fz2	16
BP	GO:0035222	wing disc pattern formation	21|1444	79|10353	0.00216664	0.0189207	FBgn0011817/FBgn0003866/FBgn0031872/FBgn0036814/FBgn0000463/FBgn0284247/FBgn0004859/FBgn0039380/FBgn0040271/FBgn0040071/FBgn0027548/FBgn0044028/FBgn0016977/FBgn0034071/FBgn0029088/FBgn0037021/FBgn0004837/FBgn0004197/FBgn0265630/FBgn0010651/FBgn0003396	nmo/tsh/ihog/CG14073/Dl/ds/ci/CG5890/Sulf1/tara/nito/Notum/spen/CG8405/disp/CG11399/Su(H)/Ser/sno/MFS14/shn	21
BP	GO:0010160	formation of animal organ boundary	13|1444	40|10353	0.00220552	0.0191452	FBgn0003866/FBgn0005631/FBgn0001085/FBgn0015774/FBgn0013725/FBgn0004837/FBgn0031879/FBgn0003339/FBgn0039632/FBgn0000611/FBgn0002932/FBgn0003396/FBgn0011592	tsh/robo1/fz/NetB/phyl/Su(H)/uif/Scr/Cul5/exd/neur/shn/fra	13
BP	GO:0090090	negative regulation of canonical Wnt signaling pathway	13|1444	40|10353	0.00220552	0.0191452	FBgn0000097/FBgn0011817/FBgn0033438/FBgn0040271/FBgn0002945/FBgn0044028/FBgn0013725/FBgn0015509/FBgn0030674/FBgn0027342/FBgn0029123/FBgn0283468/FBgn0026598	aop/nmo/Mmp2/Sulf1/nkd/Notum/phyl/Cul1/HUWE1/fz4/SoxN/slmb/Apc2	13
BP	GO:0050776	regulation of immune response	38|1444	172|10353	0.00229442	0.0198577	FBgn0004240/FBgn0265998/FBgn0260936/FBgn0034476/FBgn0033438/FBgn0010388/FBgn0037203/FBgn0034068/FBgn0013576/FBgn0035975/FBgn0042712/FBgn0034246/FBgn0001247/FBgn0037384/FBgn0040323/FBgn0011274/FBgn0051660/FBgn0043578/FBgn0043575/FBgn0015509/FBgn0086680/FBgn0002525/FBgn0038760/FBgn0028982/FBgn0036978/FBgn0052133/FBgn0000541/FBgn0034647/FBgn0037556/FBgn0041205/FBgn0016078/FBgn0261574/FBgn0283468/FBg…	DptA/Doa/scny/Toll-7/Mmp2/Dro/slif/casp/mtd/PGRP-LA/HBS1/Dcr-2/Ide/dgrn/GNBP1/Dif/smog/PGRP-SB1/PGRP-SC2/Cul1/vvl/Lam/MED25/Spt6/Toll-9/Ptip/E(bx)/pirk/CG9636/key/wun/kug/slmb/LanB1/LRR/PGRP-LE/DMAP1/Pli	38
BP	GO:0008283	cell proliferation	71|1444	368|10353	0.00235417	0.0203144	FBgn0026404/FBgn0010300/FBgn0001180/FBgn0001075/FBgn0265998/FBgn0013765/FBgn0003866/FBgn0000463/FBgn0001981/FBgn0033438/FBgn0004635/FBgn0026620/FBgn0085432/FBgn0000546/FBgn0262656/FBgn0261268/FBgn0004859/FBgn0053207/FBgn0261647/FBgn0013576/FBgn0001085/FBgn0260634/FBgn0263511/FBgn0259211/FBgn0003345/FBgn0086906/FBgn0003520/FBgn0021761/FBgn0004595/FBgn0031799/FBgn0039861/FBgn0011274/FBgn0001179/FBg…	Dronc/brat/hb/ft/Doa/cnn/tsh/Dl/esg/Mmp2/rho/tacc/pan/EcR/Myc/Cul3/ci/pxb/Axud1/mtd/fz/eIF4G2/Vsx1/grh/sd/sls/stau/Nup154/pros/Pez/pasha/Dif/hay/Ggamma1/Pkc98E/Nup358/Uba1/msl-3/bnl/CycB/CSN3/CG13284/pins/Lam/AGO1/Ack-like/zld/Ser/p53/Mnn1/Cul5/sav/Cka/SoxN/tor/key/pit/mats/slmb/Apc2/shn/Ras85D/wake/insc/Orc1/ago/hop/mira/l(3)mbt/Cad96Ca/fz2	71
BP	GO:0046532	regulation of photoreceptor cell differentiation	14|1444	45|10353	0.00240826	0.0206585	FBgn0000097/FBgn0264324/FBgn0004876/FBgn0039234/FBgn0004595/FBgn0003410/FBgn0003416/FBgn0039044/FBgn0032929/FBgn0002932/FBgn0264075/FBgn0003205/FBgn0000382/FBgn0000547	aop/spg/cdi/Nct/pros/sina/sl/p53/Mcm10/neur/tgo/Ras85D/csw/ed	14
BP	GO:0051259	protein complex oligomerization	14|1444	45|10353	0.00240826	0.0206585	FBgn0026404/FBgn0000097/FBgn0034636/FBgn0085395/FBgn0028397/FBgn0265140/FBgn0039141/FBgn0005564/FBgn0020370/FBgn0003386/FBgn0025394/FBgn0038839/FBgn0002932/FBgn0085413	Dronc/aop/twz/Shawl/Tob/Meltrin/spas/Shal/TppII/Shaw/inc/Ktl/neur/CG34384	14
BP	GO:0050829	defense response to Gram-negative bacterium	28|1444	117|10353	0.00249021	0.0212986	FBgn0004240/FBgn0012042/FBgn0283461/FBgn0034539/FBgn0052185/FBgn0014865/FBgn0034407/FBgn0010388/FBgn0031857/FBgn0037203/FBgn0038530/FBgn0034068/FBgn0263873/FBgn0013576/FBgn0035975/FBgn0042712/FBgn0001247/FBgn0000277/FBgn0000276/FBgn0000279/FBgn0043575/FBgn0035813/FBgn0041205/FBgn0016078/FBgn0261574/FBgn0261800/FBgn0030695/FBgn0011674	DptA/AttA/Drs/CG11159/edin/Mtk/DptB/Dro/LUBEL/slif/AttD/casp/sick/mtd/PGRP-LA/HBS1/Ide/CecA2/CecA1/CecC/PGRP-SC2/CG8492/key/wun/kug/LanB1/PGRP-LE/insc	28
BP	GO:0001751	compound eye photoreceptor cell differentiation	41|1444	190|10353	0.00250714	0.0213079	FBgn0000097/FBgn0023001/FBgn0264324/FBgn0086677/FBgn0265998/FBgn0000463/FBgn0034049/FBgn0029082/FBgn0004635/FBgn0000575/FBgn0261648/FBgn0001085/FBgn0259211/FBgn0004876/FBgn0022960/FBgn0039234/FBgn0004595/FBgn0013725/FBgn0264006/FBgn0039883/FBgn0003410/FBgn0004449/FBgn0003416/FBgn0027495/FBgn0040505/FBgn0032929/FBgn0011666/FBgn0046704/FBgn0010473/FBgn0053193/FBgn0038223/FBgn0002932/FBgn0264075/FBg…	aop/melt/spg/jeb/Doa/Dl/bdg/hbs/rho/emc/salm/fz/grh/cdi/vimar/Nct/pros/phyl/dysc/RhoGAP100F/sina/Ten-m/sl/Smyd4-4/Alk/Mcm10/msi/Liprin-alpha/tutl/sav/Afti/neur/tgo/rau/myo/Ras85D/hop/Smyd4-3/csw/ed/Dsor1	41
BP	GO:0007163	establishment or maintenance of cell polarity	46|1444	219|10353	0.00250969	0.0213079	FBgn0000097/FBgn0034408/FBgn0001075/FBgn0033935/FBgn0011817/FBgn0011224/FBgn0000542/FBgn0026181/FBgn0000463/FBgn0284247/FBgn0034049/FBgn0029082/FBgn0260817/FBgn0000658/FBgn0262975/FBgn0002413/FBgn0011760/FBgn0266409/FBgn0001085/FBgn0264493/FBgn0259211/FBgn0003326/FBgn0015838/FBgn0004921/FBgn0051660/FBgn0027343/FBgn0040080/FBgn0003090/FBgn0039532/FBgn0004882/FBgn0014343/FBgn0267795/FBgn0261574/FBg…	aop/sano/ft/Sin1/nmo/heph/ec/Rok/Dl/ds/bdg/hbs/gkt/fj/cnc/dco/ctp/CG45049/fz/rdx/grh/sca/Vang/Ggamma1/smog/fz3/pins/pk/Mtl/orb/mirr/Frl/kug/sff/slmb/Apc2/Tomosyn/Ras85D/wake/insc/Dg/Pka-C1/Klp10A/hop/csw/ed	46
BP	GO:0042246	tissue regeneration	9|1444	23|10353	0.00251756	0.0213079	FBgn0035049/FBgn0036101/FBgn0038079/FBgn0086655/FBgn0262656/FBgn0243486/FBgn0011703/FBgn0031068/FBgn0039044	Mmp1/NijA/NijC/jing/Myc/rdo/RnrL/Alr/p53	9
BP	GO:0008362	chitin-based embryonic cuticle biosynthetic process	8|1444	19|10353	0.00253565	0.0213079	FBgn0250871/FBgn0001321/FBgn0001311/FBgn0000546/FBgn0031097/FBgn0259211/FBgn0284435/FBgn0026598	pot/knk/kkv/EcR/obst-A/grh/tyn/Apc2	8
BP	GO:0007498	mesoderm development	25|1444	101|10353	0.00254928	0.0213079	FBgn0002643/FBgn0086677/FBgn0034137/FBgn0000463/FBgn0020251/FBgn0033520/FBgn0035533/FBgn0085432/FBgn0000180/FBgn0086906/FBgn0029002/FBgn0000064/FBgn0035917/FBgn0004921/FBgn0051660/FBgn0033521/FBgn0040505/FBgn0004606/FBgn0030766/FBgn0002932/FBgn0003396/FBgn0003205/FBgn0033988/FBgn0000382/FBgn0033652	mam/jeb/CG4945/Dl/sfl/Prx2540-1/Cip4/pan/bib/sls/miple2/Ald1/Zasp66/Ggamma1/smog/CG12896/Alk/zfh1/mthl1/neur/shn/Ras85D/pcs/csw/ths	25
BP	GO:0035315	hair cell differentiation	15|1444	50|10353	0.00254991	0.0213079	FBgn0001075/FBgn0001259/FBgn0026181/FBgn0284247/FBgn0000658/FBgn0035533/FBgn0002413/FBgn0003187/FBgn0001085/FBgn0016977/FBgn0003744/FBgn0015838/FBgn0003090/FBgn0039532/FBgn0035719	ft/in/Rok/ds/fj/Cip4/dco/qua/fz/spen/trc/Vang/pk/Mtl/tow	15
BP	GO:0035316	non-sensory hair organization	15|1444	50|10353	0.00254991	0.0213079	FBgn0001075/FBgn0001259/FBgn0026181/FBgn0284247/FBgn0000658/FBgn0035533/FBgn0002413/FBgn0003187/FBgn0001085/FBgn0016977/FBgn0003744/FBgn0015838/FBgn0003090/FBgn0039532/FBgn0035719	ft/in/Rok/ds/fj/Cip4/dco/qua/fz/spen/trc/Vang/pk/Mtl/tow	15
BP	GO:0046777	protein autophosphorylation	15|1444	50|10353	0.00254991	0.0213079	FBgn0260945/FBgn0011817/FBgn0265998/FBgn0259678/FBgn0003502/FBgn0002413/FBgn0264607/FBgn0283657/FBgn0044826/FBgn0025936/FBgn0263998/FBgn0030018/FBgn0003733/FBgn0004864/FBgn0020440	Atg1/nmo/Doa/sqa/Btk29A/dco/CaMKII/Tlk/Pak3/Eph/Ack-like/slpr/tor/hop/Fak	15
BP	GO:0043065	positive regulation of apoptotic process	19|1444	70|10353	0.00266856	0.0222355	FBgn0026404/FBgn0260945/FBgn0001075/FBgn0034894/FBgn0003997/FBgn0261722/FBgn0032493/FBgn0011704/FBgn0000546/FBgn0019972/FBgn0259152/FBgn0261268/FBgn0033784/FBgn0264493/FBgn0261108/FBgn0011703/FBgn0011710/FBgn0039044/FBgn0053193	Dronc/Atg1/ft/sigmar/hid/fwe/Mabi/RnrS/EcR/Drice/Clbn/Cul3/SCCRO3/rdx/Atg13/RnrL/Sep1/p53/sav	19
BP	GO:0008544	epidermis development	18|1444	65|10353	0.00269044	0.0223537	FBgn0001075/FBgn0001259/FBgn0003866/FBgn0028979/FBgn0026181/FBgn0284247/FBgn0000658/FBgn0035533/FBgn0000546/FBgn0002413/FBgn0003187/FBgn0001085/FBgn0016977/FBgn0003744/FBgn0015838/FBgn0003090/FBgn0039532/FBgn0035719	ft/in/tsh/tio/Rok/ds/fj/Cip4/EcR/dco/qua/fz/spen/trc/Vang/pk/Mtl/tow	18
BP	GO:0031570	DNA integrity checkpoint	13|1444	41|10353	0.00282426	0.0233987	FBgn0011474/FBgn0261278/FBgn0002901/FBgn0004367/FBgn0035918/FBgn0041164/FBgn0002878/FBgn0031885/FBgn0029504/FBgn0260985/FBgn0286788/FBgn0038815/FBgn0010269	PR-Set7/grp/mus304/mei-41/Cdc6/armi/mus101/Mnn1/CHES-1-like/RfC4/Orc1/CG5466/Dsor1	13
BP	GO:0043087	regulation of GTPase activity	28|1444	118|10353	0.00284089	0.0234696	FBgn0085443/FBgn0020304/FBgn0264324/FBgn0028743/FBgn0259736/FBgn0261547/FBgn0026376/FBgn0031233/FBgn0038401/FBgn0265597/FBgn0025741/FBgn0022960/FBgn0025740/FBgn0039883/FBgn0039302/FBgn0038853/FBgn0261928/FBgn0030808/FBgn0039056/FBgn0033264/FBgn0034009/FBgn0259216/FBgn0030412/FBgn0085447/FBgn0032409/FBgn0015269/FBgn0031769/FBgn0026056	spri/drongo/spg/Dhit/CG42390/Exn/Rgl/Tbc1d15-17/CG5916/rad/PlexA/vimar/PlexB/RhoGAP100F/Nup358/RhoGAP93B/CG42795/RhoGAP15B/CenB1A/Nup50/CG8155/RhoGAP102A/Tomosyn/sif/Ced-12/Nf1/CG9135/Rlip	28
BP	GO:0097479	synaptic vesicle localization	22|1444	86|10353	0.00290702	0.0239479	FBgn0011288/FBgn0261089/FBgn0004575/FBgn0261090/FBgn0266721/FBgn0261085/FBgn0013343/FBgn0039883/FBgn0030505/FBgn0035756/FBgn0053653/FBgn0005586/FBgn0259824/FBgn0086372/FBgn0266674/FBgn0033876/FBgn0046704/FBgn0030412/FBgn0264855/FBgn0003392/FBgn0004574/FBgn0004179	Snap25/Sytalpha/Syn/Sytbeta/gammaSnap2/Syt12/Syx1A/RhoGAP100F/NFAT/unc-13-4A/Cadps/Rab3/Hip14/lap/Sec15/Syngr/Liprin-alpha/Tomosyn/AP-2alpha/shi/Rop/Csp	22
BP	GO:0007528	neuromuscular junction development	39|1444	180|10353	0.00292176	0.0240014	FBgn0010300/FBgn0260945/FBgn0000578/FBgn0033935/FBgn0011817/FBgn0086677/FBgn0286785/FBgn0004516/FBgn0035533/FBgn0266521/FBgn0039914/FBgn0264607/FBgn0039141/FBgn0004575/FBgn0030897/FBgn0019985/FBgn0003520/FBgn0039431/FBgn0061469/FBgn0264006/FBgn0032956/FBgn0283472/FBgn0011771/FBgn0259108/FBgn0024277/FBgn0004449/FBgn0285926/FBgn0011802/FBgn0083228/FBgn0038980/FBgn0002921/FBgn0039632/FBgn0046704/FBg…	brat/Atg1/ena/Sin1/nmo/jeb/scb/Gad1/Cip4/stai/mav/CaMKII/spas/Syn/Frq1/mGluR/stau/plum/Ube3a/dysc/Cul2/S6k/Hem/futsch/trio/Ten-m/Imp/Gem3/Frq2/Octbeta1R/Atpalpha/Cul5/Liprin-alpha/Fas2/sff/Nf1/pum/Fak/Patr-1	39
BP	GO:0048663	neuron fate commitment	25|1444	102|10353	0.00294009	0.0240839	FBgn0000097/FBgn0002643/FBgn0023001/FBgn0264324/FBgn0000463/FBgn0034049/FBgn0004635/FBgn0000575/FBgn0000180/FBgn0261963/FBgn0001085/FBgn0259211/FBgn0004876/FBgn0004595/FBgn0013725/FBgn0003410/FBgn0003416/FBgn0011666/FBgn0053193/FBgn0026199/FBgn0003205/FBgn0041156/FBgn0000382/FBgn0010269/FBgn0016797	aop/mam/melt/spg/Dl/bdg/rho/emc/bib/mid/fz/grh/cdi/pros/phyl/sina/sl/msi/sav/myo/Ras85D/exex/csw/Dsor1/fz2	25
BP	GO:0044087	regulation of cellular component biogenesis	68|1444	353|10353	0.00299428	0.0244589	FBgn0010300/FBgn0032683/FBgn0000578/FBgn0033935/FBgn0011817/FBgn0261811/FBgn0026181/FBgn0263706/FBgn0261560/FBgn0033438/FBgn0039120/FBgn0286785/FBgn0035533/FBgn0028397/FBgn0086758/FBgn0262975/FBgn0003502/FBgn0035295/FBgn0002413/FBgn0003187/FBgn0264607/FBgn0001085/FBgn0082582/FBgn0039141/FBgn0038478/FBgn0003520/FBgn0039431/FBgn0061469/FBgn0264006/FBgn0044826/FBgn0027620/FBgn0003483/FBgn0038369/FBg…	brat/kon/ena/Sin1/nmo/pico/Rok/CG43658/Thor/Mmp2/Nup98-96/scb/Cip4/Tob/chinmo/cnc/Btk29A/Cnb/dco/qua/CaMKII/fz/tmod/spas/cal1/stau/plum/Ube3a/dysc/Pak3/Acf/spn-E/Arpc3A/Syx1A/Rpt4/Cul2/futsch/trio/Mtl/CG5815/Lam/pcm/Rab35/Octbeta1R/Frl/Cul5/Fas2/CG17816/kug/Vps16B/slmb/Rpt3/CG6891/sif/Nf1/Pka-C1/pum/hop/MED14/mira/Rpt1/4E-T/shi/Rpt5/DAAM/Fak/Rop/Patr-1	68
BP	GO:0042327	positive regulation of phosphorylation	37|1444	169|10353	0.0030629	0.0249493	FBgn0264324/FBgn0034894/FBgn0033935/FBgn0086677/FBgn0039959/FBgn0004635/FBgn0033153/FBgn0037248/FBgn0086779/FBgn0039914/FBgn0265356/FBgn0024245/FBgn0000307/FBgn0264493/FBgn0034110/FBgn0264894/FBgn0261108/FBgn0044826/FBgn0087011/FBgn0025936/FBgn0030163/FBgn0014135/FBgn0015380/FBgn0040505/FBgn0010909/FBgn0030018/FBgn0031885/FBgn0044323/FBgn0031762/FBgn0003733/FBgn0038965/FBgn0026199/FBgn0003205/FBg…	spg/sigmar/Sin1/jeb/CG17514/rho/Gadd45/srl/step/mav/tn/dnt/chif/rdx/Atg9/CG44085/Atg13/Pak3/CG41520/Eph/CG1791/bnl/drl/Alk/msn/slpr/Mnn1/Cka/CG9098/tor/mats/myo/Ras85D/sNPF/Ced-12/Dsor1/Cad96Ca	37
BP	GO:0034248	regulation of cellular amide metabolic process	48|1444	233|10353	0.00308603	0.0250675	FBgn0010300/FBgn0261618/FBgn0011224/FBgn0053100/FBgn0260400/FBgn0052364/FBgn0264307/FBgn0039959/FBgn0261560/FBgn0262475/FBgn0010388/FBgn0259152/FBgn0011206/FBgn0265356/FBgn0034068/FBgn0264001/FBgn0003520/FBgn0035424/FBgn0035016/FBgn0263144/FBgn0039861/FBgn0087039/FBgn0259745/FBgn0039261/FBgn0051660/FBgn0034259/FBgn0043575/FBgn0086680/FBgn0039139/FBgn0038760/FBgn0262739/FBgn0026086/FBgn0004882/FBg…	brat/larp/heph/eIF4EHP/elav/tut/orb2/CG17514/Thor/bru2/Dro/Clbn/bol/tn/casp/bru3/stau/Larp4B/CG4612/bin3/pasha/Sbp2/wech/Ythdf/smog/P32/PGRP-SC2/vvl/Mettl3/MED25/AGO1/Adar/orb/Not1/Rga/Spt6/Ptip/Not3/msi/twin/tyf/key/Rbfox1/fs(1)K10/Dg/pum/4E-T/bru1	48
BP	GO:0000726	non-recombinational repair	6|1444	12|10353	0.00316789	0.0253851	FBgn0041627/FBgn0002906/FBgn0011774/FBgn0004367/FBgn0002905/FBgn0286075	Ku80/Blm/Irbp/mei-41/DNApol-theta/DNAlig3	6
BP	GO:0010165	response to X-ray	6|1444	12|10353	0.00316789	0.0253851	FBgn0003997/FBgn0041627/FBgn0019972/FBgn0011774/FBgn0039044/FBgn0010269	hid/Ku80/Drice/Irbp/p53/Dsor1	6
BP	GO:0045168	cell-cell signaling involved in cell fate commitment	6|1444	12|10353	0.00316789	0.0253851	FBgn0002643/FBgn0000463/FBgn0033438/FBgn0000180/FBgn0039234/FBgn0004197	mam/Dl/Mmp2/bib/Nct/Ser	6
BP	GO:0002440	production of molecular mediator of immune response	19|1444	71|10353	0.0031775	0.0253851	FBgn0265998/FBgn0260936/FBgn0034476/FBgn0010388/FBgn0034068/FBgn0037384/FBgn0011274/FBgn0051660/FBgn0043575/FBgn0015509/FBgn0086680/FBgn0038760/FBgn0028982/FBgn0052133/FBgn0037556/FBgn0041205/FBgn0283468/FBgn0034537/FBgn0025574	Doa/scny/Toll-7/Dro/casp/dgrn/Dif/smog/PGRP-SC2/Cul1/vvl/MED25/Spt6/Ptip/CG9636/key/slmb/DMAP1/Pli	19
BP	GO:0002700	regulation of production of molecular mediator of immune response	19|1444	71|10353	0.0031775	0.0253851	FBgn0265998/FBgn0260936/FBgn0034476/FBgn0010388/FBgn0034068/FBgn0037384/FBgn0011274/FBgn0051660/FBgn0043575/FBgn0015509/FBgn0086680/FBgn0038760/FBgn0028982/FBgn0052133/FBgn0037556/FBgn0041205/FBgn0283468/FBgn0034537/FBgn0025574	Doa/scny/Toll-7/Dro/casp/dgrn/Dif/smog/PGRP-SC2/Cul1/vvl/MED25/Spt6/Ptip/CG9636/key/slmb/DMAP1/Pli	19
BP	GO:0061844	antimicrobial humoral immune response mediated by antimicrobial peptide	19|1444	71|10353	0.0031775	0.0253851	FBgn0283461/FBgn0265998/FBgn0260936/FBgn0034476/FBgn0010388/FBgn0034068/FBgn0037384/FBgn0011274/FBgn0051660/FBgn0043575/FBgn0015509/FBgn0086680/FBgn0038760/FBgn0028982/FBgn0052133/FBgn0041205/FBgn0283468/FBgn0034537/FBgn0025574	Drs/Doa/scny/Toll-7/Dro/casp/dgrn/Dif/smog/PGRP-SC2/Cul1/vvl/MED25/Spt6/Ptip/key/slmb/DMAP1/Pli	19
BP	GO:0008587	imaginal disc-derived wing margin morphogenesis	16|1444	56|10353	0.00322541	0.0256544	FBgn0002643/FBgn0011224/FBgn0250871/FBgn0035142/FBgn0000463/FBgn0020251/FBgn0001085/FBgn0003326/FBgn0004198/FBgn0261823/FBgn0004197/FBgn0265630/FBgn0284435/FBgn0037657/FBgn0042085/FBgn0016797	mam/heph/pot/Hipk/Dl/sfl/fz/sca/ct/Asx/Ser/sno/tyn/hyx/Bap170/fz2	16
BP	GO:0035069	larval midgut histolysis	10|1444	28|10353	0.00323767	0.0256544	FBgn0260945/FBgn0003997/FBgn0003943/FBgn0044452/FBgn0034110/FBgn0261108/FBgn0030960/FBgn0023143/FBgn0052672/FBgn0029943	Atg1/hid/Ubi-p63E/Atg2/Atg9/Atg13/Atg101/Uba1/Atg8a/Atg5	10
BP	GO:0042659	regulation of cell fate specification	10|1444	28|10353	0.00323767	0.0256544	FBgn0000097/FBgn0261648/FBgn0261963/FBgn0004595/FBgn0004837/FBgn0000611/FBgn0015371/FBgn0016660/FBgn0002441/FBgn0000547	aop/salm/mid/pros/Su(H)/exd/chn/H15/l(3)mbt/ed	10
BP	GO:0006325	chromatin organization	78|1444	416|10353	0.00328178	0.0259332	FBgn0260397/FBgn0002643/FBgn0011474/FBgn0265276/FBgn0260936/FBgn0015396/FBgn0038676/FBgn0039120/FBgn0024250/FBgn0260794/FBgn0086655/FBgn0037760/FBgn0036398/FBgn0032391/FBgn0000307/FBgn0086895/FBgn0005624/FBgn0040071/FBgn0040022/FBgn0003044/FBgn0038478/FBgn0034246/FBgn0004436/FBgn0031431/FBgn0283657/FBgn0020887/FBgn0026427/FBgn0263144/FBgn0038306/FBgn0027620/FBgn0003483/FBgn0038252/FBgn0032691/FBg…	Su(var)3-3/mam/PR-Set7/l(3)neo38/scny/jumu/CG6026/Nup98-96/brk/ctrip/jing/FBXO11/upSET/escl/chif/pea/Psc/tara/Set1/Pcl/cal1/Dcr-2/Ubc6/CG3515/Tlk/Su(z)12/Su(var)2-HP2/bin3/Art3/Acf/spn-E/BigH1/Atac2/P32/msl-3/ADD1/jim/Nipped-B/CG5815/Lam/Asx/AGO1/CG5877/Uch-L5/Art4/Act87E/Hcf/CG14441/ash1/Spt6/Mcm10/CG12659/tou/Mnn1/Ptip/E(bx)/ph-d/Rcd1/CG16779/stwl/CG15439/D12/CG9899/Hira/G9a/Tip60/mu2/hyx/Gcn5/…	78
BP	GO:0048167	regulation of synaptic plasticity	12|1444	37|10353	0.00329071	0.0259333	FBgn0033926/FBgn0011288/FBgn0013334/FBgn0037447/FBgn0004580/FBgn0039141/FBgn0261085/FBgn0005586/FBgn0000635/FBgn0026080/FBgn0034389/FBgn0003392	Arc1/Snap25/Sap47/Neurochondrin/Cbp53E/spas/Syt12/Rab3/Fas2/Tip60/Mctp/shi	12
BP	GO:0015849	organic acid transport	25|1444	103|10353	0.0033804	0.0264965	FBgn0033760/FBgn0033911/FBgn0033443/FBgn0039844/FBgn0031424/FBgn0033368/FBgn0031568/FBgn0037203/FBgn0031939/FBgn0034911/FBgn0031011/FBgn0261794/FBgn0038641/FBgn0023549/FBgn0031064/FBgn0035173/FBgn0033028/FBgn0250862/FBgn0030574/FBgn0032036/FBgn0003996/FBgn0036493/FBgn0024994/FBgn0033708/FBgn0030816	CG8785/VGAT/CG1698/CG1607/VGlut/CG13743/CG10019/slif/CG13796/GlyT/CG8034/kcc/ChT/Mct1/CG12531/CG13907/hrm/CG42237/sbm/CG13384/w/CG7255/Ugalt/CG8850/CG16700	25
BP	GO:0046942	carboxylic acid transport	25|1444	103|10353	0.0033804	0.0264965	FBgn0033760/FBgn0033911/FBgn0033443/FBgn0039844/FBgn0031424/FBgn0033368/FBgn0031568/FBgn0037203/FBgn0031939/FBgn0034911/FBgn0031011/FBgn0261794/FBgn0038641/FBgn0023549/FBgn0031064/FBgn0035173/FBgn0033028/FBgn0250862/FBgn0030574/FBgn0032036/FBgn0003996/FBgn0036493/FBgn0024994/FBgn0033708/FBgn0030816	CG8785/VGAT/CG1698/CG1607/VGlut/CG13743/CG10019/slif/CG13796/GlyT/CG8034/kcc/ChT/Mct1/CG12531/CG13907/hrm/CG42237/sbm/CG13384/w/CG7255/Ugalt/CG8850/CG16700	25
BP	GO:0008285	negative regulation of cell proliferation	22|1444	87|10353	0.00339022	0.0265021	FBgn0026404/FBgn0010300/FBgn0001075/FBgn0265998/FBgn0033438/FBgn0000546/FBgn0053207/FBgn0261647/FBgn0003345/FBgn0004595/FBgn0031799/FBgn0003093/FBgn0032614/FBgn0002525/FBgn0031885/FBgn0039632/FBgn0053193/FBgn0041205/FBgn0038965/FBgn0283468/FBgn0041171/FBgn0002441	Dronc/brat/ft/Doa/Mmp2/EcR/pxb/Axud1/sd/pros/Pez/Pkc98E/CG13284/Lam/Mnn1/Cul5/sav/key/mats/slmb/ago/l(3)mbt	22
BP	GO:0042127	regulation of cell proliferation	50|1444	246|10353	0.00341308	0.0266092	FBgn0026404/FBgn0010300/FBgn0001180/FBgn0001075/FBgn0265998/FBgn0003866/FBgn0000463/FBgn0001981/FBgn0033438/FBgn0085432/FBgn0000546/FBgn0261268/FBgn0004859/FBgn0053207/FBgn0261647/FBgn0013576/FBgn0001085/FBgn0263511/FBgn0259211/FBgn0003345/FBgn0086906/FBgn0021761/FBgn0004595/FBgn0031799/FBgn0011274/FBgn0001179/FBgn0003093/FBgn0039302/FBgn0002775/FBgn0014135/FBgn0032614/FBgn0002525/FBgn0263998/FBg…	Dronc/brat/hb/ft/Doa/tsh/Dl/esg/Mmp2/pan/EcR/Cul3/ci/pxb/Axud1/mtd/fz/Vsx1/grh/sd/sls/Nup154/pros/Pez/Dif/hay/Pkc98E/Nup358/msl-3/bnl/CG13284/Lam/Ack-like/zld/p53/Mnn1/Cul5/sav/Cka/SoxN/tor/key/mats/slmb/Ras85D/ago/hop/l(3)mbt/Cad96Ca/fz2	50
BP	GO:0040029	regulation of gene expression, epigenetic	42|1444	199|10353	0.00344124	0.026757	FBgn0260397/FBgn0037926/FBgn0265276/FBgn0260936/FBgn0037760/FBgn0036398/FBgn0266083/FBgn0032391/FBgn0005624/FBgn0040071/FBgn0042712/FBgn0034246/FBgn0283657/FBgn0263144/FBgn0036451/FBgn0039861/FBgn0003483/FBgn0038252/FBgn0010113/FBgn0002775/FBgn0041164/FBgn0026573/FBgn0027339/FBgn0002525/FBgn0039139/FBgn0262739/FBgn0030625/FBgn0020261/FBgn0026086/FBgn0005386/FBgn0032929/FBgn0004860/FBgn0022786/FBg…	Su(var)3-3/Elp1/l(3)neo38/scny/FBXO11/upSET/ocm/escl/Psc/tara/HBS1/Dcr-2/Tlk/bin3/CG9425/pasha/spn-E/BigH1/hdc/msl-3/armi/ADD1/jim/Lam/Mettl3/AGO1/CG5877/pcm/Adar/ash1/Mcm10/ph-d/Hira/Ccdc85/mu2/Nup153/Bap170/Dg/pum/CG5466/Usp7/calypso	42
BP	GO:0007367	segment polarity determination	13|1444	42|10353	0.00357763	0.0277433	FBgn0020251/FBgn0085432/FBgn0004859/FBgn0003300/FBgn0001085/FBgn0264493/FBgn0002945/FBgn0029088/FBgn0001148/FBgn0262739/FBgn0029123/FBgn0026598/FBgn0016797	sfl/pan/ci/run/fz/rdx/nkd/disp/gsb/AGO1/SoxN/Apc2/fz2	13
BP	GO:0002168	instar larval development	20|1444	77|10353	0.00365552	0.028272	FBgn0035049/FBgn0005640/FBgn0001075/FBgn0004396/FBgn0010452/FBgn0004635/FBgn0001321/FBgn0085432/FBgn0031097/FBgn0260653/FBgn0001085/FBgn0002306/FBgn0261341/FBgn0259745/FBgn0004197/FBgn0029123/FBgn0261238/FBgn0026598/FBgn0003205/FBgn0016797	Mmp1/Eip63E/ft/CrebA/trn/rho/knk/pan/obst-A/serp/fz/sas/verm/wech/Ser/SoxN/Alh/Apc2/Ras85D/fz2	20
BP	GO:0016579	protein deubiquitination	14|1444	47|10353	0.00376698	0.0290567	FBgn0000542/FBgn0260936/FBgn0036180/FBgn0039773/FBgn0010288/FBgn0052479/FBgn0050421/FBgn0261823/FBgn0011327/FBgn0032216/FBgn0029763/FBgn0033551/FBgn0030366/FBgn0262166	ec/scny/Duba/CG2224/Uch/Usp10/Usp15-31/Asx/Uch-L5/Usp14/Usp16-45/CG7222/Usp7/calypso	14
BP	GO:0048512	circadian behavior	27|1444	115|10353	0.00391239	0.0300446	FBgn0000527/FBgn0022382/FBgn0004635/FBgn0000479/FBgn0004244/FBgn0000546/FBgn0261268/FBgn0002413/FBgn0033872/FBgn0004168/FBgn0040071/FBgn0053988/FBgn0264006/FBgn0026401/FBgn0263490/FBgn0026086/FBgn0266137/FBgn0025394/FBgn0026083/FBgn0023416/FBgn0283468/FBgn0266418/FBgn0015269/FBgn0015544/FBgn0000273/FBgn0004864/FBgn0025777	e/Pka-R2/rho/dnc/Rdl/EcR/Cul3/dco/CG6329/5-HT1A/tara/Mid1/dysc/Nipped-B/mld/Adar/Dop1R2/inc/tyf/Ac3/slmb/wake/Nf1/spag/Pka-C1/hop/homer	27
BP	GO:0030335	positive regulation of cell migration	16|1444	57|10353	0.00391572	0.0300446	FBgn0000097/FBgn0085443/FBgn0264273/FBgn0000578/FBgn0011260/FBgn0259984/FBgn0284221/FBgn0011259/FBgn0005631/FBgn0085407/FBgn0003416/FBgn0015477/FBgn0016059/FBgn0283468/FBgn0011592/FBgn0033652	aop/spri/Sema2b/ena/Sema2a/kuz/Sema5c/Sema1a/robo1/Pvf3/sl/Rme-8/Sema1b/slmb/fra/ths	16
BP	GO:0031347	regulation of defense response	35|1444	160|10353	0.00395973	0.0303024	FBgn0004240/FBgn0260936/FBgn0034476/FBgn0033438/FBgn0039120/FBgn0010388/FBgn0031857/FBgn0037203/FBgn0034068/FBgn0013576/FBgn0035975/FBgn0042712/FBgn0034246/FBgn0001247/FBgn0037384/FBgn0040323/FBgn0011274/FBgn0051660/FBgn0043575/FBgn0015509/FBgn0038760/FBgn0028982/FBgn0036978/FBgn0052133/FBgn0000541/FBgn0034647/FBgn0041205/FBgn0016078/FBgn0261574/FBgn0040372/FBgn0283468/FBgn0261800/FBgn0030695/FBg…	DptA/scny/Toll-7/Mmp2/Nup98-96/Dro/LUBEL/slif/casp/mtd/PGRP-LA/HBS1/Dcr-2/Ide/dgrn/GNBP1/Dif/smog/PGRP-SC2/Cul1/MED25/Spt6/Toll-9/Ptip/E(bx)/pirk/key/wun/kug/G9a/slmb/LanB1/PGRP-LE/DMAP1/Pli	35
BP	GO:0050808	synapse organization	59|1444	302|10353	0.00397676	0.0303528	FBgn0010300/FBgn0260945/FBgn0000578/FBgn0033935/FBgn0011817/FBgn0086677/FBgn0261560/FBgn0011259/FBgn0286785/FBgn0004516/FBgn0030183/FBgn0260995/FBgn0260386/FBgn0035533/FBgn0266521/FBgn0039914/FBgn0053208/FBgn0264607/FBgn0039141/FBgn0040823/FBgn0004575/FBgn0030897/FBgn0019985/FBgn0003520/FBgn0039431/FBgn0052600/FBgn0051646/FBgn0061469/FBgn0004595/FBgn0264006/FBgn0044826/FBgn0039883/FBgn0032956/FBg…	brat/Atg1/ena/Sin1/nmo/jeb/Thor/Sema1a/scb/Gad1/CG15309/dpr21/mtg/Cip4/stai/mav/Mical/CaMKII/spas/dpr6/Syn/Frq1/mGluR/stau/plum/dpr8/DIP-theta/Ube3a/pros/dysc/Pak3/RhoGAP100F/Cul2/S6k/drl/Hem/futsch/trio/Ten-m/Rab3/AGO1/CG7166/Imp/Gem3/Frq2/Octbeta1R/Appl/Atpalpha/CG12717/Cul5/Liprin-alpha/Fas2/Tip60/sff/Nf1/pum/Fak/Patr-1/fz2	59
BP	GO:0007626	locomotory behavior	40|1444	189|10353	0.004029	0.030671	FBgn0000527/FBgn0005626/FBgn0086778/FBgn0011260/FBgn0022382/FBgn0034636/FBgn0004516/FBgn0029161/FBgn0000479/FBgn0000546/FBgn0261268/FBgn0265356/FBgn0002413/FBgn0085387/FBgn0040071/FBgn0039141/FBgn0053988/FBgn0034246/FBgn0039003/FBgn0264006/FBgn0004435/FBgn0051320/FBgn0036850/FBgn0052423/FBgn0032593/FBgn0002525/FBgn0026086/FBgn0011802/FBgn0266572/FBgn0002921/FBgn0010473/FBgn0026083/FBgn0040372/FBg…	e/ple/nAChRalpha7/Sema2a/Pka-R2/twz/Gad1/slmo/dnc/EcR/Cul3/tn/dco/shakB/tara/spas/Mid1/Dcr-2/wfs1/dysc/Galphaq/HEATR2/Gem2/shep/Trpgamma/Lam/Adar/Gem3/ebo/Atpalpha/tutl/tyf/G9a/Ac3/Ktl/slmb/Nf1/spag/hop/Cirl	40
BP	GO:0007219	Notch signaling pathway	24|1444	99|10353	0.00410108	0.0311382	FBgn0002643/FBgn0261514/FBgn0035142/FBgn0000463/FBgn0259984/FBgn0029082/FBgn0000658/FBgn0000180/FBgn0052177/FBgn0031760/FBgn0039273/FBgn0039234/FBgn0013725/FBgn0003326/FBgn0052479/FBgn0004837/FBgn0031879/FBgn0010909/FBgn0004197/FBgn0265630/FBgn0029881/FBgn0002932/FBgn0039688/FBgn0000547	mam/NimA/Hipk/Dl/kuz/hbs/fj/bib/Ndfip/Tsp26A/shams/Nct/phyl/sca/Usp10/Su(H)/uif/msn/Ser/sno/pigs/neur/Kul/ed	24
BP	GO:0043547	positive regulation of GTPase activity	26|1444	110|10353	0.00416587	0.0315478	FBgn0085443/FBgn0020304/FBgn0264324/FBgn0028743/FBgn0259736/FBgn0261547/FBgn0026376/FBgn0031233/FBgn0038401/FBgn0265597/FBgn0025741/FBgn0022960/FBgn0039883/FBgn0039302/FBgn0038853/FBgn0261928/FBgn0030808/FBgn0039056/FBgn0033264/FBgn0034009/FBgn0259216/FBgn0030412/FBgn0085447/FBgn0032409/FBgn0015269/FBgn0026056	spri/drongo/spg/Dhit/CG42390/Exn/Rgl/Tbc1d15-17/CG5916/rad/PlexA/vimar/RhoGAP100F/Nup358/RhoGAP93B/CG42795/RhoGAP15B/CenB1A/Nup50/CG8155/RhoGAP102A/Tomosyn/sif/Ced-12/Nf1/Rlip	26
BP	GO:0031099	regeneration	12|1444	38|10353	0.00421025	0.031801	FBgn0035049/FBgn0036101/FBgn0038079/FBgn0086655/FBgn0262656/FBgn0039141/FBgn0243486/FBgn0011703/FBgn0285926/FBgn0031068/FBgn0039044/FBgn0000273	Mmp1/NijA/NijC/jing/Myc/spas/rdo/RnrL/Imp/Alr/p53/Pka-C1	12
BP	GO:0031349	positive regulation of defense response	23|1444	94|10353	0.00433024	0.0325663	FBgn0004240/FBgn0034476/FBgn0033438/FBgn0010388/FBgn0031857/FBgn0013576/FBgn0035975/FBgn0042712/FBgn0034246/FBgn0001247/FBgn0037384/FBgn0040323/FBgn0011274/FBgn0051660/FBgn0038760/FBgn0028982/FBgn0036978/FBgn0052133/FBgn0041205/FBgn0261574/FBgn0261800/FBgn0030695/FBgn0034537	DptA/Toll-7/Mmp2/Dro/LUBEL/mtd/PGRP-LA/HBS1/Dcr-2/Ide/dgrn/GNBP1/Dif/smog/MED25/Spt6/Toll-9/Ptip/key/kug/LanB1/PGRP-LE/DMAP1	23
BP	GO:0046666	retinal cell programmed cell death	10|1444	29|10353	0.00433396	0.0325663	FBgn0026404/FBgn0003997/FBgn0000542/FBgn0000463/FBgn0019972/FBgn0004435/FBgn0053193/FBgn0003205/FBgn0003392/FBgn0003285	Dronc/hid/ec/Dl/Drice/Galphaq/sav/Ras85D/shi/rst	10
BP	GO:0042692	muscle cell differentiation	29|1444	127|10353	0.00438103	0.0328352	FBgn0001258/FBgn0000097/FBgn0032683/FBgn0086677/FBgn0267376/FBgn0026181/FBgn0261560/FBgn0029082/FBgn0053208/FBgn0265356/FBgn0003292/FBgn0082582/FBgn0003345/FBgn0086906/FBgn0035917/FBgn0044826/FBgn0053519/FBgn0283472/FBgn0011771/FBgn0004606/FBgn0041096/FBgn0002789/FBgn0261800/FBgn0032409/FBgn0034072/FBgn0033988/FBgn0003285/FBgn0025641/FBgn0000114	Ldh/aop/kon/jeb/SelR/Rok/Thor/hbs/Mical/tn/rt/tmod/sd/sls/Zasp66/Pak3/Unc-89/S6k/Hem/zfh1/rols/Mp20/LanB1/Ced-12/Dg/pcs/rst/DAAM/bru1	29
BP	GO:0007265	Ras protein signal transduction	35|1444	161|10353	0.00439907	0.0328856	FBgn0085443/FBgn0027561/FBgn0026181/FBgn0263706/FBgn0261547/FBgn0038504/FBgn0040011/FBgn0023540/FBgn0086779/FBgn0264707/FBgn0026376/FBgn0025741/FBgn0025382/FBgn0025740/FBgn0053519/FBgn0039883/FBgn0023143/FBgn0024277/FBgn0039532/FBgn0005586/FBgn0283666/FBgn0044823/FBgn0031090/FBgn0044323/FBgn0031762/FBgn0262562/FBgn0031871/FBgn0003733/FBgn0260486/FBgn0085421/FBgn0003205/FBgn0085447/FBgn0015269/FBg…	spri/CG18659/Rok/CG43658/Exn/Sur-8/Slmap/CG3630/step/RhoGEF3/Rgl/PlexA/Rab27/PlexB/Unc-89/RhoGAP100F/Uba1/trio/Mtl/Rab3/Rap2l/Spec2/Rab35/Cka/CG9098/CG43102/Fgop2/tor/Ziz/Epac/Ras85D/sif/Nf1/CG30440/Rlip	35
BP	GO:0010453	regulation of cell fate commitment	13|1444	43|10353	0.00448598	0.0333638	FBgn0000097/FBgn0264324/FBgn0261648/FBgn0261963/FBgn0004876/FBgn0004595/FBgn0003416/FBgn0004837/FBgn0000611/FBgn0015371/FBgn0016660/FBgn0002441/FBgn0000547	aop/spg/salm/mid/cdi/pros/sl/Su(H)/exd/chn/H15/l(3)mbt/ed	13
BP	GO:0030178	negative regulation of Wnt signaling pathway	13|1444	43|10353	0.00448598	0.0333638	FBgn0000097/FBgn0011817/FBgn0033438/FBgn0040271/FBgn0002945/FBgn0044028/FBgn0013725/FBgn0015509/FBgn0030674/FBgn0027342/FBgn0029123/FBgn0283468/FBgn0026598	aop/nmo/Mmp2/Sulf1/nkd/Notum/phyl/Cul1/HUWE1/fz4/SoxN/slmb/Apc2	13
BP	GO:0017156	calcium ion regulated exocytosis	18|1444	68|10353	0.00456913	0.0338955	FBgn0011288/FBgn0051475/FBgn0261089/FBgn0004575/FBgn0261090/FBgn0266721/FBgn0261085/FBgn0013343/FBgn0030505/FBgn0035756/FBgn0053653/FBgn0005586/FBgn0259824/FBgn0266674/FBgn0033876/FBgn0030412/FBgn0004574/FBgn0004179	Snap25/CG31475/Sytalpha/Syn/Sytbeta/gammaSnap2/Syt12/Syx1A/NFAT/unc-13-4A/Cadps/Rab3/Hip14/Sec15/Syngr/Tomosyn/Rop/Csp	18
BP	GO:0010942	positive regulation of cell death	24|1444	100|10353	0.00470032	0.03478	FBgn0026404/FBgn0260945/FBgn0001075/FBgn0034894/FBgn0003997/FBgn0000542/FBgn0261722/FBgn0032493/FBgn0011704/FBgn0000546/FBgn0019972/FBgn0259152/FBgn0261268/FBgn0033784/FBgn0264493/FBgn0261108/FBgn0022960/FBgn0011703/FBgn0011710/FBgn0035617/FBgn0000659/FBgn0039044/FBgn0053193/FBgn0266137	Dronc/Atg1/ft/sigmar/hid/ec/fwe/Mabi/RnrS/EcR/Drice/Clbn/Cul3/SCCRO3/rdx/Atg13/vimar/RnrL/Sep1/l(3)psg2/fkh/p53/sav/Dop1R2	24
BP	GO:0009952	anterior/posterior pattern specification	38|1444	179|10353	0.00471659	0.0348118	FBgn0000578/FBgn0001180/FBgn0259678/FBgn0031872/FBgn0000463/FBgn0024244/FBgn0005695/FBgn0000546/FBgn0004859/FBgn0262975/FBgn0003300/FBgn0040271/FBgn0003520/FBgn0001150/FBgn0003483/FBgn0013343/FBgn0004198/FBgn0041164/FBgn0003090/FBgn0004882/FBgn0003339/FBgn0004197/FBgn0003891/FBgn0052133/FBgn0004893/FBgn0003733/FBgn0283468/FBgn0000810/FBgn0003396/FBgn0003205/FBgn0034072/FBgn0000273/FBgn0003165/FBg…	ena/hb/sqa/ihog/Dl/drm/gcl/EcR/ci/cnc/run/Sulf1/stau/gt/spn-E/Syx1A/ct/armi/pk/orb/Scr/Ser/tud/Ptip/bowl/tor/slmb/fs(1)K10/shn/Ras85D/Dg/Pka-C1/pum/mira/pcs/Rop/csw/Dsor1	38
BP	GO:0048489	synaptic vesicle transport	21|1444	84|10353	0.0047863	0.0351479	FBgn0011288/FBgn0261089/FBgn0004575/FBgn0261090/FBgn0266721/FBgn0261085/FBgn0013343/FBgn0030505/FBgn0035756/FBgn0053653/FBgn0005586/FBgn0259824/FBgn0086372/FBgn0266674/FBgn0033876/FBgn0046704/FBgn0030412/FBgn0264855/FBgn0003392/FBgn0004574/FBgn0004179	Snap25/Sytalpha/Syn/Sytbeta/gammaSnap2/Syt12/Syx1A/NFAT/unc-13-4A/Cadps/Rab3/Hip14/lap/Sec15/Syngr/Liprin-alpha/Tomosyn/AP-2alpha/shi/Rop/Csp	21
BP	GO:0097480	establishment of synaptic vesicle localization	21|1444	84|10353	0.0047863	0.0351479	FBgn0011288/FBgn0261089/FBgn0004575/FBgn0261090/FBgn0266721/FBgn0261085/FBgn0013343/FBgn0030505/FBgn0035756/FBgn0053653/FBgn0005586/FBgn0259824/FBgn0086372/FBgn0266674/FBgn0033876/FBgn0046704/FBgn0030412/FBgn0264855/FBgn0003392/FBgn0004574/FBgn0004179	Snap25/Sytalpha/Syn/Sytbeta/gammaSnap2/Syt12/Syx1A/NFAT/unc-13-4A/Cadps/Rab3/Hip14/lap/Sec15/Syngr/Liprin-alpha/Tomosyn/AP-2alpha/shi/Rop/Csp	21
BP	GO:0002698	negative regulation of immune effector process	9|1444	25|10353	0.00485199	0.0355406	FBgn0260936/FBgn0034068/FBgn0035975/FBgn0043578/FBgn0043575/FBgn0015509/FBgn0037556/FBgn0283468/FBgn0030695	scny/casp/PGRP-LA/PGRP-SB1/PGRP-SC2/Cul1/CG9636/slmb/PGRP-LE	9
BP	GO:0050803	regulation of synapse structure or activity	40|1444	191|10353	0.00487493	0.0356189	FBgn0010300/FBgn0260945/FBgn0000578/FBgn0033935/FBgn0011817/FBgn0261560/FBgn0286785/FBgn0031424/FBgn0030183/FBgn0035533/FBgn0039914/FBgn0003292/FBgn0264607/FBgn0039141/FBgn0038659/FBgn0003520/FBgn0039431/FBgn0061469/FBgn0264006/FBgn0044826/FBgn0032956/FBgn0283472/FBgn0011771/FBgn0259108/FBgn0024277/FBgn0004449/FBgn0001148/FBgn0038980/FBgn0039632/FBgn0000635/FBgn0026080/FBgn0026199/FBgn0085447/FBg…	brat/Atg1/ena/Sin1/nmo/Thor/scb/VGlut/CG15309/Cip4/mav/rt/CaMKII/spas/EndoA/stau/plum/Ube3a/dysc/Pak3/Cul2/S6k/Hem/futsch/trio/Ten-m/gsb/Octbeta1R/Cul5/Fas2/Tip60/myo/sif/Dg/Nf1/pum/shi/Fak/Patr-1/CG11155	40
BP	GO:0035070	salivary gland histolysis	11|1444	34|10353	0.0049226	0.035877	FBgn0026404/FBgn0000567/FBgn0003997/FBgn0000546/FBgn0019972/FBgn0011760/FBgn0010113/FBgn0011274/FBgn0035617/FBgn0000659/FBgn0261793	Dronc/Eip74EF/hid/EcR/Drice/ctp/hdc/Dif/l(3)psg2/fkh/Trf2	11
BP	GO:0001754	eye photoreceptor cell differentiation	41|1444	197|10353	0.00493955	0.0359105	FBgn0000097/FBgn0023001/FBgn0264324/FBgn0086677/FBgn0265998/FBgn0000463/FBgn0034049/FBgn0029082/FBgn0004635/FBgn0000575/FBgn0261648/FBgn0001085/FBgn0259211/FBgn0004876/FBgn0022960/FBgn0039234/FBgn0004595/FBgn0013725/FBgn0264006/FBgn0039883/FBgn0003410/FBgn0004449/FBgn0003416/FBgn0027495/FBgn0040505/FBgn0032929/FBgn0011666/FBgn0046704/FBgn0010473/FBgn0053193/FBgn0038223/FBgn0002932/FBgn0264075/FBg…	aop/melt/spg/jeb/Doa/Dl/bdg/hbs/rho/emc/salm/fz/grh/cdi/vimar/Nct/pros/phyl/dysc/RhoGAP100F/sina/Ten-m/sl/Smyd4-4/Alk/Mcm10/msi/Liprin-alpha/tutl/sav/Afti/neur/tgo/rau/myo/Ras85D/hop/Smyd4-3/csw/ed/Dsor1	41
BP	GO:0008063	Toll signaling pathway	23|1444	95|10353	0.00497814	0.036011	FBgn0265998/FBgn0034476/FBgn0031114/FBgn0034246/FBgn0028690/FBgn0037384/FBgn0040323/FBgn0011274/FBgn0028695/FBgn0002787/FBgn0028685/FBgn0043575/FBgn0028688/FBgn0028692/FBgn0011327/FBgn0032216/FBgn0283468/FBgn0028686/FBgn0023174/FBgn0028687/FBgn0028684/FBgn0025574/FBgn0026380	Doa/Toll-7/cactin/Dcr-2/Rpn5/dgrn/GNBP1/Dif/Rpn1/Rpn8/Rpt4/PGRP-SC2/Rpn7/Rpn2/Uch-L5/Usp14/slmb/Rpt3/Prosbeta2/Rpt1/Rpt5/Pli/Prosbeta3	23
BP	GO:0051046	regulation of secretion	23|1444	95|10353	0.00497814	0.036011	FBgn0034903/FBgn0261547/FBgn0261089/FBgn0002413/FBgn0264607/FBgn0261090/FBgn0030897/FBgn0025382/FBgn0261085/FBgn0031294/FBgn0013343/FBgn0030505/FBgn0038201/FBgn0053653/FBgn0005586/FBgn0259824/FBgn0011710/FBgn0029939/FBgn0083228/FBgn0264574/FBgn0034389/FBgn0030412/FBgn0023091	sona/Exn/Sytalpha/dco/CaMKII/Sytbeta/Frq1/Rab27/Syt12/IA-2/Syx1A/NFAT/PK1-R/Cadps/Rab3/Hip14/Sep1/CG9650/Frq2/Glut1/Mctp/Tomosyn/dimm	23
BP	GO:0007622	rhythmic behavior	27|1444	117|10353	0.00502339	0.0361585	FBgn0000527/FBgn0022382/FBgn0004635/FBgn0000479/FBgn0004244/FBgn0000546/FBgn0261268/FBgn0002413/FBgn0033872/FBgn0004168/FBgn0040071/FBgn0053988/FBgn0264006/FBgn0026401/FBgn0263490/FBgn0026086/FBgn0266137/FBgn0025394/FBgn0026083/FBgn0023416/FBgn0283468/FBgn0266418/FBgn0015269/FBgn0015544/FBgn0000273/FBgn0004864/FBgn0025777	e/Pka-R2/rho/dnc/Rdl/EcR/Cul3/dco/CG6329/5-HT1A/tara/Mid1/dysc/Nipped-B/mld/Adar/Dop1R2/inc/tyf/Ac3/slmb/wake/Nf1/spag/Pka-C1/hop/homer	27
BP	GO:0099504	synaptic vesicle cycle	27|1444	117|10353	0.00502339	0.0361585	FBgn0010300/FBgn0011288/FBgn0033911/FBgn0261722/FBgn0261089/FBgn0031424/FBgn0038659/FBgn0004575/FBgn0261090/FBgn0266721/FBgn0261085/FBgn0013343/FBgn0030505/FBgn0035756/FBgn0053653/FBgn0005586/FBgn0259824/FBgn0086372/FBgn0031090/FBgn0266674/FBgn0003996/FBgn0033876/FBgn0030412/FBgn0264855/FBgn0003392/FBgn0004574/FBgn0004179	brat/Snap25/VGAT/fwe/Sytalpha/VGlut/EndoA/Syn/Sytbeta/gammaSnap2/Syt12/Syx1A/NFAT/unc-13-4A/Cadps/Rab3/Hip14/lap/Rab35/Sec15/w/Syngr/Tomosyn/AP-2alpha/shi/Rop/Csp	27
BP	GO:0009719	response to endogenous stimulus	57|1444	293|10353	0.00503744	0.0361701	FBgn0038880/FBgn0000097/FBgn0023001/FBgn0000395/FBgn0033935/FBgn0003997/FBgn0264562/FBgn0261239/FBgn0004370/FBgn0261560/FBgn0033438/FBgn0039120/FBgn0024250/FBgn0020251/FBgn0035625/FBgn0037248/FBgn0086779/FBgn0000546/FBgn0036789/FBgn0262656/FBgn0039914/FBgn0039354/FBgn0259211/FBgn0034897/FBgn0061469/FBgn0001247/FBgn0039302/FBgn0014135/FBgn0032956/FBgn0283472/FBgn0004861/FBgn0015509/FBgn0024277/FBg…	SIFaR/aop/melt/cv-2/Sin1/hid/Hr4/Hr39/Ptp10D/Thor/Mmp2/Nup98-96/brk/sfl/Blimp-1/srl/step/EcR/AstC-R2/Myc/mav/Lgr3/grh/Sesn/Ube3a/Ide/Nup358/bnl/Cul2/S6k/ph-p/Cul1/trio/sl/Art4/rk/l(3)psg2/fkh/Ilp8/E(bx)/usp/Dop1R2/Vps16B/G9a/Smurf/slmb/tgo/rau/shn/Ras85D/fra/Lst8/ETHR/csw/Trf2/Dsor1/ths	57
BP	GO:0010771	negative regulation of cell morphogenesis involved in differentiation	6|1444	13|10353	0.00519466	0.0370247	FBgn0264273/FBgn0011260/FBgn0284221/FBgn0011259/FBgn0004595/FBgn0016059	Sema2b/Sema2a/Sema5c/Sema1a/pros/Sema1b	6
BP	GO:0030808	regulation of nucleotide biosynthetic process	6|1444	13|10353	0.00519466	0.0370247	FBgn0265356/FBgn0025741/FBgn0030897/FBgn0004514/FBgn0034072/FBgn0015269	tn/PlexA/Frq1/Oct-TyrR/Dg/Nf1	6
BP	GO:1900371	regulation of purine nucleotide biosynthetic process	6|1444	13|10353	0.00519466	0.0370247	FBgn0265356/FBgn0025741/FBgn0030897/FBgn0004514/FBgn0034072/FBgn0015269	tn/PlexA/Frq1/Oct-TyrR/Dg/Nf1	6
BP	GO:0032103	positive regulation of response to external stimulus	22|1444	90|10353	0.00525985	0.0372646	FBgn0265998/FBgn0034476/FBgn0010388/FBgn0031857/FBgn0001085/FBgn0035975/FBgn0039141/FBgn0010194/FBgn0037384/FBgn0015838/FBgn0011274/FBgn0051660/FBgn0283472/FBgn0003090/FBgn0086680/FBgn0038760/FBgn0285926/FBgn0028982/FBgn0052133/FBgn0041205/FBgn0034537/FBgn0025574	Doa/Toll-7/Dro/LUBEL/fz/PGRP-LA/spas/Wnt5/dgrn/Vang/Dif/smog/S6k/pk/vvl/MED25/Imp/Spt6/Ptip/key/DMAP1/Pli	22
BP	GO:0043068	positive regulation of programmed cell death	22|1444	90|10353	0.00525985	0.0372646	FBgn0026404/FBgn0260945/FBgn0001075/FBgn0034894/FBgn0003997/FBgn0000542/FBgn0261722/FBgn0032493/FBgn0011704/FBgn0000546/FBgn0019972/FBgn0259152/FBgn0261268/FBgn0033784/FBgn0264493/FBgn0261108/FBgn0011703/FBgn0011710/FBgn0035617/FBgn0000659/FBgn0039044/FBgn0053193	Dronc/Atg1/ft/sigmar/hid/ec/fwe/Mabi/RnrS/EcR/Drice/Clbn/Cul3/SCCRO3/rdx/Atg13/RnrL/Sep1/l(3)psg2/fkh/p53/sav	22
BP	GO:0048138	germ-line cyst encapsulation	8|1444	21|10353	0.00527828	0.0372646	FBgn0035533/FBgn0027055/FBgn0032956/FBgn0004861/FBgn0039139/FBgn0044323/FBgn0283468/FBgn0261285	Cip4/CSN3/Cul2/ph-p/Mettl3/Cka/slmb/Ppcs	8
BP	GO:0006417	regulation of translation	39|1444	186|10353	0.00527958	0.0372646	FBgn0010300/FBgn0261618/FBgn0011224/FBgn0053100/FBgn0260400/FBgn0052364/FBgn0264307/FBgn0039959/FBgn0261560/FBgn0262475/FBgn0259152/FBgn0011206/FBgn0265356/FBgn0264001/FBgn0003520/FBgn0035424/FBgn0035016/FBgn0263144/FBgn0039861/FBgn0087039/FBgn0259745/FBgn0039261/FBgn0034259/FBgn0039139/FBgn0262739/FBgn0026086/FBgn0004882/FBgn0085436/FBgn0017550/FBgn0033029/FBgn0011666/FBgn0011725/FBgn0026083/FBg…	brat/larp/heph/eIF4EHP/elav/tut/orb2/CG17514/Thor/bru2/Clbn/bol/tn/bru3/stau/Larp4B/CG4612/bin3/pasha/Sbp2/wech/Ythdf/P32/Mettl3/AGO1/Adar/orb/Not1/Rga/Not3/msi/twin/tyf/Rbfox1/fs(1)K10/Dg/pum/4E-T/bru1	39
BP	GO:0010212	response to ionizing radiation	12|1444	39|10353	0.00532475	0.0374924	FBgn0003997/FBgn0041627/FBgn0036786/FBgn0019972/FBgn0011774/FBgn0003042/FBgn0020887/FBgn0039044/FBgn0036690/FBgn0031885/FBgn0053193/FBgn0010269	hid/Ku80/skl/Drice/Irbp/Pc/Su(z)12/p53/Ilp8/Mnn1/sav/Dsor1	12
BP	GO:0051124	synaptic growth at neuromuscular junction	31|1444	140|10353	0.00534599	0.0375471	FBgn0010300/FBgn0260945/FBgn0000578/FBgn0033935/FBgn0011817/FBgn0086677/FBgn0286785/FBgn0035533/FBgn0266521/FBgn0264607/FBgn0039141/FBgn0004575/FBgn0003520/FBgn0039431/FBgn0061469/FBgn0264006/FBgn0032956/FBgn0283472/FBgn0259108/FBgn0024277/FBgn0004449/FBgn0285926/FBgn0038980/FBgn0002921/FBgn0039632/FBgn0046704/FBgn0000635/FBgn0015269/FBgn0003165/FBgn0020440/FBgn0266053	brat/Atg1/ena/Sin1/nmo/jeb/scb/Cip4/stai/CaMKII/spas/Syn/stau/plum/Ube3a/dysc/Cul2/S6k/futsch/trio/Ten-m/Imp/Octbeta1R/Atpalpha/Cul5/Liprin-alpha/Fas2/Nf1/pum/Fak/Patr-1	31
BP	GO:0007349	cellularization	24|1444	101|10353	0.00537077	0.0375471	FBgn0026404/FBgn0011224/FBgn0013765/FBgn0011230/FBgn0264307/FBgn0026620/FBgn0005695/FBgn0035533/FBgn0261278/FBgn0000546/FBgn0036180/FBgn0261268/FBgn0003502/FBgn0011760/FBgn0004367/FBgn0013343/FBgn0031905/FBgn0001301/FBgn0011710/FBgn0259789/FBgn0260959/FBgn0037218/FBgn0003392/FBgn0026619	Dronc/heph/cnn/poe/orb2/tacc/gcl/Cip4/grp/EcR/Duba/Cul3/Btk29A/ctp/mei-41/Syx1A/gudu/kel/Sep1/zld/MCPH1/aux/shi/Taz	24
BP	GO:0051146	striated muscle cell differentiation	26|1444	112|10353	0.00537126	0.0375471	FBgn0001258/FBgn0000097/FBgn0032683/FBgn0267376/FBgn0026181/FBgn0261560/FBgn0029082/FBgn0053208/FBgn0265356/FBgn0003292/FBgn0082582/FBgn0003345/FBgn0086906/FBgn0035917/FBgn0044826/FBgn0053519/FBgn0283472/FBgn0011771/FBgn0041096/FBgn0002789/FBgn0261800/FBgn0032409/FBgn0034072/FBgn0003285/FBgn0025641/FBgn0000114	Ldh/aop/kon/SelR/Rok/Thor/hbs/Mical/tn/rt/tmod/sd/sls/Zasp66/Pak3/Unc-89/S6k/Hem/rols/Mp20/LanB1/Ced-12/Dg/rst/DAAM/bru1	26
BP	GO:0010332	response to gamma radiation	7|1444	17|10353	0.00547378	0.0378094	FBgn0003997/FBgn0041627/FBgn0011774/FBgn0003042/FBgn0020887/FBgn0039044/FBgn0036690	hid/Ku80/Irbp/Pc/Su(z)12/p53/Ilp8	7
BP	GO:0035025	positive regulation of Rho protein signal transduction	7|1444	17|10353	0.00547378	0.0378094	FBgn0263706/FBgn0261547/FBgn0023540/FBgn0025740/FBgn0024277/FBgn0262562/FBgn0050440	CG43658/Exn/CG3630/PlexB/trio/CG43102/CG30440	7
BP	GO:0044818	mitotic G2/M transition checkpoint	7|1444	17|10353	0.00547378	0.0378094	FBgn0261278/FBgn0002901/FBgn0004367/FBgn0035918/FBgn0002878/FBgn0286788/FBgn0010269	grp/mus304/mei-41/Cdc6/mus101/Orc1/Dsor1	7
BP	GO:0048846	axon extension involved in axon guidance	7|1444	17|10353	0.00547378	0.0378094	FBgn0264273/FBgn0011260/FBgn0284221/FBgn0011259/FBgn0039883/FBgn0046704/FBgn0016059	Sema2b/Sema2a/Sema5c/Sema1a/RhoGAP100F/Liprin-alpha/Sema1b	7
BP	GO:1902284	neuron projection extension involved in neuron projection guidance	7|1444	17|10353	0.00547378	0.0378094	FBgn0264273/FBgn0011260/FBgn0284221/FBgn0011259/FBgn0039883/FBgn0046704/FBgn0016059	Sema2b/Sema2a/Sema5c/Sema1a/RhoGAP100F/Liprin-alpha/Sema1b	7
BP	GO:0016458	gene silencing	44|1444	216|10353	0.00554347	0.0382	FBgn0260397/FBgn0265276/FBgn0261239/FBgn0260936/FBgn0037760/FBgn0036398/FBgn0032391/FBgn0005624/FBgn0042712/FBgn0003042/FBgn0034246/FBgn0283657/FBgn0020887/FBgn0026427/FBgn0263144/FBgn0036451/FBgn0039861/FBgn0003483/FBgn0038252/FBgn0010113/FBgn0002775/FBgn0041164/FBgn0004861/FBgn0026573/FBgn0027339/FBgn0002525/FBgn0039139/FBgn0262739/FBgn0030625/FBgn0020261/FBgn0026086/FBgn0017550/FBgn0032929/FBg…	Su(var)3-3/l(3)neo38/Hr39/scny/FBXO11/upSET/escl/Psc/HBS1/Pc/Dcr-2/Tlk/Su(z)12/Su(var)2-HP2/bin3/CG9425/pasha/spn-E/BigH1/hdc/msl-3/armi/ph-p/ADD1/jim/Lam/Mettl3/AGO1/CG5877/pcm/Adar/Rga/Mcm10/ph-d/barr/Hira/Ccdc85/mu2/Bap170/Dg/pum/CG5466/Usp7/calypso	44
BP	GO:0032102	negative regulation of response to external stimulus	13|1444	44|10353	0.00557107	0.0382994	FBgn0264273/FBgn0011260/FBgn0260936/FBgn0284221/FBgn0011259/FBgn0001321/FBgn0034068/FBgn0043575/FBgn0015509/FBgn0034647/FBgn0016059/FBgn0283468/FBgn0025574	Sema2b/Sema2a/scny/Sema5c/Sema1a/knk/casp/PGRP-SC2/Cul1/pirk/Sema1b/slmb/Pli	13
BP	GO:1903034	regulation of response to wounding	10|1444	30|10353	0.00570279	0.0390053	FBgn0026181/FBgn0001321/FBgn0004580/FBgn0039141/FBgn0259211/FBgn0039532/FBgn0285926/FBgn0032250/FBgn0004179/FBgn0022800	Rok/knk/Cbp53E/spas/grh/Mtl/Imp/holn1/Csp/Cad96Ca	10
BP	GO:0042752	regulation of circadian rhythm	23|1444	96|10353	0.00570449	0.0390053	FBgn0039696/FBgn0003997/FBgn0016054/FBgn0004635/FBgn0004244/FBgn0260794/FBgn0000546/FBgn0261268/FBgn0005631/FBgn0002413/FBgn0034911/FBgn0033872/FBgn0004168/FBgn0263490/FBgn0026086/FBgn0261710/FBgn0266137/FBgn0025394/FBgn0266418/FBgn0015269/FBgn0015544/FBgn0000273/FBgn0025777	Rnb/hid/phr6-4/rho/Rdl/ctrip/EcR/Cul3/robo1/dco/GlyT/CG6329/5-HT1A/mld/Adar/nocte/Dop1R2/inc/wake/Nf1/spag/Pka-C1/homer	23
BP	GO:0009913	epidermal cell differentiation	15|1444	54|10353	0.00571398	0.0390053	FBgn0001075/FBgn0001259/FBgn0026181/FBgn0284247/FBgn0000658/FBgn0035533/FBgn0002413/FBgn0003187/FBgn0001085/FBgn0016977/FBgn0003744/FBgn0015838/FBgn0003090/FBgn0039532/FBgn0035719	ft/in/Rok/ds/fj/Cip4/dco/qua/fz/spen/trc/Vang/pk/Mtl/tow	15
BP	GO:0043900	regulation of multi-organism process	41|1444	199|10353	0.00592514	0.040352	FBgn0000097/FBgn0085443/FBgn0260945/FBgn0265998/FBgn0260936/FBgn0259984/FBgn0034476/FBgn0039120/FBgn0010388/FBgn0031857/FBgn0000546/FBgn0262975/FBgn0034068/FBgn0264607/FBgn0035975/FBgn0261108/FBgn0034246/FBgn0003520/FBgn0021761/FBgn0003483/FBgn0037384/FBgn0013343/FBgn0011274/FBgn0051660/FBgn0043575/FBgn0015509/FBgn0086680/FBgn0038760/FBgn0010909/FBgn0015477/FBgn0028982/FBgn0052133/FBgn0034647/FBg…	aop/spri/Atg1/Doa/scny/kuz/Toll-7/Nup98-96/Dro/LUBEL/EcR/cnc/casp/CaMKII/PGRP-LA/Atg13/Dcr-2/stau/Nup154/spn-E/dgrn/Syx1A/Dif/smog/PGRP-SC2/Cul1/vvl/MED25/msn/Rme-8/Spt6/Ptip/pirk/key/G9a/slmb/DMAP1/Pka-C1/mira/Pli/Rop	41
BP	GO:0035152	regulation of tube architecture, open tracheal system	22|1444	91|10353	0.00604643	0.040986	FBgn0035049/FBgn0034408/FBgn0001075/FBgn0284247/FBgn0004635/FBgn0001321/FBgn0001311/FBgn0000658/FBgn0035625/FBgn0261269/FBgn0031097/FBgn0260653/FBgn0001085/FBgn0259211/FBgn0261341/FBgn0031571/FBgn0031090/FBgn0031879/FBgn0002921/FBgn0000635/FBgn0003392/FBgn0025641	Mmp1/sano/ft/ds/rho/knk/kkv/fj/Blimp-1/conv/obst-A/serp/fz/grh/verm/bark/Rab35/uif/Atpalpha/Fas2/shi/DAAM	22
BP	GO:1903530	regulation of secretion by cell	22|1444	91|10353	0.00604643	0.040986	FBgn0034903/FBgn0261547/FBgn0261089/FBgn0002413/FBgn0264607/FBgn0261090/FBgn0030897/FBgn0025382/FBgn0261085/FBgn0013343/FBgn0030505/FBgn0038201/FBgn0053653/FBgn0005586/FBgn0259824/FBgn0011710/FBgn0029939/FBgn0083228/FBgn0264574/FBgn0034389/FBgn0030412/FBgn0023091	sona/Exn/Sytalpha/dco/CaMKII/Sytbeta/Frq1/Rab27/Syt12/Syx1A/NFAT/PK1-R/Cadps/Rab3/Hip14/Sep1/CG9650/Frq2/Glut1/Mctp/Tomosyn/dimm	22
BP	GO:0006468	protein phosphorylation	85|1444	470|10353	0.00607617	0.0410919	FBgn0260945/FBgn0005640/FBgn0264324/FBgn0034894/FBgn0033935/FBgn0011817/FBgn0086677/FBgn0265998/FBgn0259678/FBgn0016930/FBgn0034137/FBgn0035142/FBgn0011230/FBgn0026181/FBgn0022382/FBgn0039959/FBgn0033153/FBgn0000658/FBgn0027101/FBgn0086779/FBgn0261278/FBgn0032208/FBgn0086758/FBgn0039914/FBgn0003502/FBgn0002413/FBgn0024245/FBgn0000307/FBgn0264607/FBgn0264493/FBgn0034110/FBgn0004876/FBgn0040294/FBg…	Atg1/Eip63E/spg/sigmar/Sin1/nmo/jeb/Doa/sqa/Dyrk2/CG4945/Hipk/poe/Rok/Pka-R2/CG17514/Gadd45/fj/Dyrk3/step/grp/Ufd4/chinmo/mav/Btk29A/dco/dnt/chif/CaMKII/rdx/Atg9/cdi/POSH/CG44085/mei-41/Atg13/Nuak1/Ubc6/trc/Tlk/Pka-C3/Pak3/Unc-89/CG41520/Eph/hay/Pkc98E/CG1791/bnl/CycB/S6k/drl/CG1951/Asator/Mtl/bma/HUWE1/sl/Ack-like/Alk/kek1/msn/slpr/SNF4Agamma/aux/Mnn1/Ptpmeg2/Cka/CG9098/tor/mats/sff/myo/Ras85D/s…	85
BP	GO:0000077	DNA damage checkpoint	11|1444	35|10353	0.00629175	0.0424511	FBgn0011474/FBgn0261278/FBgn0002901/FBgn0004367/FBgn0041164/FBgn0002878/FBgn0031885/FBgn0029504/FBgn0260985/FBgn0038815/FBgn0010269	PR-Set7/grp/mus304/mei-41/armi/mus101/Mnn1/CHES-1-like/RfC4/CG5466/Dsor1	11
BP	GO:0002775	antimicrobial peptide production	18|1444	70|10353	0.00633853	0.0424711	FBgn0265998/FBgn0260936/FBgn0034476/FBgn0010388/FBgn0034068/FBgn0037384/FBgn0011274/FBgn0051660/FBgn0043575/FBgn0015509/FBgn0086680/FBgn0038760/FBgn0028982/FBgn0052133/FBgn0041205/FBgn0283468/FBgn0034537/FBgn0025574	Doa/scny/Toll-7/Dro/casp/dgrn/Dif/smog/PGRP-SC2/Cul1/vvl/MED25/Spt6/Ptip/key/slmb/DMAP1/Pli	18
BP	GO:0002784	regulation of antimicrobial peptide production	18|1444	70|10353	0.00633853	0.0424711	FBgn0265998/FBgn0260936/FBgn0034476/FBgn0010388/FBgn0034068/FBgn0037384/FBgn0011274/FBgn0051660/FBgn0043575/FBgn0015509/FBgn0086680/FBgn0038760/FBgn0028982/FBgn0052133/FBgn0041205/FBgn0283468/FBgn0034537/FBgn0025574	Doa/scny/Toll-7/Dro/casp/dgrn/Dif/smog/PGRP-SC2/Cul1/vvl/MED25/Spt6/Ptip/key/slmb/DMAP1/Pli	18
BP	GO:0045055	regulated exocytosis	18|1444	70|10353	0.00633853	0.0424711	FBgn0011288/FBgn0051475/FBgn0261089/FBgn0004575/FBgn0261090/FBgn0266721/FBgn0261085/FBgn0013343/FBgn0030505/FBgn0035756/FBgn0053653/FBgn0005586/FBgn0259824/FBgn0266674/FBgn0033876/FBgn0030412/FBgn0004574/FBgn0004179	Snap25/CG31475/Sytalpha/Syn/Sytbeta/gammaSnap2/Syt12/Syx1A/NFAT/unc-13-4A/Cadps/Rab3/Hip14/Sec15/Syngr/Tomosyn/Rop/Csp	18
BP	GO:0048565	digestive tract development	25|1444	108|10353	0.00650179	0.0433652	FBgn0013765/FBgn0003866/FBgn0004635/FBgn0000575/FBgn0286785/FBgn0001311/FBgn0024244/FBgn0085432/FBgn0000546/FBgn0262975/FBgn0001085/FBgn0044028/FBgn0031294/FBgn0004198/FBgn0002525/FBgn0040505/FBgn0003339/FBgn0000659/FBgn0014127/FBgn0004893/FBgn0261574/FBgn0029006/FBgn0003396/FBgn0004864/FBgn0016797	cnn/tsh/rho/emc/scb/kkv/drm/pan/EcR/cnc/fz/Notum/IA-2/ct/Lam/Alk/Scr/fkh/barr/bowl/kug/Smurf/shn/hop/fz2	25
BP	GO:0055123	digestive system development	25|1444	108|10353	0.00650179	0.0433652	FBgn0013765/FBgn0003866/FBgn0004635/FBgn0000575/FBgn0286785/FBgn0001311/FBgn0024244/FBgn0085432/FBgn0000546/FBgn0262975/FBgn0001085/FBgn0044028/FBgn0031294/FBgn0004198/FBgn0002525/FBgn0040505/FBgn0003339/FBgn0000659/FBgn0014127/FBgn0004893/FBgn0261574/FBgn0029006/FBgn0003396/FBgn0004864/FBgn0016797	cnn/tsh/rho/emc/scb/kkv/drm/pan/EcR/cnc/fz/Notum/IA-2/ct/Lam/Alk/Scr/fkh/barr/bowl/kug/Smurf/shn/hop/fz2	25
BP	GO:0050772	positive regulation of axonogenesis	9|1444	26|10353	0.00651807	0.0433742	FBgn0001085/FBgn0025741/FBgn0039141/FBgn0025740/FBgn0010194/FBgn0015838/FBgn0283472/FBgn0003090/FBgn0085447	fz/PlexA/spas/PlexB/Wnt5/Vang/S6k/pk/sif	9
BP	GO:0016079	synaptic vesicle exocytosis	17|1444	65|10353	0.00656097	0.0435601	FBgn0011288/FBgn0261089/FBgn0004575/FBgn0261090/FBgn0266721/FBgn0261085/FBgn0013343/FBgn0030505/FBgn0035756/FBgn0053653/FBgn0005586/FBgn0259824/FBgn0266674/FBgn0033876/FBgn0030412/FBgn0004574/FBgn0004179	Snap25/Sytalpha/Syn/Sytbeta/gammaSnap2/Syt12/Syx1A/NFAT/unc-13-4A/Cadps/Rab3/Hip14/Sec15/Syngr/Tomosyn/Rop/Csp	17
BP	GO:0007266	Rho protein signal transduction	15|1444	55|10353	0.00686724	0.0454896	FBgn0026181/FBgn0263706/FBgn0261547/FBgn0023540/FBgn0264707/FBgn0025740/FBgn0053519/FBgn0039883/FBgn0024277/FBgn0039532/FBgn0044823/FBgn0262562/FBgn0260486/FBgn0085447/FBgn0050440	Rok/CG43658/Exn/CG3630/RhoGEF3/PlexB/Unc-89/RhoGAP100F/trio/Mtl/Spec2/CG43102/Ziz/sif/CG30440	15
BP	GO:0009314	response to radiation	38|1444	183|10353	0.00689276	0.0455549	FBgn0086778/FBgn0033911/FBgn0005655/FBgn0003997/FBgn0041627/FBgn0016930/FBgn0011260/FBgn0016054/FBgn0036786/FBgn0261278/FBgn0019972/FBgn0011774/FBgn0002413/FBgn0085387/FBgn0002901/FBgn0002887/FBgn0000153/FBgn0004575/FBgn0004367/FBgn0003042/FBgn0020887/FBgn0261341/FBgn0004435/FBgn0001179/FBgn0037092/FBgn0032593/FBgn0038838/FBgn0086372/FBgn0266674/FBgn0011582/FBgn0039044/FBgn0036690/FBgn0031885/FBg…	nAChRalpha7/VGAT/PCNA/hid/Ku80/Dyrk2/Sema2a/phr6-4/skl/grp/Drice/Irbp/dco/shakB/mus304/mus201/b/Syn/mei-41/Pc/Su(z)12/verm/Galphaq/hay/M6/Trpgamma/TotB/lap/Sec15/Dop1R1/p53/Ilp8/Mnn1/sav/tor/ktub/Rop/Dsor1	38
BP	GO:0048645	animal organ formation	14|1444	50|10353	0.00691373	0.0455898	FBgn0003866/FBgn0004859/FBgn0005631/FBgn0001085/FBgn0015774/FBgn0013725/FBgn0004837/FBgn0031879/FBgn0003339/FBgn0039632/FBgn0000611/FBgn0002932/FBgn0003396/FBgn0011592	tsh/ci/robo1/fz/NetB/phyl/Su(H)/uif/Scr/Cul5/exd/neur/shn/fra	14
BP	GO:0035218	leg disc development	24|1444	103|10353	0.00695056	0.045729	FBgn0003866/FBgn0000463/FBgn0284247/FBgn0263706/FBgn0261547/FBgn0004635/FBgn0024244/FBgn0000658/FBgn0086655/FBgn0261963/FBgn0003345/FBgn0024277/FBgn0025525/FBgn0030808/FBgn0004837/FBgn0035617/FBgn0004197/FBgn0004893/FBgn0037657/FBgn0264075/FBgn0003205/FBgn0016660/FBgn0042085/FBgn0004864	tsh/Dl/ds/CG43658/Exn/rho/drm/fj/jing/mid/sd/trio/bab2/RhoGAP15B/Su(H)/l(3)psg2/Ser/bowl/hyx/tgo/Ras85D/H15/Bap170/hop	24
BP	GO:0051962	positive regulation of nervous system development	34|1444	160|10353	0.00713575	0.0468415	FBgn0264324/FBgn0033935/FBgn0011817/FBgn0034697/FBgn0037375/FBgn0000546/FBgn0262656/FBgn0011760/FBgn0001085/FBgn0025741/FBgn0039141/FBgn0003520/FBgn0005612/FBgn0017418/FBgn0004595/FBgn0025740/FBgn0010194/FBgn0044826/FBgn0015838/FBgn0283472/FBgn0015509/FBgn0024277/FBgn0003090/FBgn0285926/FBgn0259789/FBgn0032929/FBgn0044323/FBgn0040372/FBgn0263239/FBgn0283468/FBgn0003205/FBgn0085447/FBgn0004574/FBg…	spg/Sin1/nmo/GM130/kat-60L1/EcR/Myc/ctp/fz/PlexA/spas/stau/Sox14/ari-1/pros/PlexB/Wnt5/Pak3/Vang/S6k/Cul1/trio/pk/Imp/zld/Mcm10/Cka/G9a/dar1/slmb/Ras85D/sif/Rop/ths	34
BP	GO:0007295	growth of a germarium-derived egg chamber	5|1444	10|10353	0.00717795	0.0470123	FBgn0021761/FBgn0032956/FBgn0039632/FBgn0261574/FBgn0034072	Nup154/Cul2/Cul5/kug/Dg	5
BP	GO:0036315	cellular response to sterol	8|1444	22|10353	0.00729671	0.0474694	FBgn0264562/FBgn0039120/FBgn0035625/FBgn0000546/FBgn0037770/FBgn0000541/FBgn0003964/FBgn0040372	Hr4/Nup98-96/Blimp-1/EcR/Art4/E(bx)/usp/G9a	8
BP	GO:0071390	cellular response to ecdysone	8|1444	22|10353	0.00729671	0.0474694	FBgn0264562/FBgn0039120/FBgn0035625/FBgn0000546/FBgn0037770/FBgn0000541/FBgn0003964/FBgn0040372	Hr4/Nup98-96/Blimp-1/EcR/Art4/E(bx)/usp/G9a	8
BP	GO:1901655	cellular response to ketone	8|1444	22|10353	0.00729671	0.0474694	FBgn0264562/FBgn0039120/FBgn0035625/FBgn0000546/FBgn0037770/FBgn0000541/FBgn0003964/FBgn0040372	Hr4/Nup98-96/Blimp-1/EcR/Art4/E(bx)/usp/G9a	8
BP	GO:1902532	negative regulation of intracellular signal transduction	31|1444	143|10353	0.00737276	0.047734	FBgn0260945/FBgn0035142/FBgn0011230/FBgn0284247/FBgn0040011/FBgn0044452/FBgn0000479/FBgn0004859/FBgn0032208/FBgn0034110/FBgn0040294/FBgn0004436/FBgn0034897/FBgn0025740/FBgn0001247/FBgn0032956/FBgn0015509/FBgn0030674/FBgn0003416/FBgn0031885/FBgn0000541/FBgn0039632/FBgn0044323/FBgn0031871/FBgn0003733/FBgn0029006/FBgn0283468/FBgn0033212/FBgn0030366/FBgn0011236/FBgn0032363	Atg1/Hipk/poe/ds/Slmap/Atg2/dnc/ci/Ufd4/Atg9/POSH/Ubc6/Sesn/PlexB/Ide/Cul2/Cul1/HUWE1/sl/Mnn1/E(bx)/Cul5/Cka/Fgop2/tor/Smurf/slmb/LRR/Usp7/ken/Dlg5	31
BP	GO:0017157	regulation of exocytosis	10|1444	31|10353	0.00738662	0.047734	FBgn0261089/FBgn0261090/FBgn0025382/FBgn0261085/FBgn0013343/FBgn0030505/FBgn0053653/FBgn0005586/FBgn0011710/FBgn0030412	Sytalpha/Sytbeta/Rab27/Syt12/Syx1A/NFAT/Cadps/Rab3/Sep1/Tomosyn	10
BP	GO:0090630	activation of GTPase activity	10|1444	31|10353	0.00738662	0.047734	FBgn0264324/FBgn0261547/FBgn0026376/FBgn0031233/FBgn0038401/FBgn0039883/FBgn0261928/FBgn0034009/FBgn0085447/FBgn0032409	spg/Exn/Rgl/Tbc1d15-17/CG5916/RhoGAP100F/CG42795/CG8155/sif/Ced-12	10
BP	GO:0007298	border follicle cell migration	28|1444	126|10353	0.00746717	0.0481475	FBgn0000097/FBgn0085443/FBgn0000578/FBgn0000463/FBgn0259984/FBgn0266521/FBgn0000546/FBgn0086655/FBgn0001085/FBgn0025866/FBgn0015838/FBgn0003416/FBgn0003255/FBgn0010909/FBgn0266674/FBgn0015477/FBgn0034009/FBgn0041096/FBgn0028341/FBgn0003964/FBgn0052296/FBgn0283468/FBgn0003205/FBgn0032409/FBgn0004864/FBgn0003392/FBgn0010269/FBgn0032363	aop/spri/ena/Dl/kuz/stai/EcR/jing/fz/CalpB/Vang/sl/rk/msn/Sec15/Rme-8/CG8155/rols/Ptpmeg2/usp/Mrtf/slmb/Ras85D/Ced-12/hop/shi/Dsor1/Dlg5	28
CC	GO:0044456	synapse part	71|1445	294|10471	9.78222e-07	0.000384956	FBgn0033926/FBgn0011288/FBgn0086778/FBgn0000578/FBgn0033911/FBgn0086677/FBgn0264307/FBgn0261560/FBgn0261547/FBgn0261722/FBgn0261089/FBgn0031424/FBgn0270928/FBgn0260386/FBgn0032151/FBgn0004244/FBgn0028397/FBgn0039914/FBgn0000303/FBgn0053208/FBgn0028408/FBgn0264607/FBgn0004580/FBgn0039141/FBgn0000036/FBgn0038659/FBgn0004575/FBgn0261090/FBgn0266347/FBgn0030897/FBgn0266721/FBgn0003520/FBgn0025382/FBg…	Arc1/Snap25/nAChRalpha7/ena/VGAT/jeb/orb2/Thor/Exn/fwe/Sytalpha/VGlut/VAChT/mtg/nAChRalpha6/Rdl/Tob/mav/ChAT/Mical/Drep2/CaMKII/Cbp53E/spas/nAChRalpha1/EndoA/Syn/Sytbeta/nAChRalpha4/Frq1/gammaSnap2/stau/Rab27/Cln7/Syt12/Syx1A/RhoGAP100F/S6k/unc-13-4A/Cadps/Ten-m/Nmdar2/Rab3/Hip14/lap/Sep1/Alk/Sec15/w/Frq2/Dop1R1/Syngr/Liprin-alpha/vlc/Atg8a/Lcch3/Dop1R2/nAChRalpha3/Fas2/Mctp/Tomosyn/AP-2alpha/Dg/…	71
CC	GO:0000151	ubiquitin ligase complex	44|1445	156|10471	1.62772e-06	0.000384956	FBgn0038286/FBgn0036196/FBgn0035959/FBgn0030809/FBgn0085430/FBgn0038488/FBgn0033639/FBgn0005695/FBgn0031857/FBgn0032467/FBgn0261268/FBgn0264848/FBgn0052085/FBgn0037760/FBgn0038385/FBgn0026176/FBgn0033784/FBgn0052177/FBgn0020257/FBgn0264493/FBgn0005624/FBgn0030320/FBgn0003042/FBgn0004436/FBgn0017418/FBgn0013725/FBgn0037236/FBgn0037384/FBgn0036967/FBgn0032956/FBgn0003410/FBgn0004861/FBgn0015509/FBg…	CG6966/CG11658/CG4911/Ubr1/CG34401/m-cup/CG9003/gcl/LUBEL/CG9934/Cul3/vih/CG32085/FBXO11/Fbxl7/SkpB/SCCRO3/Ndfip/Ppa/rdx/Psc/CG2247/Pc/Ubc6/ari-1/phyl/Skp2/dgrn/SCCRO4/Cul2/sina/ph-p/Cul1/Rca1/ph-d/Cul5/CG10254/inc/Cul4/Smurf/slmb/CG12402/ago/CG6758	44
CC	GO:0045202	synapse	92|1445	428|10471	5.95094e-06	0.000938264	FBgn0033926/FBgn0011288/FBgn0086778/FBgn0000578/FBgn0033911/FBgn0086677/FBgn0264307/FBgn0261560/FBgn0261547/FBgn0261722/FBgn0013334/FBgn0261089/FBgn0031424/FBgn0000479/FBgn0270928/FBgn0260386/FBgn0032151/FBgn0035533/FBgn0004244/FBgn0266521/FBgn0028397/FBgn0264908/FBgn0039914/FBgn0000303/FBgn0053208/FBgn0028408/FBgn0004168/FBgn0264607/FBgn0004580/FBgn0039141/FBgn0000036/FBgn0038659/FBgn0004575/FBg…	Arc1/Snap25/nAChRalpha7/ena/VGAT/jeb/orb2/Thor/Exn/fwe/Sap47/Sytalpha/VGlut/dnc/VAChT/mtg/nAChRalpha6/Cip4/Rdl/stai/Tob/pHCl-1/mav/ChAT/Mical/Drep2/5-HT1A/CaMKII/Cbp53E/spas/nAChRalpha1/EndoA/Syn/kcc/Sytbeta/nAChRalpha4/Frq1/gammaSnap2/stau/Rab27/Cln7/dysc/Syt12/IA-2/Syx1A/RhoGAP100F/P32/armi/Shal/S6k/unc-13-4A/Hem/futsch/Cadps/Ten-m/Nmdar2/gsb/Rab3/Hip14/lap/Sep1/Rab35/Alk/orb/Sec15/w/Frq2/Dop1R…	92
CC	GO:0070382	exocytic vesicle	26|1445	81|10471	1.87343e-05	0.00209156	FBgn0033911/FBgn0086677/FBgn0261722/FBgn0020762/FBgn0261089/FBgn0031424/FBgn0039141/FBgn0004575/FBgn0261090/FBgn0025382/FBgn0261085/FBgn0013343/FBgn0035756/FBgn0053653/FBgn0005586/FBgn0259824/FBgn0086372/FBgn0011710/FBgn0031090/FBgn0083228/FBgn0033876/FBgn0266137/FBgn0034389/FBgn0030412/FBgn0033313/FBgn0004179	VGAT/jeb/fwe/Atet/Sytalpha/VGlut/spas/Syn/Sytbeta/Rab27/Syt12/Syx1A/unc-13-4A/Cadps/Rab3/Hip14/lap/Sep1/Rab35/Frq2/Syngr/Dop1R2/Mctp/Tomosyn/Cirl/Csp	26
CC	GO:0030054	cell junction	58|1445	247|10471	2.32664e-05	0.00209156	FBgn0033926/FBgn0035539/FBgn0011288/FBgn0086778/FBgn0032683/FBgn0000578/FBgn0026181/FBgn0000463/FBgn0284247/FBgn0264307/FBgn0029082/FBgn0261722/FBgn0286785/FBgn0086779/FBgn0032151/FBgn0004244/FBgn0000180/FBgn0038385/FBgn0085387/FBgn0266409/FBgn0000036/FBgn0034110/FBgn0004575/FBgn0266347/FBgn0039431/FBgn0035917/FBgn0031799/FBgn0031294/FBgn0013343/FBgn0259745/FBgn0004513/FBgn0053653/FBgn0004449/FBg…	Arc1/slow/Snap25/nAChRalpha7/kon/ena/Rok/Dl/ds/orb2/hbs/fwe/scb/step/nAChRalpha6/Rdl/bib/Fbxl7/shakB/CG45049/nAChRalpha1/Atg9/Syn/nAChRalpha4/plum/Zasp66/Pez/IA-2/Syx1A/wech/Mdr65/Cadps/Ten-m/Nmdar2/bark/Rab3/Hip14/CG34347/Atpalpha/rols/Syngr/Liprin-alpha/sav/Lcch3/nAChRalpha3/Girdin/wun/kug/Ccdc85/sif/LRR/Dg/rst/Cad99C/Fak/ed/CG11155/Sym	58
CC	GO:0005887	integral component of plasma membrane	101|1445	500|10471	3.35146e-05	0.00209156	FBgn0038880/FBgn0086778/FBgn0039675/FBgn0260795/FBgn0001075/FBgn0283531/FBgn0051100/FBgn0036316/FBgn0036715/FBgn0031872/FBgn0284247/FBgn0034275/FBgn0029082/FBgn0261722/FBgn0034476/FBgn0020762/FBgn0036461/FBgn0001321/FBgn0286785/FBgn0020372/FBgn0037766/FBgn0028704/FBgn0085395/FBgn0032151/FBgn0004244/FBgn0264908/FBgn0036789/FBgn0037203/FBgn0040324/FBgn0005631/FBgn0051105/FBgn0024245/FBgn0004168/FBg…	SIFaR/nAChRalpha7/ppk21/NaPi-III/ft/Duox/CG31100/CG10960/Cad74A/ihog/ds/CG5002/hbs/fwe/Toll-7/Atet/Zip71B/knk/scb/TM4SF/Teh1/Nckx30C/Shawl/nAChRalpha6/Rdl/pHCl-1/AstC-R2/slif/Ephrin/robo1/ppk22/dnt/5-HT1A/fz/CG6928/PGRP-LA/Lgr3/PlexA/nAChRalpha1/kcc/nAChRalpha4/Tsp26A/nrv3/mGluR/plum/Cad88C/dpr8/sas/Osi6/DIP-theta/Nct/Cln7/PlexB/Dscam4/beat-Ic/Osi9/Eph/PK1-R/smog/CCAP-R/Shal/Cad96Cb/CNT2/drl/Ten-…	101
CC	GO:0099503	secretory vesicle	29|1445	98|10471	3.57312e-05	0.00209156	FBgn0033911/FBgn0086677/FBgn0261722/FBgn0020762/FBgn0261089/FBgn0031424/FBgn0039141/FBgn0004575/FBgn0261090/FBgn0025382/FBgn0261085/FBgn0031294/FBgn0013343/FBgn0035756/FBgn0053653/FBgn0005586/FBgn0259824/FBgn0086372/FBgn0011710/FBgn0031090/FBgn0083228/FBgn0037153/FBgn0033876/FBgn0266137/FBgn0034389/FBgn0030412/FBgn0004574/FBgn0033313/FBgn0004179	VGAT/jeb/fwe/Atet/Sytalpha/VGlut/spas/Syn/Sytbeta/Rab27/Syt12/IA-2/Syx1A/unc-13-4A/Cadps/Rab3/Hip14/lap/Sep1/Rab35/Frq2/olf413/Syngr/Dop1R2/Mctp/Tomosyn/Rop/Cirl/Csp	29
CC	GO:0098793	presynapse	54|1445	229|10471	3.89635e-05	0.00209156	FBgn0011288/FBgn0000578/FBgn0033911/FBgn0086677/FBgn0264307/FBgn0261560/FBgn0261547/FBgn0261722/FBgn0261089/FBgn0031424/FBgn0270928/FBgn0260386/FBgn0000303/FBgn0053208/FBgn0264607/FBgn0004580/FBgn0039141/FBgn0038659/FBgn0004575/FBgn0261090/FBgn0030897/FBgn0266721/FBgn0003520/FBgn0025382/FBgn0261085/FBgn0013343/FBgn0039883/FBgn0283472/FBgn0035756/FBgn0053653/FBgn0005586/FBgn0259824/FBgn0086372/FBg…	Snap25/ena/VGAT/jeb/orb2/Thor/Exn/fwe/Sytalpha/VGlut/VAChT/mtg/ChAT/Mical/CaMKII/Cbp53E/spas/EndoA/Syn/Sytbeta/Frq1/gammaSnap2/stau/Rab27/Syt12/Syx1A/RhoGAP100F/S6k/unc-13-4A/Cadps/Rab3/Hip14/lap/Sep1/Alk/Sec15/w/Frq2/Dop1R1/Syngr/Liprin-alpha/Atg8a/Dop1R2/Fas2/Mctp/Tomosyn/AP-2alpha/pum/shi/DAAM/Fak/Rop/Cirl/Csp	54
CC	GO:0043005	neuron projection	97|1445	478|10471	3.97971e-05	0.00209156	FBgn0005626/FBgn0035049/FBgn0011288/FBgn0086778/FBgn0260945/FBgn0000578/FBgn0033911/FBgn0086677/FBgn0264307/FBgn0004370/FBgn0033438/FBgn0038504/FBgn0270928/FBgn0260995/FBgn0260386/FBgn0085395/FBgn0032151/FBgn0004244/FBgn0266521/FBgn0264908/FBgn0000546/FBgn0036789/FBgn0005631/FBgn0000303/FBgn0053208/FBgn0031939/FBgn0004168/FBgn0037447/FBgn0264607/FBgn0004580/FBgn0265597/FBgn0039141/FBgn0040823/FBg…	ple/Mmp1/Snap25/nAChRalpha7/Atg1/ena/VGAT/jeb/orb2/Ptp10D/Mmp2/Sur-8/VAChT/dpr21/mtg/Shawl/nAChRalpha6/Rdl/stai/pHCl-1/EcR/AstC-R2/robo1/ChAT/Mical/CG13796/5-HT1A/Neurochondrin/CaMKII/Cbp53E/rad/spas/dpr6/nAChRalpha1/EndoA/Syn/kcc/nAChRalpha4/CG33111/stau/plum/dpr8/DIP-theta/NetB/trc/PlexB/Wnt5/dysc/Dscam4/Syx1A/Eph/hdc/Ptp69D/Uba1/armi/Rpn8/Shal/drl/futsch/trio/Ten-m/pk/Trpgamma/pcm/CG7166/Alk/I…	97
CC	GO:0150034	distal axon	29|1445	103|10471	9.69776e-05	0.00458704	FBgn0011288/FBgn0000578/FBgn0086677/FBgn0264307/FBgn0270928/FBgn0260386/FBgn0005631/FBgn0000303/FBgn0053208/FBgn0004580/FBgn0039141/FBgn0038659/FBgn0004575/FBgn0053111/FBgn0003520/FBgn0015774/FBgn0013343/FBgn0024277/FBgn0040505/FBgn0266674/FBgn0052672/FBgn0000635/FBgn0005775/FBgn0011592/FBgn0003165/FBgn0025641/FBgn0020440/FBgn0004574/FBgn0004179	Snap25/ena/jeb/orb2/VAChT/mtg/robo1/ChAT/Mical/Cbp53E/spas/EndoA/Syn/CG33111/stau/NetB/Syx1A/trio/Alk/Sec15/Atg8a/Fas2/Con/fra/pum/DAAM/Fak/Rop/Csp	29
CC	GO:0044306	neuron projection terminus	23|1445	76|10471	0.000153899	0.00614286	FBgn0011288/FBgn0000578/FBgn0033911/FBgn0086677/FBgn0264307/FBgn0270928/FBgn0260386/FBgn0000303/FBgn0053208/FBgn0004580/FBgn0039141/FBgn0038659/FBgn0004575/FBgn0003520/FBgn0013343/FBgn0040505/FBgn0266674/FBgn0052672/FBgn0000635/FBgn0003165/FBgn0020440/FBgn0004574/FBgn0004179	Snap25/ena/VGAT/jeb/orb2/VAChT/mtg/ChAT/Mical/Cbp53E/spas/EndoA/Syn/stau/Syx1A/Alk/Sec15/Atg8a/Fas2/pum/Fak/Rop/Csp	23
CC	GO:0019005	SCF ubiquitin ligase complex	20|1445	62|10471	0.000155844	0.00614286	FBgn0036196/FBgn0035959/FBgn0033639/FBgn0261268/FBgn0052085/FBgn0037760/FBgn0038385/FBgn0026176/FBgn0020257/FBgn0030320/FBgn0037236/FBgn0032956/FBgn0015509/FBgn0017551/FBgn0039632/FBgn0033260/FBgn0283468/FBgn0038202/FBgn0041171/FBgn0034704	CG11658/CG4911/CG9003/Cul3/CG32085/FBXO11/Fbxl7/SkpB/Ppa/CG2247/Skp2/Cul2/Cul1/Rca1/Cul5/Cul4/slmb/CG12402/ago/CG6758	20
CC	GO:0030133	transport vesicle	29|1445	107|10471	0.000201477	0.00733067	FBgn0033911/FBgn0086677/FBgn0261722/FBgn0020762/FBgn0261089/FBgn0031424/FBgn0270928/FBgn0039141/FBgn0004575/FBgn0261090/FBgn0025382/FBgn0261085/FBgn0031294/FBgn0013343/FBgn0035756/FBgn0053653/FBgn0005586/FBgn0259824/FBgn0086372/FBgn0011710/FBgn0031090/FBgn0083228/FBgn0033876/FBgn0266137/FBgn0038223/FBgn0034389/FBgn0030412/FBgn0033313/FBgn0004179	VGAT/jeb/fwe/Atet/Sytalpha/VGlut/VAChT/spas/Syn/Sytbeta/Rab27/Syt12/IA-2/Syx1A/unc-13-4A/Cadps/Rab3/Hip14/lap/Sep1/Rab35/Frq2/Syngr/Dop1R2/Afti/Mctp/Tomosyn/Cirl/Csp	29
CC	GO:0005700	polytene chromosome	47|1445	205|10471	0.000244477	0.00825983	FBgn0002643/FBgn0011474/FBgn0004396/FBgn0015396/FBgn0039120/FBgn0050085/FBgn0000546/FBgn0262717/FBgn0262975/FBgn0036398/FBgn0039740/FBgn0005624/FBgn0040022/FBgn0003044/FBgn0003042/FBgn0026427/FBgn0264490/FBgn0002775/FBgn0004861/FBgn0026573/FBgn0040283/FBgn0026401/FBgn0010287/FBgn0030274/FBgn0025525/FBgn0262524/FBgn0004837/FBgn0044324/FBgn0005386/FBgn0000659/FBgn0033264/FBgn0028982/FBgn0033636/FBg…	mam/PR-Set7/CrebA/jumu/Nup98-96/Rif1/EcR/Skeletor/cnc/upSET/ZIPIC/Psc/Set1/Pcl/Pc/Su(var)2-HP2/Eip93F/msl-3/ph-p/ADD1/SMC1/Nipped-B/Trf/Lint-1/bab2/ver/Su(H)/Chro/ash1/fkh/Nup50/Spt6/tou/ph-d/usp/stwl/D12/MED26/G9a/Ubi-p5E/Tip60/Gcn5/Bap170/Usp7/Rpt1/l(3)mbt/Trf2	47
CC	GO:0000785	chromatin	87|1445	441|10471	0.000271071	0.00854777	FBgn0260397/FBgn0266000/FBgn0002643/FBgn0052772/FBgn0005655/FBgn0265276/FBgn0264562/FBgn0039066/FBgn0015396/FBgn0035144/FBgn0039120/FBgn0026206/FBgn0032763/FBgn0050085/FBgn0036398/FBgn0266083/FBgn0261963/FBgn0034853/FBgn0005624/FBgn0004880/FBgn0040022/FBgn0003042/FBgn0004436/FBgn0005612/FBgn0033748/FBgn0037722/FBgn0000043/FBgn0034425/FBgn0283657/FBgn0020887/FBgn0026427/FBgn0028406/FBgn0027620/FBg…	Su(var)3-3/CG44774/mam/CG32772/PCNA/l(3)neo38/Hr4/EloA/jumu/Kah/Nup98-96/mei-P26/CG17568/Rif1/upSET/ocm/mid/Ice1/Psc/scrt/Set1/Pc/Ubc6/Sox14/vis/CG8319/Act42A/CG11906/Tlk/Su(z)12/Su(var)2-HP2/Drep4/Acf/BigH1/Eip93F/eg/CG8159/Ravus/sqz/ADD1/CG17359/jim/SMC1/Nipped-B/gsb/Trf/Asx/knrl/D19A/CG11873/Rbf2/zld/ash1/Nup50/p53/Spt6/CG12659/tou/Mnn1/E(bx)/ph-d/barr/CG44002/usp/exd/SoxN/CG11970/MED26/CG9899…	87
CC	GO:0008021	synaptic vesicle	22|1445	75|10471	0.000347715	0.00967465	FBgn0033911/FBgn0086677/FBgn0261722/FBgn0031424/FBgn0039141/FBgn0004575/FBgn0261090/FBgn0025382/FBgn0013343/FBgn0035756/FBgn0053653/FBgn0005586/FBgn0259824/FBgn0086372/FBgn0011710/FBgn0083228/FBgn0033876/FBgn0266137/FBgn0034389/FBgn0030412/FBgn0033313/FBgn0004179	VGAT/jeb/fwe/VGlut/spas/Syn/Sytbeta/Rab27/Syx1A/unc-13-4A/Cadps/Rab3/Hip14/lap/Sep1/Frq2/Syngr/Dop1R2/Mctp/Tomosyn/Cirl/Csp	22
CC	GO:0043679	axon terminus	22|1445	75|10471	0.000347715	0.00967465	FBgn0011288/FBgn0000578/FBgn0086677/FBgn0264307/FBgn0270928/FBgn0260386/FBgn0000303/FBgn0053208/FBgn0004580/FBgn0039141/FBgn0038659/FBgn0004575/FBgn0003520/FBgn0013343/FBgn0040505/FBgn0266674/FBgn0052672/FBgn0000635/FBgn0003165/FBgn0020440/FBgn0004574/FBgn0004179	Snap25/ena/jeb/orb2/VAChT/mtg/ChAT/Mical/Cbp53E/spas/EndoA/Syn/stau/Syx1A/Alk/Sec15/Atg8a/Fas2/pum/Fak/Rop/Csp	22
CC	GO:0043235	receptor complex	22|1445	77|10471	0.000520851	0.0136868	FBgn0086778/FBgn0286785/FBgn0032151/FBgn0000546/FBgn0024245/FBgn0025741/FBgn0000036/FBgn0266347/FBgn0019985/FBgn0025740/FBgn0025936/FBgn0015380/FBgn0053513/FBgn0040505/FBgn0003964/FBgn0010240/FBgn0015519/FBgn0003733/FBgn0260874/FBgn0260446/FBgn0038839/FBgn0022800	nAChRalpha7/scb/nAChRalpha6/EcR/dnt/PlexA/nAChRalpha1/nAChRalpha4/mGluR/PlexB/Eph/drl/Nmdar2/Alk/usp/Lcch3/nAChRalpha3/tor/Ir76a/GABA-B-R1/Ktl/Cad96Ca	22
CC	GO:0043195	terminal bouton	20|1445	68|10471	0.000612306	0.0152432	FBgn0011288/FBgn0000578/FBgn0086677/FBgn0270928/FBgn0260386/FBgn0000303/FBgn0053208/FBgn0004580/FBgn0039141/FBgn0038659/FBgn0004575/FBgn0003520/FBgn0013343/FBgn0040505/FBgn0052672/FBgn0000635/FBgn0003165/FBgn0020440/FBgn0004574/FBgn0004179	Snap25/ena/jeb/VAChT/mtg/ChAT/Mical/Cbp53E/spas/EndoA/Syn/stau/Syx1A/Alk/Atg8a/Fas2/pum/Fak/Rop/Csp	20
CC	GO:0033267	axon part	31|1445	126|10471	0.000777738	0.0183935	FBgn0011288/FBgn0000578/FBgn0086677/FBgn0264307/FBgn0270928/FBgn0260386/FBgn0005631/FBgn0000303/FBgn0053208/FBgn0004580/FBgn0039141/FBgn0038659/FBgn0004575/FBgn0053111/FBgn0003520/FBgn0015774/FBgn0013343/FBgn0024277/FBgn0040505/FBgn0266674/FBgn0004197/FBgn0046704/FBgn0052672/FBgn0000635/FBgn0005775/FBgn0011592/FBgn0003165/FBgn0025641/FBgn0020440/FBgn0004574/FBgn0004179	Snap25/ena/jeb/orb2/VAChT/mtg/robo1/ChAT/Mical/Cbp53E/spas/EndoA/Syn/CG33111/stau/NetB/Syx1A/trio/Alk/Sec15/Ser/Liprin-alpha/Atg8a/Fas2/Con/fra/pum/DAAM/Fak/Rop/Csp	31
CC	GO:0045177	apical part of cell	40|1445	178|10471	0.00103909	0.0226358	FBgn0010300/FBgn0034408/FBgn0001075/FBgn0036715/FBgn0250871/FBgn0026181/FBgn0000463/FBgn0004370/FBgn0029082/FBgn0004635/FBgn0286785/FBgn0001311/FBgn0033668/FBgn0033667/FBgn0003502/FBgn0038385/FBgn0004876/FBgn0003520/FBgn0002306/FBgn0004595/FBgn0033259/FBgn0031799/FBgn0040080/FBgn0031090/FBgn0031879/FBgn0015399/FBgn0004197/FBgn0029114/FBgn0041096/FBgn0053193/FBgn0000635/FBgn0284435/FBgn0016078/FBg…	brat/sano/ft/Cad74A/pot/Rok/Dl/Ptp10D/hbs/rho/scb/kkv/exp/reb/Btk29A/Fbxl7/cdi/stau/sas/pros/Tmem63/Pez/pins/Rab35/uif/kek1/Ser/Tollo/rols/sav/Fas2/tyn/wun/Apc2/insc/mira/rst/Cad99C/Dlg5/Cad96Ca	40
CC	GO:0099501	exocytic vesicle membrane	9|1445	21|10471	0.00108759	0.0226358	FBgn0033911/FBgn0261722/FBgn0020762/FBgn0031424/FBgn0004575/FBgn0013343/FBgn0033876/FBgn0266137/FBgn0034389	VGAT/fwe/Atet/VGlut/Syn/Syx1A/Syngr/Dop1R2/Mctp	9
CC	GO:0005838	proteasome regulatory particle	10|1445	25|10471	0.00110069	0.0226358	FBgn0028690/FBgn0028695/FBgn0002787/FBgn0028685/FBgn0028688/FBgn0028692/FBgn0011327/FBgn0028686/FBgn0028687/FBgn0028684	Rpn5/Rpn1/Rpn8/Rpt4/Rpn7/Rpn2/Uch-L5/Rpt3/Rpt1/Rpt5	10
CC	GO:0031519	PcG protein complex	11|1445	30|10471	0.00146112	0.0275016	FBgn0086655/FBgn0032391/FBgn0036624/FBgn0005624/FBgn0003044/FBgn0003042/FBgn0020887/FBgn0004861/FBgn0261823/FBgn0004860/FBgn0262166	jing/escl/RAF2/Psc/Pcl/Pc/Su(z)12/ph-p/Asx/ph-d/calypso	11
CC	GO:0000407	phagophore assembly site	8|1445	18|10471	0.00155651	0.0275016	FBgn0260945/FBgn0044452/FBgn0034110/FBgn0261108/FBgn0030960/FBgn0032935/FBgn0029943/FBgn0030838	Atg1/Atg2/Atg9/Atg13/Atg101/Atg18b/Atg5/CG5445	8
CC	GO:0097060	synaptic membrane	22|1445	83|10471	0.00155838	0.0275016	FBgn0086778/FBgn0264307/FBgn0261547/FBgn0032151/FBgn0004244/FBgn0028397/FBgn0028408/FBgn0264607/FBgn0000036/FBgn0266347/FBgn0035767/FBgn0013343/FBgn0004449/FBgn0053513/FBgn0259824/FBgn0086372/FBgn0010240/FBgn0015519/FBgn0000635/FBgn0034072/FBgn0003392/FBgn0039927	nAChRalpha7/orb2/Exn/nAChRalpha6/Rdl/Tob/Drep2/CaMKII/nAChRalpha1/nAChRalpha4/Cln7/Syx1A/Ten-m/Nmdar2/Hip14/lap/Lcch3/nAChRalpha3/Fas2/Dg/shi/CG11155	22
CC	GO:0022624	proteasome accessory complex	10|1445	26|10471	0.00156986	0.0275016	FBgn0028690/FBgn0028695/FBgn0002787/FBgn0028685/FBgn0028688/FBgn0028692/FBgn0011327/FBgn0028686/FBgn0028687/FBgn0028684	Rpn5/Rpn1/Rpn8/Rpt4/Rpn7/Rpn2/Uch-L5/Rpt3/Rpt1/Rpt5	10
CC	GO:0030424	axon	55|1445	271|10471	0.00179862	0.0303838	FBgn0005626/FBgn0011288/FBgn0000578/FBgn0086677/FBgn0264307/FBgn0004370/FBgn0270928/FBgn0260386/FBgn0085395/FBgn0004244/FBgn0005631/FBgn0000303/FBgn0053208/FBgn0264607/FBgn0004580/FBgn0265597/FBgn0039141/FBgn0038659/FBgn0004575/FBgn0261794/FBgn0053111/FBgn0003520/FBgn0039431/FBgn0015774/FBgn0003744/FBgn0263219/FBgn0013343/FBgn0010113/FBgn0014007/FBgn0041164/FBgn0015380/FBgn0259108/FBgn0024277/FBg…	ple/Snap25/ena/jeb/orb2/Ptp10D/VAChT/mtg/Shawl/Rdl/robo1/ChAT/Mical/CaMKII/Cbp53E/rad/spas/EndoA/Syn/kcc/CG33111/stau/plum/NetB/trc/Dscam4/Syx1A/hdc/Ptp69D/armi/drl/futsch/trio/pk/CG7166/Alk/Imp/Sec15/Ser/Appl/Liprin-alpha/tutl/Atg8a/Shaw/Fas2/Con/sNPF/fra/pum/shi/DAAM/Fak/Rop/Unc-76/Csp	55
CC	GO:0036477	somatodendritic compartment	53|1445	262|10471	0.00232151	0.0378646	FBgn0005626/FBgn0035049/FBgn0010300/FBgn0086778/FBgn0000578/FBgn0033911/FBgn0264307/FBgn0033438/FBgn0085395/FBgn0004244/FBgn0000546/FBgn0011206/FBgn0005631/FBgn0004168/FBgn0037447/FBgn0264607/FBgn0004580/FBgn0265597/FBgn0261794/FBgn0053111/FBgn0003520/FBgn0039431/FBgn0015774/FBgn0003744/FBgn0025740/FBgn0010194/FBgn0010113/FBgn0023143/FBgn0041164/FBgn0002787/FBgn0005564/FBgn0015380/FBgn0259108/FBg…	ple/Mmp1/brat/nAChRalpha7/ena/VGAT/orb2/Mmp2/Shawl/Rdl/EcR/bol/robo1/5-HT1A/Neurochondrin/CaMKII/Cbp53E/rad/kcc/CG33111/stau/plum/NetB/trc/PlexB/Wnt5/hdc/Uba1/armi/Rpn8/Shal/drl/futsch/Ten-m/Trpgamma/pcm/CG7166/Rab35/Imp/Dop1R1/Appl/Shaw/usp/Girdin/Or19b/Ir76a/Apc2/sNPF/fra/ktub/Pka-C1/homer/shi	53
MF	GO:0000976	transcription regulatory region sequence-specific DNA binding	116|1430	494|10349	2.09954e-09	1.32901e-06	FBgn0030417/FBgn0000097/FBgn0039209/FBgn0001180/FBgn0039078/FBgn0052772/FBgn0036522/FBgn0265276/FBgn0264562/FBgn0004396/FBgn0261239/FBgn0015396/FBgn0001981/FBgn0085234/FBgn0035144/FBgn0033569/FBgn0024250/FBgn0024244/FBgn0032707/FBgn0052767/FBgn0035625/FBgn0030539/FBgn0031894/FBgn0085432/FBgn0032763/FBgn0000546/FBgn0262656/FBgn0004859/FBgn0262975/FBgn0037717/FBgn0266083/FBgn0050443/FBgn0267336/FBg…	CG15725/aop/REPTOR/hb/CG4374/CG32772/Phs/l(3)neo38/Hr4/CrebA/Hr39/jumu/esg/CG34205/Kah/CG12942/brk/drm/CG10348/CG32767/Blimp-1/CG1368/CG4496/pan/CG17568/EcR/Myc/ci/cnc/CG8301/ocm/Opbp/Glut4EF/salm/CG32603/mid/scrt/GATAd/sd/CG1647/CG1603/Sox14/HGTX/vis/gt/CG8319/CG11906/pad/NC2alpha/CG7099/CG31224/Dif/NFAT/ct/Usf/eg/CG8159/sqz/Pbp95/CG17359/jim/sug/ATbp/vvl/gsb/CG4707/Trf/MESR4/knrl/mld/D19A/Su(H)…	116
MF	GO:0000977	RNA polymerase II regulatory region sequence-specific DNA binding	102|1430	435|10349	2.2371e-08	4.72029e-06	FBgn0030417/FBgn0000097/FBgn0039209/FBgn0001180/FBgn0039078/FBgn0052772/FBgn0036522/FBgn0265276/FBgn0264562/FBgn0004396/FBgn0261239/FBgn0001981/FBgn0085234/FBgn0035144/FBgn0024250/FBgn0024244/FBgn0032707/FBgn0052767/FBgn0035625/FBgn0030539/FBgn0031894/FBgn0085432/FBgn0032763/FBgn0000546/FBgn0262656/FBgn0004859/FBgn0037717/FBgn0266083/FBgn0050443/FBgn0267336/FBgn0052603/FBgn0261963/FBgn0004880/FBg…	CG15725/aop/REPTOR/hb/CG4374/CG32772/Phs/l(3)neo38/Hr4/CrebA/Hr39/esg/CG34205/Kah/brk/drm/CG10348/CG32767/Blimp-1/CG1368/CG4496/pan/CG17568/EcR/Myc/ci/CG8301/ocm/Opbp/Glut4EF/CG32603/mid/scrt/GATAd/sd/CG1603/Sox14/HGTX/vis/gt/CG8319/CG11906/pad/CG31224/Dif/NFAT/ct/Usf/eg/CG8159/sqz/Pbp95/CG17359/jim/sug/ATbp/vvl/gsb/CG4707/Trf/MESR4/knrl/mld/D19A/Su(H)/zfh1/Rbf2/Scr/zld/fkh/Meics/E(bx)/CG44002/bo…	102
MF	GO:0001012	RNA polymerase II regulatory region DNA binding	102|1430	435|10349	2.2371e-08	4.72029e-06	FBgn0030417/FBgn0000097/FBgn0039209/FBgn0001180/FBgn0039078/FBgn0052772/FBgn0036522/FBgn0265276/FBgn0264562/FBgn0004396/FBgn0261239/FBgn0001981/FBgn0085234/FBgn0035144/FBgn0024250/FBgn0024244/FBgn0032707/FBgn0052767/FBgn0035625/FBgn0030539/FBgn0031894/FBgn0085432/FBgn0032763/FBgn0000546/FBgn0262656/FBgn0004859/FBgn0037717/FBgn0266083/FBgn0050443/FBgn0267336/FBgn0052603/FBgn0261963/FBgn0004880/FBg…	CG15725/aop/REPTOR/hb/CG4374/CG32772/Phs/l(3)neo38/Hr4/CrebA/Hr39/esg/CG34205/Kah/brk/drm/CG10348/CG32767/Blimp-1/CG1368/CG4496/pan/CG17568/EcR/Myc/ci/CG8301/ocm/Opbp/Glut4EF/CG32603/mid/scrt/GATAd/sd/CG1603/Sox14/HGTX/vis/gt/CG8319/CG11906/pad/CG31224/Dif/NFAT/ct/Usf/eg/CG8159/sqz/Pbp95/CG17359/jim/sug/ATbp/vvl/gsb/CG4707/Trf/MESR4/knrl/mld/D19A/Su(H)/zfh1/Rbf2/Scr/zld/fkh/Meics/E(bx)/CG44002/bo…	102
MF	GO:0000978	RNA polymerase II proximal promoter sequence-specific DNA binding	74|1430	291|10349	6.65241e-08	1.05173e-05	FBgn0030417/FBgn0000097/FBgn0001180/FBgn0039078/FBgn0052772/FBgn0036522/FBgn0265276/FBgn0264562/FBgn0004396/FBgn0261239/FBgn0001981/FBgn0085234/FBgn0035144/FBgn0032707/FBgn0052767/FBgn0035625/FBgn0030539/FBgn0085432/FBgn0032763/FBgn0000546/FBgn0262656/FBgn0037717/FBgn0267336/FBgn0052603/FBgn0004880/FBgn0032223/FBgn0003345/FBgn0005612/FBgn0040318/FBgn0033748/FBgn0001150/FBgn0037722/FBgn0034425/FBg…	CG15725/aop/hb/CG4374/CG32772/Phs/l(3)neo38/Hr4/CrebA/Hr39/esg/CG34205/Kah/CG10348/CG32767/Blimp-1/CG1368/pan/CG17568/EcR/Myc/CG8301/Glut4EF/CG32603/scrt/GATAd/sd/Sox14/HGTX/vis/gt/CG8319/CG11906/pad/CG31224/NFAT/Usf/eg/CG8159/Pbp95/CG17359/jim/sug/vvl/gsb/Trf/MESR4/knrl/mld/D19A/Su(H)/zld/Meics/E(bx)/usp/CG1663/exd/CG18011/SoxN/CG5245/CG43689/toy/CG3407/dar1/CG11350/Ssdp/CG17328/CG4360/CG2199/zf…	74
MF	GO:0008270	zinc ion binding	110|1430	491|10349	8.30749e-08	1.05173e-05	FBgn0085404/FBgn0039347/FBgn0035049/FBgn0010300/FBgn0004395/FBgn0030809/FBgn0264562/FBgn0011230/FBgn0267376/FBgn0085430/FBgn0261239/FBgn0037705/FBgn0040237/FBgn0033438/FBgn0033569/FBgn0067779/FBgn0027843/FBgn0026206/FBgn0263236/FBgn0038686/FBgn0265726/FBgn0031857/FBgn0004865/FBgn0031894/FBgn0260794/FBgn0032763/FBgn0000546/FBgn0037717/FBgn0035983/FBgn0265356/FBgn0037760/FBgn0035780/FBgn0031608/FBg…	CG34375/CG5071/Mmp1/brat/unk/Ubr1/Hr4/poe/SelR/CG34401/Hr39/mura/bor/Mmp2/CG12942/dbr/CAH2/mei-P26/SP1029/CG5555/Nna1/LUBEL/Eip78C/CG4496/ctrip/CG17568/EcR/CG8301/CG4080/tn/FBXO11/CG18417/CG15435/chif/RAF2/Psc/Tes/PGRP-LA/CG32369/GATAd/POSH/CAH4/CG1647/stl/CG8910/Psa/nkd/CG12795/CG45050/CG8319/pad/ari-1/CG6923/dgrn/wech/Rpn1/CG32847/eg/CG8159/CG7376/PGRP-SB1/sina/PGRP-SC2/ph-p/CG17359/Zcchc7/pk/C…	110
MF	GO:0000987	proximal promoter sequence-specific DNA binding	74|1430	297|10349	1.61943e-07	1.7085e-05	FBgn0030417/FBgn0000097/FBgn0001180/FBgn0039078/FBgn0052772/FBgn0036522/FBgn0265276/FBgn0264562/FBgn0004396/FBgn0261239/FBgn0001981/FBgn0085234/FBgn0035144/FBgn0032707/FBgn0052767/FBgn0035625/FBgn0030539/FBgn0085432/FBgn0032763/FBgn0000546/FBgn0262656/FBgn0037717/FBgn0267336/FBgn0052603/FBgn0004880/FBgn0032223/FBgn0003345/FBgn0005612/FBgn0040318/FBgn0033748/FBgn0001150/FBgn0037722/FBgn0034425/FBg…	CG15725/aop/hb/CG4374/CG32772/Phs/l(3)neo38/Hr4/CrebA/Hr39/esg/CG34205/Kah/CG10348/CG32767/Blimp-1/CG1368/pan/CG17568/EcR/Myc/CG8301/Glut4EF/CG32603/scrt/GATAd/sd/Sox14/HGTX/vis/gt/CG8319/CG11906/pad/CG31224/NFAT/Usf/eg/CG8159/Pbp95/CG17359/jim/sug/vvl/gsb/Trf/MESR4/knrl/mld/D19A/Su(H)/zld/Meics/E(bx)/usp/CG1663/exd/CG18011/SoxN/CG5245/CG43689/toy/CG3407/dar1/CG11350/Ssdp/CG17328/CG4360/CG2199/zf…	74
MF	GO:0004842	ubiquitin-protein transferase activity	52|1430	198|10349	2.14804e-06	0.000194244	FBgn0085404/FBgn0038286/FBgn0010300/FBgn0051357/FBgn0031896/FBgn0030809/FBgn0011230/FBgn0037705/FBgn0038488/FBgn0026206/FBgn0038686/FBgn0031857/FBgn0032467/FBgn0260794/FBgn0261268/FBgn0032208/FBgn0035983/FBgn0264848/FBgn0265356/FBgn0037760/FBgn0034542/FBgn0040294/FBgn0025833/FBgn0004436/FBgn0061469/FBgn0017418/FBgn0037944/FBgn0037384/FBgn0259745/FBgn0029996/FBgn0052847/FBgn0035689/FBgn0032956/FBg…	CG34375/CG6966/brat/CG31357/CG4502/Ubr1/poe/mura/m-cup/mei-P26/CG5555/LUBEL/CG9934/ctrip/Cul3/Ufd4/CG4080/vih/tn/FBXO11/Fem-1/POSH/CG8910/Ubc6/Ube3a/ari-1/CG6923/dgrn/wech/UbcE2H/CG32847/CG7376/Cul2/sina/Cul1/CG8188/HUWE1/roq/CG3356/CG3295/Cul5/CG10254/gzl/Rnf146/Cul4/neur/CG2924/Smurf/slmb/CG6752/Cnot4/Pli	52
MF	GO:0019787	ubiquitin-like protein transferase activity	53|1430	214|10349	1.10583e-05	0.000874988	FBgn0085404/FBgn0038286/FBgn0010300/FBgn0051357/FBgn0031896/FBgn0030809/FBgn0011230/FBgn0037705/FBgn0038488/FBgn0026206/FBgn0038686/FBgn0031857/FBgn0032467/FBgn0260794/FBgn0261268/FBgn0032208/FBgn0035983/FBgn0264848/FBgn0265356/FBgn0037760/FBgn0034542/FBgn0040294/FBgn0025833/FBgn0004436/FBgn0061469/FBgn0017418/FBgn0037944/FBgn0037384/FBgn0259745/FBgn0029996/FBgn0052847/FBgn0039302/FBgn0035689/FBg…	CG34375/CG6966/brat/CG31357/CG4502/Ubr1/poe/mura/m-cup/mei-P26/CG5555/LUBEL/CG9934/ctrip/Cul3/Ufd4/CG4080/vih/tn/FBXO11/Fem-1/POSH/CG8910/Ubc6/Ube3a/ari-1/CG6923/dgrn/wech/UbcE2H/CG32847/Nup358/CG7376/Cul2/sina/Cul1/CG8188/HUWE1/roq/CG3356/CG3295/Cul5/CG10254/gzl/Rnf146/Cul4/neur/CG2924/Smurf/slmb/CG6752/Cnot4/Pli	53
MF	GO:0000981	RNA polymerase II transcription factor activity, sequence-specific DNA binding	92|1430	436|10349	1.36745e-05	0.000961772	FBgn0000097/FBgn0039209/FBgn0001180/FBgn0039078/FBgn0052772/FBgn0036522/FBgn0003866/FBgn0000567/FBgn0265276/FBgn0264562/FBgn0261239/FBgn0001981/FBgn0035144/FBgn0033569/FBgn0024250/FBgn0032707/FBgn0052767/FBgn0035625/FBgn0004865/FBgn0031894/FBgn0085432/FBgn0000546/FBgn0262656/FBgn0004859/FBgn0037717/FBgn0266083/FBgn0050443/FBgn0261648/FBgn0261963/FBgn0004880/FBgn0263511/FBgn0032223/FBgn0003345/FBg…	aop/REPTOR/hb/CG4374/CG32772/Phs/tsh/Eip74EF/l(3)neo38/Hr4/Hr39/esg/Kah/CG12942/brk/CG10348/CG32767/Blimp-1/Eip78C/CG4496/pan/EcR/Myc/ci/CG8301/ocm/Opbp/salm/mid/scrt/Vsx1/GATAd/sd/Sox14/HGTX/vis/gt/CG11906/pad/pros/NfI/CG31224/Dif/ct/eg/CG8159/sqz/jim/sug/ATbp/vvl/gsb/MESR4/knrl/mld/D19A/Su(H)/zfh1/Rbf2/Scr/zld/fkh/mirr/Meics/CG44002/bowl/usp/CG15011/CG1663/exd/CG18011/SoxN/CG5245/az2/CG43689/to…	92
MF	GO:0003682	chromatin binding	53|1430	218|10349	1.93597e-05	0.00122547	FBgn0260397/FBgn0003866/FBgn0005655/FBgn0261239/FBgn0028979/FBgn0039120/FBgn0035625/FBgn0036398/FBgn0039740/FBgn0032391/FBgn0034853/FBgn0005624/FBgn0034657/FBgn0003044/FBgn0039602/FBgn0003042/FBgn0031431/FBgn0021761/FBgn0020887/FBgn0038252/FBgn0011274/FBgn0030505/FBgn0002775/FBgn0004861/FBgn0026573/FBgn0040283/FBgn0026401/FBgn0002525/FBgn0261823/FBgn0039904/FBgn0005386/FBgn0265630/FBgn0033264/FBg…	Su(var)3-3/tsh/PCNA/Hr39/tio/Nup98-96/Blimp-1/upSET/ZIPIC/escl/Ice1/Psc/LBR/Pcl/CG1647/Pc/CG3515/Nup154/Su(z)12/BigH1/Dif/NFAT/msl-3/ph-p/ADD1/SMC1/Nipped-B/Lam/Asx/Hcf/ash1/sno/Nup50/p53/Spt6/Mnn1/ph-d/barr/SoxN/Hira/CG13287/CG13739/Alh/Tip60/Cap-D2/Gcn5/Nup153/CG8089/CG10431/Orc1/calypso/l(3)mbt/Trf2	53
MF	GO:0045182	translation regulator activity	14|1430	32|10349	3.56578e-05	0.00197002	FBgn0010300/FBgn0011224/FBgn0053100/FBgn0260400/FBgn0264307/FBgn0261560/FBgn0011206/FBgn0265356/FBgn0259745/FBgn0034259/FBgn0262739/FBgn0004882/FBgn0011666/FBgn0003165	brat/heph/eIF4EHP/elav/orb2/Thor/bol/tn/wech/P32/AGO1/orb/msi/pum	14
MF	GO:0030371	translation repressor activity	10|1430	18|10349	3.73464e-05	0.00197002	FBgn0010300/FBgn0011224/FBgn0053100/FBgn0260400/FBgn0264307/FBgn0265356/FBgn0259745/FBgn0004882/FBgn0011666/FBgn0003165	brat/heph/eIF4EHP/elav/orb2/tn/wech/orb/msi/pum	10
MF	GO:0003730	mRNA 3'-UTR binding	16|1430	41|10349	5.50881e-05	0.00268236	FBgn0010300/FBgn0036661/FBgn0011224/FBgn0264307/FBgn0011206/FBgn0034246/FBgn0003520/FBgn0035424/FBgn0035016/FBgn0087039/FBgn0052423/FBgn0285926/FBgn0004882/FBgn0052062/FBgn0003165/FBgn0000114	brat/CG9705/heph/orb2/bol/Dcr-2/stau/Larp4B/CG4612/Sbp2/shep/Imp/orb/Rbfox1/pum/bru1	16
MF	GO:0017016	Ras GTPase binding	45|1430	186|10349	9.09541e-05	0.00411242	FBgn0085443/FBgn0264324/FBgn0027561/FBgn0026181/FBgn0259736/FBgn0263706/FBgn0261547/FBgn0034697/FBgn0264707/FBgn0026376/FBgn0262114/FBgn0053208/FBgn0031233/FBgn0038401/FBgn0031051/FBgn0044826/FBgn0053519/FBgn0031456/FBgn0039302/FBgn0020497/FBgn0011771/FBgn0024277/FBgn0262743/FBgn0030699/FBgn0261928/FBgn0044823/FBgn0266674/FBgn0266572/FBgn0033264/FBgn0034009/FBgn0267795/FBgn0031762/FBgn0262562/FBg…	spri/spg/CG18659/Rok/CG42390/CG43658/Exn/GM130/RhoGEF3/Rgl/RanBPM/Mical/Tbc1d15-17/CG5916/Ranbp21/Pak3/Unc-89/Tnpo-SR/Nup358/emb/Hem/trio/Fs(2)Ket/CG8578/CG42795/Spec2/Sec15/ebo/Nup50/CG8155/Frl/CG9098/CG43102/Ziz/rau/Ranbp9/Tomosyn/sif/CG3309/Ced-12/CG30440/pcs/DAAM/Vps8/Rlip	45
MF	GO:0031267	small GTPase binding	45|1430	189|10349	0.000135692	0.00572622	FBgn0085443/FBgn0264324/FBgn0027561/FBgn0026181/FBgn0259736/FBgn0263706/FBgn0261547/FBgn0034697/FBgn0264707/FBgn0026376/FBgn0262114/FBgn0053208/FBgn0031233/FBgn0038401/FBgn0031051/FBgn0044826/FBgn0053519/FBgn0031456/FBgn0039302/FBgn0020497/FBgn0011771/FBgn0024277/FBgn0262743/FBgn0030699/FBgn0261928/FBgn0044823/FBgn0266674/FBgn0266572/FBgn0033264/FBgn0034009/FBgn0267795/FBgn0031762/FBgn0262562/FBg…	spri/spg/CG18659/Rok/CG42390/CG43658/Exn/GM130/RhoGEF3/Rgl/RanBPM/Mical/Tbc1d15-17/CG5916/Ranbp21/Pak3/Unc-89/Tnpo-SR/Nup358/emb/Hem/trio/Fs(2)Ket/CG8578/CG42795/Spec2/Sec15/ebo/Nup50/CG8155/Frl/CG9098/CG43102/Ziz/rau/Ranbp9/Tomosyn/sif/CG3309/Ced-12/CG30440/pcs/DAAM/Vps8/Rlip	45
MF	GO:0060090	molecular adaptor activity	24|1430	84|10349	0.000301571	0.0119309	FBgn0026361/FBgn0005695/FBgn0261268/FBgn0038478/FBgn0264894/FBgn0013725/FBgn0262732/FBgn0259745/FBgn0000352/FBgn0015509/FBgn0011710/FBgn0085436/FBgn0031473/FBgn0259978/FBgn0053193/FBgn0033698/FBgn0038223/FBgn0036309/FBgn0029881/FBgn0283468/FBgn0026598/FBgn0011674/FBgn0264855/FBgn0000382	Sep5/gcl/Cul3/cal1/CG44085/phyl/mbf1/wech/cos/Cul1/Sep1/Not1/CG3104/vlc/sav/CG8858/Afti/Hip1/pigs/slmb/Apc2/insc/AP-2alpha/csw	24
MF	GO:0008509	anion transmembrane transporter activity	39|1430	163|10349	0.000332251	0.0123197	FBgn0016684/FBgn0033760/FBgn0033911/FBgn0033443/FBgn0260795/FBgn0036316/FBgn0039844/FBgn0034275/FBgn0030890/FBgn0031424/FBgn0033368/FBgn0039223/FBgn0031568/FBgn0004244/FBgn0264908/FBgn0037203/FBgn0031939/FBgn0034911/FBgn0036240/FBgn0031011/FBgn0261794/FBgn0038641/FBgn0023549/FBgn0031064/FBgn0035173/FBgn0037852/FBgn0033028/FBgn0030574/FBgn0032036/FBgn0038337/FBgn0032689/FBgn0024315/FBgn0003996/FBg…	NaPi-T/CG8785/VGAT/CG1698/NaPi-III/CG10960/CG1607/CG5002/CG7536/VGlut/CG13743/CG5805/CG10019/Rdl/pHCl-1/slif/CG13796/GlyT/CG6928/CG8034/kcc/ChT/Mct1/CG12531/CG13907/Tpc1/hrm/sbm/CG13384/CG6125/CG10413/Picot/w/CG7255/Lcch3/CG8850/CG16700/CG8177/Rift	39
MF	GO:0015171	amino acid transmembrane transporter activity	18|1430	56|10349	0.000350324	0.0123197	FBgn0033760/FBgn0033911/FBgn0033443/FBgn0039844/FBgn0031424/FBgn0033368/FBgn0037203/FBgn0031939/FBgn0034911/FBgn0261794/FBgn0038641/FBgn0031064/FBgn0030574/FBgn0032036/FBgn0003996/FBgn0036493/FBgn0033708/FBgn0030816	CG8785/VGAT/CG1698/CG1607/VGlut/CG13743/slif/CG13796/GlyT/kcc/ChT/CG12531/sbm/CG13384/w/CG7255/CG8850/CG16700	18
MF	GO:0004871	signal transducer activity	85|1430	435|10349	0.000454681	0.0151481	FBgn0026404/FBgn0038880/FBgn0086778/FBgn0041237/FBgn0053639/FBgn0011817/FBgn0086677/FBgn0031872/FBgn0264562/FBgn0261239/FBgn0004370/FBgn0034476/FBgn0001321/FBgn0036494/FBgn0004865/FBgn0032151/FBgn0004244/FBgn0264908/FBgn0000546/FBgn0036789/FBgn0085387/FBgn0004168/FBgn0001085/FBgn0035975/FBgn0039354/FBgn0025741/FBgn0000036/FBgn0266347/FBgn0019985/FBgn0002306/FBgn0025740/FBgn0087011/FBgn0040323/FBg…	Dronc/SIFaR/nAChRalpha7/Gr58c/CG33639/nmo/jeb/ihog/Hr4/Hr39/Ptp10D/Toll-7/knk/Toll-6/Eip78C/nAChRalpha6/Rdl/pHCl-1/EcR/AstC-R2/shakB/5-HT1A/fz/PGRP-LA/Lgr3/PlexA/nAChRalpha1/nAChRalpha4/mGluR/sas/PlexB/CG41520/GNBP1/Eph/Ptp69D/PK1-R/smog/CCAP-R/CG15765/CG1791/eg/PGRP-SB1/PGRP-SC2/drl/fz3/CG31760/Nmdar2/knrl/Gr64a/Ack-like/CG7166/rk/Alk/msn/slpr/fz4/18w/Dop1R1/Octbeta1R/mthl10/Toll-9/mthl1/usp/Lcc…	85
MF	GO:0008536	Ran GTPase binding	10|1430	23|10349	0.000505596	0.0160021	FBgn0259736/FBgn0262114/FBgn0031051/FBgn0031456/FBgn0039302/FBgn0020497/FBgn0262743/FBgn0266572/FBgn0033264/FBgn0037894	CG42390/RanBPM/Ranbp21/Tnpo-SR/Nup358/emb/Fs(2)Ket/ebo/Nup50/Ranbp9	10
MF	GO:0051020	GTPase binding	47|1430	212|10349	0.000560987	0.0169097	FBgn0085443/FBgn0264324/FBgn0027561/FBgn0026181/FBgn0259736/FBgn0263706/FBgn0261547/FBgn0034697/FBgn0086779/FBgn0264707/FBgn0026376/FBgn0262114/FBgn0053208/FBgn0031233/FBgn0038401/FBgn0031051/FBgn0044826/FBgn0053519/FBgn0031456/FBgn0039302/FBgn0020497/FBgn0011771/FBgn0024277/FBgn0262743/FBgn0030699/FBgn0261928/FBgn0044823/FBgn0266674/FBgn0266572/FBgn0033264/FBgn0034009/FBgn0267795/FBgn0031762/FBg…	spri/spg/CG18659/Rok/CG42390/CG43658/Exn/GM130/step/RhoGEF3/Rgl/RanBPM/Mical/Tbc1d15-17/CG5916/Ranbp21/Pak3/Unc-89/Tnpo-SR/Nup358/emb/Hem/trio/Fs(2)Ket/CG8578/CG42795/Spec2/Sec15/ebo/Nup50/CG8155/Frl/CG9098/CG43102/Ziz/Epac/rau/Ranbp9/Tomosyn/sif/CG3309/Ced-12/CG30440/pcs/DAAM/Vps8/Rlip	47
MF	GO:0005342	organic acid transmembrane transporter activity	23|1430	83|10349	0.000643643	0.0175291	FBgn0033760/FBgn0033911/FBgn0033443/FBgn0039844/FBgn0031424/FBgn0033368/FBgn0031568/FBgn0037203/FBgn0031939/FBgn0034911/FBgn0031011/FBgn0261794/FBgn0038641/FBgn0023549/FBgn0031064/FBgn0035173/FBgn0033028/FBgn0030574/FBgn0032036/FBgn0003996/FBgn0036493/FBgn0033708/FBgn0030816	CG8785/VGAT/CG1698/CG1607/VGlut/CG13743/CG10019/slif/CG13796/GlyT/CG8034/kcc/ChT/Mct1/CG12531/CG13907/hrm/sbm/CG13384/w/CG7255/CG8850/CG16700	23
MF	GO:0046943	carboxylic acid transmembrane transporter activity	23|1430	83|10349	0.000643643	0.0175291	FBgn0033760/FBgn0033911/FBgn0033443/FBgn0039844/FBgn0031424/FBgn0033368/FBgn0031568/FBgn0037203/FBgn0031939/FBgn0034911/FBgn0031011/FBgn0261794/FBgn0038641/FBgn0023549/FBgn0031064/FBgn0035173/FBgn0033028/FBgn0030574/FBgn0032036/FBgn0003996/FBgn0036493/FBgn0033708/FBgn0030816	CG8785/VGAT/CG1698/CG1607/VGlut/CG13743/CG10019/slif/CG13796/GlyT/CG8034/kcc/ChT/Mct1/CG12531/CG13907/hrm/sbm/CG13384/w/CG7255/CG8850/CG16700	23
MF	GO:0017048	Rho GTPase binding	17|1430	54|10349	0.000664609	0.0175291	FBgn0264324/FBgn0026181/FBgn0263706/FBgn0261547/FBgn0264707/FBgn0044826/FBgn0053519/FBgn0011771/FBgn0024277/FBgn0044823/FBgn0267795/FBgn0262562/FBgn0260486/FBgn0085447/FBgn0032409/FBgn0050440/FBgn0025641	spg/Rok/CG43658/Exn/RhoGEF3/Pak3/Unc-89/Hem/trio/Spec2/Frl/CG43102/Ziz/sif/Ced-12/CG30440/DAAM	17
MF	GO:0042393	histone binding	23|1430	85|10349	0.000923413	0.0233808	FBgn0024250/FBgn0031947/FBgn0036398/FBgn0003044/FBgn0038478/FBgn0003042/FBgn0034259/FBgn0002775/FBgn0004861/FBgn0026573/FBgn0027574/FBgn0033752/FBgn0029895/FBgn0044324/FBgn0265630/FBgn0028982/FBgn0000541/FBgn0004860/FBgn0031606/FBgn0261238/FBgn0026080/FBgn0039680/FBgn0002441	brk/CG7154/upSET/Pcl/cal1/Pc/P32/msl-3/ph-p/ADD1/CG5815/CG8569/CG14441/Chro/sno/Spt6/E(bx)/ph-d/CG15439/Alh/Tip60/Cap-D2/l(3)mbt	23
MF	GO:0090079	translation regulator activity, nucleic acid binding	8|1430	17|10349	0.000991209	0.0239345	FBgn0011224/FBgn0260400/FBgn0264307/FBgn0011206/FBgn0034259/FBgn0004882/FBgn0011666/FBgn0003165	heph/elav/orb2/bol/P32/orb/msi/pum	8
MF	GO:0005539	glycosaminoglycan binding	14|1430	42|10349	0.00104153	0.0239345	FBgn0031872/FBgn0011259/FBgn0036494/FBgn0005631/FBgn0040271/FBgn0035975/FBgn0025741/FBgn0029002/FBgn0002306/FBgn0040323/FBgn0043578/FBgn0043575/FBgn0000108/FBgn0030695	ihog/Sema1a/Toll-6/robo1/Sulf1/PGRP-LA/PlexA/miple2/sas/GNBP1/PGRP-SB1/PGRP-SC2/Appl/PGRP-LE	14
MF	GO:0005509	calcium ion binding	43|1430	195|10349	0.00105872	0.0239345	FBgn0035539/FBgn0053978/FBgn0051475/FBgn0001075/FBgn0010423/FBgn0283531/FBgn0005664/FBgn0036715/FBgn0000463/FBgn0284247/FBgn0259170/FBgn0261089/FBgn0040351/FBgn0003187/FBgn0039380/FBgn0004580/FBgn0025866/FBgn0261090/FBgn0030897/FBgn0038247/FBgn0261085/FBgn0265595/FBgn0032013/FBgn0039294/FBgn0051999/FBgn0053653/FBgn0037798/FBgn0031879/FBgn0285944/FBgn0004197/FBgn0083228/FBgn0038830/FBgn0035582/FBg…	slow/CG33978/CG31475/ft/TpnC47D/Duox/Crys/Cad74A/Dl/ds/alpha-Man-Ia/Sytalpha/CG11638/qua/CG5890/Cbp53E/CalpB/Sytbeta/Frq1/Cad88C/Syt12/CG44422/Scgalpha/Cad96Cb/CG31999/Cadps/CG12817/uif/para/Ser/Frq2/CG17272/CG13705/kug/LRP1/CG10126/Reps/Cad87A/Mctp/CG32237/Dg/Cad99C/Cad96Ca	43
MF	GO:0003684	damaged DNA binding	10|1430	25|10349	0.00111174	0.0242666	FBgn0041627/FBgn0011774/FBgn0004698/FBgn0037554/FBgn0266282/FBgn0026777/FBgn0036486/FBgn0035150/FBgn0010173/FBgn0026751	Ku80/Irbp/Xpc/DNApol-iota/jnj/Rad23/Msh6/Rev1/RpA-70/XRCC1	10
MF	GO:0036459	thiol-dependent ubiquitinyl hydrolase activity	13|1430	38|10349	0.00118856	0.0250787	FBgn0000542/FBgn0260936/FBgn0036180/FBgn0039773/FBgn0010288/FBgn0052479/FBgn0050421/FBgn0011327/FBgn0032216/FBgn0029763/FBgn0033551/FBgn0030366/FBgn0262166	ec/scny/Duba/CG2224/Uch/Usp10/Usp15-31/Uch-L5/Usp14/Usp16-45/CG7222/Usp7/calypso	13
MF	GO:0001046	core promoter sequence-specific DNA binding	14|1430	44|10349	0.00173349	0.0342907	FBgn0085234/FBgn0030539/FBgn0000546/FBgn0052603/FBgn0033185/FBgn0034650/FBgn0035036/FBgn0010287/FBgn0003964/FBgn0032814/FBgn0035552/FBgn0034114/FBgn0260243/FBgn0261793	CG34205/CG1368/EcR/CG32603/CG1603/NC2alpha/CG4707/Trf/usp/CG10366/CG11350/CG4282/E(var)3-9/Trf2	14
MF	GO:0001047	core promoter binding	14|1430	44|10349	0.00173349	0.0342907	FBgn0085234/FBgn0030539/FBgn0000546/FBgn0052603/FBgn0033185/FBgn0034650/FBgn0035036/FBgn0010287/FBgn0003964/FBgn0032814/FBgn0035552/FBgn0034114/FBgn0260243/FBgn0261793	CG34205/CG1368/EcR/CG32603/CG1603/NC2alpha/CG4707/Trf/usp/CG10366/CG11350/CG4282/E(var)3-9/Trf2	14
MF	GO:0019783	ubiquitin-like protein-specific protease activity	15|1430	49|10349	0.00185891	0.0355932	FBgn0000542/FBgn0260936/FBgn0036180/FBgn0038325/FBgn0039773/FBgn0010288/FBgn0052479/FBgn0050421/FBgn0011327/FBgn0030420/FBgn0032216/FBgn0029763/FBgn0033551/FBgn0030366/FBgn0262166	ec/scny/Duba/Atg4b/CG2224/Uch/Usp10/Usp15-31/Uch-L5/CG12717/Usp14/Usp16-45/CG7222/Usp7/calypso	15
MF	GO:0031625	ubiquitin protein ligase binding	16|1430	54|10349	0.00194209	0.0355932	FBgn0003997/FBgn0003943/FBgn0261268/FBgn0264493/FBgn0032956/FBgn0000352/FBgn0015509/FBgn0011710/FBgn0032681/FBgn0039044/FBgn0039632/FBgn0052672/FBgn0027512/FBgn0033260/FBgn0030961/FBgn0086558	hid/Ubi-p63E/Cul3/rdx/Cul2/cos/Cul1/Sep1/CG10283/p53/Cul5/Atg8a/CG10254/Cul4/CG7058/Ubi-p5E	16
MF	GO:0000979	RNA polymerase II core promoter sequence-specific DNA binding	11|1430	31|10349	0.00200681	0.0355932	FBgn0085234/FBgn0030539/FBgn0052603/FBgn0033185/FBgn0035036/FBgn0010287/FBgn0032814/FBgn0035552/FBgn0034114/FBgn0260243/FBgn0261793	CG34205/CG1368/CG32603/CG1603/CG4707/Trf/CG10366/CG11350/CG4282/E(var)3-9/Trf2	11
MF	GO:0101005	ubiquitinyl hydrolase activity	13|1430	40|10349	0.00202426	0.0355932	FBgn0000542/FBgn0260936/FBgn0036180/FBgn0039773/FBgn0010288/FBgn0052479/FBgn0050421/FBgn0011327/FBgn0032216/FBgn0029763/FBgn0033551/FBgn0030366/FBgn0262166	ec/scny/Duba/CG2224/Uch/Usp10/Usp15-31/Uch-L5/Usp14/Usp16-45/CG7222/Usp7/calypso	13
MF	GO:0038023	signaling receptor activity	73|1430	384|10349	0.00239707	0.0399301	FBgn0038880/FBgn0086778/FBgn0041237/FBgn0053639/FBgn0031872/FBgn0264562/FBgn0261239/FBgn0004370/FBgn0034476/FBgn0001321/FBgn0036494/FBgn0004865/FBgn0032151/FBgn0004244/FBgn0264908/FBgn0000546/FBgn0036789/FBgn0085387/FBgn0004168/FBgn0001085/FBgn0035975/FBgn0039354/FBgn0025741/FBgn0000036/FBgn0266347/FBgn0019985/FBgn0002306/FBgn0025740/FBgn0040323/FBgn0025936/FBgn0014007/FBgn0038201/FBgn0051660/FBg…	SIFaR/nAChRalpha7/Gr58c/CG33639/ihog/Hr4/Hr39/Ptp10D/Toll-7/knk/Toll-6/Eip78C/nAChRalpha6/Rdl/pHCl-1/EcR/AstC-R2/shakB/5-HT1A/fz/PGRP-LA/Lgr3/PlexA/nAChRalpha1/nAChRalpha4/mGluR/sas/PlexB/GNBP1/Eph/Ptp69D/PK1-R/smog/CCAP-R/CG15765/PGRP-SB1/PGRP-SC2/drl/fz3/CG31760/Nmdar2/Gr64a/Ack-like/CG7166/rk/Alk/fz4/18w/Dop1R1/Octbeta1R/mthl10/Toll-9/mthl1/usp/Lcch3/Dop1R2/Oct-TyrR/nAChRalpha3/tor/Or19b/Ir76a…	73
MF	GO:0060089	molecular transducer activity	73|1430	384|10349	0.00239707	0.0399301	FBgn0038880/FBgn0086778/FBgn0041237/FBgn0053639/FBgn0031872/FBgn0264562/FBgn0261239/FBgn0004370/FBgn0034476/FBgn0001321/FBgn0036494/FBgn0004865/FBgn0032151/FBgn0004244/FBgn0264908/FBgn0000546/FBgn0036789/FBgn0085387/FBgn0004168/FBgn0001085/FBgn0035975/FBgn0039354/FBgn0025741/FBgn0000036/FBgn0266347/FBgn0019985/FBgn0002306/FBgn0025740/FBgn0040323/FBgn0025936/FBgn0014007/FBgn0038201/FBgn0051660/FBg…	SIFaR/nAChRalpha7/Gr58c/CG33639/ihog/Hr4/Hr39/Ptp10D/Toll-7/knk/Toll-6/Eip78C/nAChRalpha6/Rdl/pHCl-1/EcR/AstC-R2/shakB/5-HT1A/fz/PGRP-LA/Lgr3/PlexA/nAChRalpha1/nAChRalpha4/mGluR/sas/PlexB/GNBP1/Eph/Ptp69D/PK1-R/smog/CCAP-R/CG15765/PGRP-SB1/PGRP-SC2/drl/fz3/CG31760/Nmdar2/Gr64a/Ack-like/CG7166/rk/Alk/fz4/18w/Dop1R1/Octbeta1R/mthl10/Toll-9/mthl1/usp/Lcch3/Dop1R2/Oct-TyrR/nAChRalpha3/tor/Or19b/Ir76a…	73
MF	GO:0044389	ubiquitin-like protein ligase binding	16|1430	56|10349	0.00293047	0.044749	FBgn0003997/FBgn0003943/FBgn0261268/FBgn0264493/FBgn0032956/FBgn0000352/FBgn0015509/FBgn0011710/FBgn0032681/FBgn0039044/FBgn0039632/FBgn0052672/FBgn0027512/FBgn0033260/FBgn0030961/FBgn0086558	hid/Ubi-p63E/Cul3/rdx/Cul2/cos/Cul1/Sep1/CG10283/p53/Cul5/Atg8a/CG10254/Cul4/CG7058/Ubi-p5E	16
MF	GO:0008514	organic anion transmembrane transporter activity	27|1430	114|10349	0.00301248	0.044749	FBgn0033760/FBgn0033911/FBgn0033443/FBgn0036316/FBgn0039844/FBgn0031424/FBgn0033368/FBgn0039223/FBgn0031568/FBgn0037203/FBgn0031939/FBgn0034911/FBgn0031011/FBgn0261794/FBgn0038641/FBgn0023549/FBgn0031064/FBgn0035173/FBgn0037852/FBgn0033028/FBgn0030574/FBgn0032036/FBgn0003996/FBgn0036493/FBgn0033708/FBgn0030816/FBgn0039882	CG8785/VGAT/CG1698/CG10960/CG1607/VGlut/CG13743/CG5805/CG10019/slif/CG13796/GlyT/CG8034/kcc/ChT/Mct1/CG12531/CG13907/Tpc1/hrm/sbm/CG13384/w/CG7255/CG8850/CG16700/Rift	27
MF	GO:0000900	translation repressor activity, mRNA regulatory element binding	6|1430	12|10349	0.00301708	0.044749	FBgn0011224/FBgn0260400/FBgn0264307/FBgn0004882/FBgn0011666/FBgn0003165	heph/elav/orb2/orb/msi/pum	6
MF	GO:0001158	enhancer sequence-specific DNA binding	10|1430	28|10349	0.00301825	0.044749	FBgn0000097/FBgn0001180/FBgn0004396/FBgn0085432/FBgn0003345/FBgn0001150/FBgn0086680/FBgn0004837/FBgn0033449/FBgn0000611	aop/hb/CrebA/pan/sd/gt/vvl/Su(H)/CG1663/exd	10
MF	GO:0004843	thiol-dependent ubiquitin-specific protease activity	12|1430	37|10349	0.00303982	0.044749	FBgn0260936/FBgn0036180/FBgn0039773/FBgn0010288/FBgn0052479/FBgn0050421/FBgn0011327/FBgn0032216/FBgn0029763/FBgn0033551/FBgn0030366/FBgn0262166	scny/Duba/CG2224/Uch/Usp10/Usp15-31/Uch-L5/Usp14/Usp16-45/CG7222/Usp7/calypso	12
MF	GO:0015179	L-amino acid transmembrane transporter activity	9|1430	24|10349	0.00331398	0.0465359	FBgn0033443/FBgn0039844/FBgn0031424/FBgn0037203/FBgn0034911/FBgn0030574/FBgn0003996/FBgn0036493/FBgn0033708	CG1698/CG1607/VGlut/slif/GlyT/sbm/w/CG7255/CG8850	9
MF	GO:0003887	DNA-directed DNA polymerase activity	7|1430	16|10349	0.00346178	0.0465359	FBgn0002891/FBgn0037554/FBgn0002905/FBgn0263600/FBgn0035150/FBgn0264326/FBgn0039251	DNApol-zeta/DNApol-iota/DNApol-theta/DNApol-delta/Rev1/DNApol-epsilon255/Trf4-2	7
MF	GO:0034061	DNA polymerase activity	7|1430	16|10349	0.00346178	0.0465359	FBgn0002891/FBgn0037554/FBgn0002905/FBgn0263600/FBgn0035150/FBgn0264326/FBgn0039251	DNApol-zeta/DNApol-iota/DNApol-theta/DNApol-delta/Rev1/DNApol-epsilon255/Trf4-2	7
MF	GO:0008201	heparin binding	8|1430	20|10349	0.00350045	0.0465359	FBgn0031872/FBgn0011259/FBgn0036494/FBgn0005631/FBgn0025741/FBgn0029002/FBgn0002306/FBgn0000108	ihog/Sema1a/Toll-6/robo1/PlexA/miple2/sas/Appl	8
MF	GO:0018024	histone-lysine N-methyltransferase activity	11|1430	33|10349	0.00352879	0.0465359	FBgn0011474/FBgn0032391/FBgn0040022/FBgn0031431/FBgn0020887/FBgn0037770/FBgn0005386/FBgn0031885/FBgn0035643/FBgn0040372/FBgn0038815	PR-Set7/escl/Set1/CG3515/Su(z)12/Art4/ash1/Mnn1/CG13287/G9a/CG5466	11
