# Supplementary material for: Yeast NDI1 reconfigures neuronal metabolism and prevents the unfolded protein response in mitochondrial complex I deficiency
Source: PLoS Genet. 2023 Jul 3;19(7):e1010793. doi: 10.1371/journal.pgen.1010793 (PMC10348588; doi:10.1371/journal.pgen.1010793)
Supplement: S4 Table — (XLSX) [file pgen.1010793.s008.xlsx]

## Sheet: ControlvsND75_RNAi_up_GOenrich_
Category	GOID	Description	GeneRatio	BgRatio	pvalue	padj	geneID	geneName	Count
BP	GO:0002181	cytoplasmic translation	106|1674	145|10353	4.24645e-53	1.18518e-49	FBgn0261592/FBgn0000100/FBgn0003517/FBgn0010412/FBgn0005593/FBgn0029785/FBgn0014026/FBgn0039359/FBgn0019936/FBgn0261597/FBgn0010409/FBgn0002626/FBgn0020910/FBgn0026372/FBgn0285950/FBgn0035753/FBgn0039757/FBgn0040227/FBgn0002590/FBgn0037351/FBgn0002593/FBgn0035422/FBgn0003279/FBgn0015756/FBgn0004867/FBgn0029629/FBgn0024733/FBgn0010265/FBgn0039857/FBgn0010198/FBgn0011284/FBgn0015288/FBgn0086710/FBg…	RpS6/RpLP0/sta/RpS19a/RpL7/RpL35/RpL7A/RpL27/RpS20/RpS26/RpL18A/RpL32/RpL3/RpL23A/RpL19/RpL18/RpS7/eIF3d1/RpS5a/RpL13A/RpLP1/RpL28/RpL4/RpL9/RpS2/eIF3g1/RpL10/RpS13/RpL6/RpS15Aa/RpS4/RpL22/RpL30/RpS8/RpS24/RpL37a/RpS27/RpL31/RpS23/RpL35A/RpL14/RpL10Ab/RpL12/RpL8/RpL27A/RpS11/RpS27A/RpL34a/RpL17/RpS18/RpS14b/RpS15/RpS3/eIF3m/eIF2gamma/RpS16/RpL26/RpL40/eIF3k/RpLP2/RpL11/RpS21/RpS12/RpS17/eIF3f1/Rp…	106
BP	GO:0006082	organic acid metabolic process	181|1674	443|10353	3.90324e-37	5.44697e-34	FBgn0013772/FBgn0013307/FBgn0003965/FBgn0086687/FBgn0032394/FBgn0000052/FBgn0010222/FBgn0012034/FBgn0033382/FBgn0029648/FBgn0283427/FBgn0033543/FBgn0037146/FBgn0024957/FBgn0036992/FBgn0037801/FBgn0270926/FBgn0027084/FBgn0011770/FBgn0039827/FBgn0040211/FBgn0262782/FBgn0086443/FBgn0026565/FBgn0027348/FBgn0034276/FBgn0039849/FBgn0034629/FBgn0032945/FBgn0039094/FBgn0033246/FBgn0010516/FBgn0031860/FBg…	Cyp6a8/Odc1/v/Desat1/Hacd1/Pfas/Nmdmc/AcCoAS/Hydr1/CG3603/FASN1/CG12338/CG7470/Irp-1B/Hpd/CG3999/AsnS/LysRS/Gip/CG1544/hgo/Mdh1/AsnRS/Ass/bgm/Sardh/CG11334/Acox57D-d/CG8665/CG10184/ACC/wal/CG11236/Mthfs/AdipoR/Argl/Cbs/Adi1/CG9547/mino/Cyp18a1/Mtap/SdhB/PCB/Mccc2/Aldh/Shmt/Had2/Got1/CG6415/pug/Gabat/CG7920/Odc2/shop/Oat/CG14757/CG4592/Gapdh1/Hn/P5cr/Got2/ppl/Pdhb/CG5214/Ahcy/CG9220/CG6287/CG8132/…	181
BP	GO:0019752	carboxylic acid metabolic process	175|1674	424|10353	1.39744e-36	1.30008e-33	FBgn0013772/FBgn0013307/FBgn0003965/FBgn0086687/FBgn0032394/FBgn0000052/FBgn0010222/FBgn0012034/FBgn0033382/FBgn0029648/FBgn0283427/FBgn0033543/FBgn0037146/FBgn0024957/FBgn0036992/FBgn0037801/FBgn0270926/FBgn0027084/FBgn0011770/FBgn0039827/FBgn0040211/FBgn0262782/FBgn0086443/FBgn0026565/FBgn0027348/FBgn0034276/FBgn0039849/FBgn0034629/FBgn0032945/FBgn0039094/FBgn0033246/FBgn0010516/FBgn0031860/FBg…	Cyp6a8/Odc1/v/Desat1/Hacd1/Pfas/Nmdmc/AcCoAS/Hydr1/CG3603/FASN1/CG12338/CG7470/Irp-1B/Hpd/CG3999/AsnS/LysRS/Gip/CG1544/hgo/Mdh1/AsnRS/Ass/bgm/Sardh/CG11334/Acox57D-d/CG8665/CG10184/ACC/wal/CG11236/Mthfs/AdipoR/Argl/Cbs/Adi1/CG9547/mino/Mtap/SdhB/PCB/Mccc2/Aldh/Shmt/Had2/Got1/CG6415/pug/Gabat/CG7920/Odc2/Oat/CG14757/CG4592/Gapdh1/Hn/P5cr/Got2/ppl/Pdhb/CG5214/Ahcy/CG6287/CG8132/Gnmt/CG8199/CG3699/P…	175
BP	GO:0043436	oxoacid metabolic process	179|1674	441|10353	2.86865e-36	2.0016e-33	FBgn0013772/FBgn0013307/FBgn0003965/FBgn0086687/FBgn0032394/FBgn0000052/FBgn0010222/FBgn0012034/FBgn0033382/FBgn0029648/FBgn0283427/FBgn0033543/FBgn0037146/FBgn0024957/FBgn0036992/FBgn0037801/FBgn0270926/FBgn0027084/FBgn0011770/FBgn0039827/FBgn0040211/FBgn0262782/FBgn0086443/FBgn0026565/FBgn0027348/FBgn0034276/FBgn0039849/FBgn0034629/FBgn0032945/FBgn0039094/FBgn0033246/FBgn0010516/FBgn0031860/FBg…	Cyp6a8/Odc1/v/Desat1/Hacd1/Pfas/Nmdmc/AcCoAS/Hydr1/CG3603/FASN1/CG12338/CG7470/Irp-1B/Hpd/CG3999/AsnS/LysRS/Gip/CG1544/hgo/Mdh1/AsnRS/Ass/bgm/Sardh/CG11334/Acox57D-d/CG8665/CG10184/ACC/wal/CG11236/Mthfs/AdipoR/Argl/Cbs/Adi1/CG9547/mino/Mtap/SdhB/PCB/Mccc2/Aldh/Shmt/Had2/Got1/CG6415/pug/Gabat/CG7920/Odc2/shop/Oat/CG14757/CG4592/Gapdh1/Hn/P5cr/Got2/ppl/Pdhb/CG5214/Ahcy/CG9220/CG6287/CG8132/Gnmt/CG8…	179
BP	GO:0006412	translation	182|1674	460|10353	4.03775e-35	2.25387e-32	FBgn0261592/FBgn0000100/FBgn0003517/FBgn0010412/FBgn0005593/FBgn0020618/FBgn0029785/FBgn0014026/FBgn0039359/FBgn0019936/FBgn0261597/FBgn0010409/FBgn0002626/FBgn0029176/FBgn0020910/FBgn0026372/FBgn0284245/FBgn0285950/FBgn0035753/FBgn0039757/FBgn0040227/FBgn0002590/FBgn0037351/FBgn0002593/FBgn0028737/FBgn0035422/FBgn0003279/FBgn0015756/FBgn0004867/FBgn0029629/FBgn0024733/FBgn0010265/FBgn0039857/FBg…	RpS6/RpLP0/sta/RpS19a/RpL7/Rack1/RpL35/RpL7A/RpL27/RpS20/RpS26/RpL18A/RpL32/eEF1gamma/RpL3/RpL23A/eEF1alpha1/RpL19/RpL18/RpS7/eIF3d1/RpS5a/RpL13A/RpLP1/eEF1beta/RpL28/RpL4/RpL9/RpS2/eIF3g1/RpL10/RpS13/RpL6/RpS15Aa/LysRS/RpS4/l(2)efl/RpL22/RpL30/RpS8/RpS24/AsnRS/RpL37a/RpS27/RpL31/RpS23/RpL35A/RpL14/RpL10Ab/RpL12/RpL8/RpL27A/RpS11/RpS27A/RpL34a/RpL17/RpS18/RpS14b/RpS15/RpS3/eIF3m/eIF2gamma/RpS16/R…	182
BP	GO:0044282	small molecule catabolic process	94|1674	169|10353	2.77265e-32	1.28974e-29	FBgn0036262/FBgn0003965/FBgn0035266/FBgn0263200/FBgn0033382/FBgn0038173/FBgn0033543/FBgn0003076/FBgn0036992/FBgn0037801/FBgn0040211/FBgn0035147/FBgn0034276/FBgn0034629/FBgn0024289/FBgn0032945/FBgn0039094/FBgn0010516/FBgn0031860/FBgn0031824/FBgn0010383/FBgn0042083/FBgn0029823/FBgn0032287/FBgn0036927/FBgn0037063/FBgn0035298/FBgn0022774/FBgn0032001/FBgn0032162/FBgn0001208/FBgn0001125/FBgn0027945/FBg…	CG6910/v/Gk2/Galt/Hydr1/Adgf-C/CG12338/Pgm1/Hpd/CG3999/hgo/Gale/Sardh/Acox57D-d/Sodh-1/CG8665/CG10184/wal/CG11236/CG9547/Cyp18a1/Mccc2/Shmt/CG6415/Gabat/CG9391/SCOT/Oat/CG8360/CG4592/Hn/Got2/ppl/CG5214/Ahcy/CG8199/CG3699/Pgd/Ssadh/Adgf-D/CG4860/CG13369/CG10361/tzn/Amacr/CG4390/Mfe2/Hydr2/CG17896/Faa/CG4594/CG17029/Echs1/CG5955/Arc42/GstZ2/Egm/CG15117/Tpi/CG5599/CG7789/CG15093/Gk1/CG7430/CG10932/C…	94
BP	GO:0017144	drug metabolic process	156|1674	401|10353	3.8972e-29	1.55387e-26	FBgn0013772/FBgn0050104/FBgn0017566/FBgn0012034/FBgn0020415/FBgn0013763/FBgn0036337/FBgn0038173/FBgn0026602/FBgn0037146/FBgn0024957/FBgn0037001/FBgn0029167/FBgn0037801/FBgn0270926/FBgn0039697/FBgn0039827/FBgn0040211/FBgn0020416/FBgn0262782/FBgn0034276/FBgn0039849/FBgn0039094/FBgn0010516/FBgn0031148/FBgn0052068/FBgn0031771/FBgn0010383/FBgn0034215/FBgn0014028/FBgn0029823/FBgn0032287/FBgn0039737/FBg…	Cyp6a8/NT5E-2/ND-75/AcCoAS/Idgf2/Idgf6/AdenoK/Adgf-C/Ady43A/CG7470/Irp-1B/ND-39/Hml/CG3999/AsnS/CG7834/CG1544/hgo/Idgf1/Mdh1/Sardh/CG11334/CG10184/wal/Cbs/Adi1/ND-51/Cyp18a1/Mtap/SdhB/Shmt/CG6415/CG7920/UQCR-C2/ATPsynB/ND-PDSW/SCOT/Oat/UQCR-C1/CG14757/AdSL/ND-20/Pdxk/Gapdh1/Hn/P5cr/ppl/CG5214/Ahcy/ATPsyngamma/Gnmt/ND-ASHI/CG3348/Mdh2/Adgf-D/dj-1beta/ND-42/Hex-C/RFeSP/Vha68-2/Pfrx/CG4390/Marc/Pink…	156
BP	GO:0055086	nucleobase-containing small molecule metabolic process	143|1674	356|10353	1.92776e-28	6.72548e-26	FBgn0050104/FBgn0017566/FBgn0000052/FBgn0036337/FBgn0027070/FBgn0038173/FBgn0041194/FBgn0026602/FBgn0037001/FBgn0035348/FBgn0039697/FBgn0031459/FBgn0039827/FBgn0262782/FBgn0034276/FBgn0039849/FBgn0040507/FBgn0010516/FBgn0031663/FBgn0031771/FBgn0034215/FBgn0014028/FBgn0000150/FBgn0029823/FBgn0020385/FBgn0033373/FBgn0250814/FBgn0019644/FBgn0021967/FBgn0023023/FBgn0036298/FBgn0038271/FBgn0033274/FBg…	NT5E-2/ND-75/Pfas/AdenoK/Ugt36E1/Adgf-C/Prat2/Ady43A/ND-39/CG16758/CG7834/CG2862/CG1544/Mdh1/Sardh/CG11334/ACXD/wal/CG8891/ND-51/Mtap/SdhB/awd/Shmt/pug/CG8080/UQCR-C2/ATPsynB/ND-PDSW/CRMP/nst/UQCR-C1/CG14757/AdSL/CG8360/ND-20/Gapdh1/Ugt36F1/Ahcy/ATPsyngamma/Gpo1/Gnmt/ND-ASHI/Pgd/Adgf-D/dj-1beta/ND-42/Hex-C/RFeSP/Vha68-2/Pfrx/Taldo/Ugt302C1/CG42813/Men/Pink1/ND-B17/ND-24/UGP/Coq8/CG17896/Naprt/ND-…	143
BP	GO:0006091	generation of precursor metabolites and energy	107|1674	228|10353	3.60773e-28	1.1188e-25	FBgn0036428/FBgn0013772/FBgn0032652/FBgn0020618/FBgn0017566/FBgn0283427/FBgn0024957/FBgn0037001/FBgn0003076/FBgn0039697/FBgn0039827/FBgn0262782/FBgn0033246/FBgn0010516/FBgn0031771/FBgn0014028/FBgn0036046/FBgn0250814/FBgn0021967/FBgn0035298/FBgn0038271/FBgn0033274/FBgn0030718/FBgn0001091/FBgn0031021/FBgn0037891/FBgn0028646/FBgn0022160/FBgn0029888/FBgn0264294/FBgn0262559/FBgn0039802/FBgn0019957/FBg…	Gbs-70E/Cyp6a8/CG6870/Rack1/ND-75/FASN1/Irp-1B/ND-39/Pgm1/CG7834/CG1544/Mdh1/ACC/wal/ND-51/SdhB/Ilp2/UQCR-C2/ND-PDSW/SCOT/UQCR-C1/CG14757/ND-20/Gapdh1/ND-18/CG5214/aralar1/Gpo1/ND-ASHI/Cyt-b5/Mdh2/dj-1beta/ND-42/Hex-C/RFeSP/Pfrx/D2hgdh/GlyP/Pink1/ND-B17/ND-24/UGP/Coq8/Irp-1A/CG3566/ND-13B/ATPsynbeta/ND-B17.2/COX4/ND-SGDH/ND-B14.5A/ND-B14/CG9485/Fum1/blw/NP15.6/ND-19/Pgk/Scsalpha1/AOX3/SdhC/Tpi/CO…	107
BP	GO:0022900	electron transport chain	66|1674	116|10353	9.45105e-24	2.63779e-21	FBgn0013772/FBgn0032652/FBgn0017566/FBgn0037001/FBgn0039697/FBgn0010516/FBgn0031771/FBgn0014028/FBgn0250814/FBgn0021967/FBgn0038271/FBgn0033274/FBgn0030718/FBgn0031021/FBgn0028646/FBgn0022160/FBgn0029888/FBgn0264294/FBgn0039802/FBgn0019957/FBgn0021906/FBgn0023507/FBgn0029891/FBgn0001989/FBgn0030853/FBgn0052649/FBgn0029854/FBgn0047038/FBgn0031436/FBgn0032833/FBgn0011455/FBgn0025839/FBgn0033570/FBg…	Cyp6a8/CG6870/ND-75/ND-39/CG7834/wal/ND-51/SdhB/UQCR-C2/ND-PDSW/UQCR-C1/CG14757/ND-20/ND-18/aralar1/Gpo1/ND-ASHI/Cyt-b5/dj-1beta/ND-42/RFeSP/D2hgdh/Pink1/ND-B17/ND-24/Coq8/CG3566/ND-13B/ND-B17.2/COX4/ND-SGDH/ND-B14.5A/ND-B14/blw/NP15.6/ND-19/AOX3/SdhC/COX6B/ND-B16.6/COX7A/ND-23/COX5A/ND-49/CIA30/ND-B15/SdhA/SdhD/Cyt-c1/CG5037/ND-B18/CG14407/Grx1/levy/ND-B14.5B/ND-B22/UQCR-Q/COX5B/COX8/ND-B12/ry/C…	66
BP	GO:0015980	energy derivation by oxidation of organic compounds	76|1674	150|10353	6.66389e-23	1.69081e-20	FBgn0036428/FBgn0020618/FBgn0017566/FBgn0283427/FBgn0024957/FBgn0037001/FBgn0003076/FBgn0039827/FBgn0262782/FBgn0033246/FBgn0031771/FBgn0014028/FBgn0036046/FBgn0250814/FBgn0021967/FBgn0038271/FBgn0033274/FBgn0030718/FBgn0037891/FBgn0028646/FBgn0022160/FBgn0029888/FBgn0262559/FBgn0039802/FBgn0019957/FBgn0021906/FBgn0023507/FBgn0004507/FBgn0029891/FBgn0001989/FBgn0030853/FBgn0035978/FBgn0052649/FBg…	Gbs-70E/Rack1/ND-75/FASN1/Irp-1B/ND-39/Pgm1/CG1544/Mdh1/ACC/ND-51/SdhB/Ilp2/UQCR-C2/ND-PDSW/UQCR-C1/CG14757/ND-20/CG5214/aralar1/Gpo1/ND-ASHI/Mdh2/dj-1beta/ND-42/RFeSP/D2hgdh/GlyP/Pink1/ND-B17/ND-24/UGP/Coq8/Irp-1A/ND-13B/ND-B17.2/COX4/ND-SGDH/ND-B14.5A/ND-B14/CG9485/Fum1/NP15.6/ND-19/Scsalpha1/SdhC/ScsbetaA/CG5599/ND-B16.6/COX7A/ND-23/COX5A/CG7430/ND-49/Gbs-76A/CIA30/ND-B15/SdhA/SdhD/Cyt-c1/Nc73…	76
BP	GO:0019637	organophosphate metabolic process	164|1674	485|10353	9.6157e-23	2.23645e-20	FBgn0050104/FBgn0017566/FBgn0035266/FBgn0000536/FBgn0000052/FBgn0283680/FBgn0000116/FBgn0036337/FBgn0035231/FBgn0041194/FBgn0026576/FBgn0037166/FBgn0026602/FBgn0037001/FBgn0039697/FBgn0031459/FBgn0026718/FBgn0039827/FBgn0262782/FBgn0040507/FBgn0010516/FBgn0031663/FBgn0031771/FBgn0033170/FBgn0027579/FBgn0014028/FBgn0000150/FBgn0025885/FBgn0020385/FBgn0036046/FBgn0037063/FBgn0033373/FBgn0250814/FBg…	NT5E-2/ND-75/Gk2/eas/Pfas/IP3K2/Argk/AdenoK/Pcyt2/Prat2/Pisd/CG11426/Ady43A/ND-39/CG7834/CG2862/Agpat2/CG1544/Mdh1/ACXD/wal/CG8891/ND-51/sPLA2/mino/SdhB/awd/Inos/pug/Ilp2/CG9391/CG8080/UQCR-C2/ATPsynB/ND-PDSW/UQCR-C1/CG14757/AdSL/ND-20/Pdxk/Gapdh1/ATPsyngamma/Gpo1/CG12746/ND-ASHI/Gpo2/Pgd/Ilp5/dj-1beta/Acsl/ND-42/Hex-C/RFeSP/Vha68-2/GAA1/CG9394/Pfrx/Taldo/fbp/CG42813/Men/Pink1/CG13978/ND-B17/ND-2…	164
BP	GO:0016054	organic acid catabolic process	63|1674	111|10353	1.19762e-22	2.38755e-20	FBgn0003965/FBgn0033382/FBgn0033543/FBgn0036992/FBgn0037801/FBgn0040211/FBgn0034276/FBgn0034629/FBgn0032945/FBgn0039094/FBgn0010516/FBgn0031860/FBgn0031824/FBgn0042083/FBgn0029823/FBgn0032287/FBgn0036927/FBgn0022774/FBgn0032162/FBgn0001208/FBgn0001125/FBgn0027945/FBgn0037891/FBgn0014455/FBgn0037709/FBgn0040349/FBgn0004654/FBgn0039349/FBgn0037999/FBgn0036208/FBgn0032881/FBgn0030731/FBgn0014906/FBg…	v/Hydr1/CG12338/Hpd/CG3999/hgo/Sardh/Acox57D-d/CG8665/CG10184/wal/CG11236/CG9547/Mccc2/Shmt/CG6415/Gabat/Oat/CG4592/Hn/Got2/ppl/CG5214/Ahcy/CG8199/CG3699/Pgd/Ssadh/CG4860/CG10361/Amacr/Mfe2/Hydr2/CG17896/Faa/CG4594/Echs1/CG5955/Arc42/GstZ2/Egm/CG15117/CG5599/CG15093/CG7430/CG10932/CG9149/betaGlu/Dhpr/CG8778/CG5009/GLS/CG7860/whd/Spat/arg/CG9527/CG5044/CG6638/Pex10/CG17691/Mcad/Hmgcl	63
BP	GO:0046395	carboxylic acid catabolic process	63|1674	111|10353	1.19762e-22	2.38755e-20	FBgn0003965/FBgn0033382/FBgn0033543/FBgn0036992/FBgn0037801/FBgn0040211/FBgn0034276/FBgn0034629/FBgn0032945/FBgn0039094/FBgn0010516/FBgn0031860/FBgn0031824/FBgn0042083/FBgn0029823/FBgn0032287/FBgn0036927/FBgn0022774/FBgn0032162/FBgn0001208/FBgn0001125/FBgn0027945/FBgn0037891/FBgn0014455/FBgn0037709/FBgn0040349/FBgn0004654/FBgn0039349/FBgn0037999/FBgn0036208/FBgn0032881/FBgn0030731/FBgn0014906/FBg…	v/Hydr1/CG12338/Hpd/CG3999/hgo/Sardh/Acox57D-d/CG8665/CG10184/wal/CG11236/CG9547/Mccc2/Shmt/CG6415/Gabat/Oat/CG4592/Hn/Got2/ppl/CG5214/Ahcy/CG8199/CG3699/Pgd/Ssadh/CG4860/CG10361/Amacr/Mfe2/Hydr2/CG17896/Faa/CG4594/Echs1/CG5955/Arc42/GstZ2/Egm/CG15117/CG5599/CG15093/CG7430/CG10932/CG9149/betaGlu/Dhpr/CG8778/CG5009/GLS/CG7860/whd/Spat/arg/CG9527/CG5044/CG6638/Pex10/CG17691/Mcad/Hmgcl	63
BP	GO:0006753	nucleoside phosphate metabolic process	116|1674	293|10353	1.40338e-22	2.61122e-20	FBgn0050104/FBgn0017566/FBgn0000052/FBgn0036337/FBgn0041194/FBgn0026602/FBgn0037001/FBgn0039697/FBgn0031459/FBgn0039827/FBgn0262782/FBgn0040507/FBgn0010516/FBgn0031663/FBgn0031771/FBgn0014028/FBgn0000150/FBgn0020385/FBgn0033373/FBgn0250814/FBgn0019644/FBgn0021967/FBgn0038271/FBgn0033274/FBgn0038467/FBgn0030718/FBgn0001091/FBgn0020235/FBgn0022160/FBgn0029888/FBgn0004654/FBgn0039802/FBgn0019957/FBg…	NT5E-2/ND-75/Pfas/AdenoK/Prat2/Ady43A/ND-39/CG7834/CG2862/CG1544/Mdh1/ACXD/wal/CG8891/ND-51/SdhB/awd/pug/CG8080/UQCR-C2/ATPsynB/ND-PDSW/UQCR-C1/CG14757/AdSL/ND-20/Gapdh1/ATPsyngamma/Gpo1/ND-ASHI/Pgd/dj-1beta/ND-42/Hex-C/RFeSP/Vha68-2/Pfrx/Taldo/CG42813/Men/Pink1/ND-B17/ND-24/Coq8/Naprt/ND-13B/ATPsynbeta/ND-B17.2/COX4/ND-SGDH/ND-B14.5A/ND-B14/blw/ATPsyndelta/ND-19/Pgk/su(r)/ATPsynCF6/Scsalpha1/Sdh…	116
BP	GO:0009161	ribonucleoside monophosphate metabolic process	86|1674	186|10353	2.71527e-22	4.73645e-20	FBgn0050104/FBgn0017566/FBgn0000052/FBgn0036337/FBgn0041194/FBgn0026602/FBgn0037001/FBgn0039697/FBgn0039827/FBgn0010516/FBgn0031771/FBgn0014028/FBgn0250814/FBgn0019644/FBgn0021967/FBgn0038271/FBgn0033274/FBgn0038467/FBgn0030718/FBgn0001091/FBgn0020235/FBgn0029888/FBgn0039802/FBgn0019957/FBgn0001187/FBgn0021906/FBgn0263598/FBgn0027621/FBgn0029891/FBgn0001989/FBgn0030853/FBgn0052649/FBgn0047038/FBg…	NT5E-2/ND-75/Pfas/AdenoK/Prat2/Ady43A/ND-39/CG7834/CG1544/wal/ND-51/SdhB/UQCR-C2/ATPsynB/ND-PDSW/UQCR-C1/CG14757/AdSL/ND-20/Gapdh1/ATPsyngamma/ND-ASHI/dj-1beta/ND-42/Hex-C/RFeSP/Vha68-2/Pfrx/Pink1/ND-B17/ND-24/Coq8/ND-13B/ATPsynbeta/ND-B17.2/COX4/ND-SGDH/ND-B14.5A/ND-B14/blw/ATPsyndelta/ND-19/Pgk/su(r)/ATPsynCF6/SdhC/Tpi/Aprt/ND-B16.6/COX7A/ND-23/COX5A/ND-49/CG6767/CIA30/ND-B15/SdhA/SdhD/ATPsynO/…	86
BP	GO:0072521	purine-containing compound metabolic process	107|1674	262|10353	3.80929e-22	6.25395e-20	FBgn0050104/FBgn0017566/FBgn0000052/FBgn0036337/FBgn0038173/FBgn0041194/FBgn0026602/FBgn0037001/FBgn0039697/FBgn0031459/FBgn0039827/FBgn0034276/FBgn0039849/FBgn0040507/FBgn0010516/FBgn0031771/FBgn0034215/FBgn0014028/FBgn0000150/FBgn0029823/FBgn0020385/FBgn0250814/FBgn0019644/FBgn0021967/FBgn0038271/FBgn0033274/FBgn0038467/FBgn0030718/FBgn0001091/FBgn0014455/FBgn0020235/FBgn0038074/FBgn0029888/FBg…	NT5E-2/ND-75/Pfas/AdenoK/Adgf-C/Prat2/Ady43A/ND-39/CG7834/CG2862/CG1544/Sardh/CG11334/ACXD/wal/ND-51/Mtap/SdhB/awd/Shmt/pug/UQCR-C2/ATPsynB/ND-PDSW/UQCR-C1/CG14757/AdSL/ND-20/Gapdh1/Ahcy/ATPsyngamma/Gnmt/ND-ASHI/Adgf-D/dj-1beta/ND-42/Hex-C/RFeSP/Vha68-2/Pfrx/Pink1/ND-B17/ND-24/Coq8/ND-13B/ATPsynbeta/ND-B17.2/COX4/ND-SGDH/ND-B14.5A/ND-B14/blw/ATPsyndelta/ND-19/Pgk/ATPsynCF6/AOX3/SdhC/Tpi/Aprt/ND-B…	107
BP	GO:0009117	nucleotide metabolic process	114|1674	290|10353	6.58822e-22	1.02154e-19	FBgn0050104/FBgn0017566/FBgn0000052/FBgn0036337/FBgn0041194/FBgn0026602/FBgn0037001/FBgn0039697/FBgn0031459/FBgn0039827/FBgn0262782/FBgn0040507/FBgn0010516/FBgn0031663/FBgn0031771/FBgn0014028/FBgn0000150/FBgn0020385/FBgn0033373/FBgn0250814/FBgn0019644/FBgn0021967/FBgn0038271/FBgn0033274/FBgn0038467/FBgn0030718/FBgn0001091/FBgn0020235/FBgn0022160/FBgn0029888/FBgn0004654/FBgn0039802/FBgn0019957/FBg…	NT5E-2/ND-75/Pfas/AdenoK/Prat2/Ady43A/ND-39/CG7834/CG2862/CG1544/Mdh1/ACXD/wal/CG8891/ND-51/SdhB/awd/pug/CG8080/UQCR-C2/ATPsynB/ND-PDSW/UQCR-C1/CG14757/AdSL/ND-20/Gapdh1/ATPsyngamma/Gpo1/ND-ASHI/Pgd/dj-1beta/ND-42/Hex-C/RFeSP/Vha68-2/Pfrx/Taldo/Men/Pink1/ND-B17/ND-24/Coq8/Naprt/ND-13B/ATPsynbeta/ND-B17.2/COX4/ND-SGDH/ND-B14.5A/ND-B14/blw/ATPsyndelta/ND-19/Pgk/su(r)/ATPsynCF6/SdhC/Tpi/Aprt/ND-B16.…	114
BP	GO:0045333	cellular respiration	64|1674	119|10353	2.80542e-21	3.9422e-19	FBgn0017566/FBgn0024957/FBgn0037001/FBgn0039827/FBgn0262782/FBgn0031771/FBgn0014028/FBgn0250814/FBgn0021967/FBgn0038271/FBgn0033274/FBgn0030718/FBgn0037891/FBgn0028646/FBgn0022160/FBgn0029888/FBgn0262559/FBgn0039802/FBgn0019957/FBgn0021906/FBgn0023507/FBgn0029891/FBgn0001989/FBgn0030853/FBgn0052649/FBgn0024958/FBgn0047038/FBgn0031436/FBgn0032833/FBgn0011455/FBgn0025839/FBgn0033570/FBgn0286222/FBg…	ND-75/Irp-1B/ND-39/CG1544/Mdh1/ND-51/SdhB/UQCR-C2/ND-PDSW/UQCR-C1/CG14757/ND-20/CG5214/aralar1/Gpo1/ND-ASHI/Mdh2/dj-1beta/ND-42/RFeSP/D2hgdh/Pink1/ND-B17/ND-24/Coq8/Irp-1A/ND-13B/ND-B17.2/COX4/ND-SGDH/ND-B14.5A/ND-B14/Fum1/NP15.6/ND-19/Scsalpha1/SdhC/ScsbetaA/CG5599/ND-B16.6/COX7A/ND-23/COX5A/CG7430/ND-49/CIA30/ND-B15/SdhA/SdhD/Cyt-c1/Nc73EF/CG5037/ND-B18/levy/ND-B14.5B/ND-B22/UQCR-Q/COX5B/Idh3b/…	64
BP	GO:0019693	ribose phosphate metabolic process	102|1674	249|10353	2.82494e-21	3.9422e-19	FBgn0050104/FBgn0017566/FBgn0000052/FBgn0036337/FBgn0041194/FBgn0026602/FBgn0037001/FBgn0039697/FBgn0031459/FBgn0039827/FBgn0040507/FBgn0010516/FBgn0031771/FBgn0014028/FBgn0000150/FBgn0250814/FBgn0019644/FBgn0021967/FBgn0038271/FBgn0033274/FBgn0038467/FBgn0030718/FBgn0001091/FBgn0020235/FBgn0029888/FBgn0004654/FBgn0039802/FBgn0019957/FBgn0001187/FBgn0021906/FBgn0263598/FBgn0027621/FBgn0023477/FBg…	NT5E-2/ND-75/Pfas/AdenoK/Prat2/Ady43A/ND-39/CG7834/CG2862/CG1544/ACXD/wal/ND-51/SdhB/awd/UQCR-C2/ATPsynB/ND-PDSW/UQCR-C1/CG14757/AdSL/ND-20/Gapdh1/ATPsyngamma/ND-ASHI/Pgd/dj-1beta/ND-42/Hex-C/RFeSP/Vha68-2/Pfrx/Taldo/CG42813/Pink1/ND-B17/ND-24/Coq8/ND-13B/ATPsynbeta/ND-B17.2/COX4/ND-SGDH/ND-B14.5A/ND-B14/blw/ATPsyndelta/ND-19/Pgk/su(r)/ATPsynCF6/SdhC/Tpi/Aprt/ND-B16.6/COX7A/ND-23/COX5A/ND-49/CG67…	102
BP	GO:0009126	purine nucleoside monophosphate metabolic process	81|1674	175|10353	4.23286e-21	5.36995e-19	FBgn0050104/FBgn0017566/FBgn0000052/FBgn0036337/FBgn0041194/FBgn0026602/FBgn0037001/FBgn0039697/FBgn0039827/FBgn0010516/FBgn0031771/FBgn0014028/FBgn0250814/FBgn0019644/FBgn0021967/FBgn0038271/FBgn0033274/FBgn0038467/FBgn0030718/FBgn0001091/FBgn0020235/FBgn0029888/FBgn0039802/FBgn0019957/FBgn0001187/FBgn0021906/FBgn0263598/FBgn0027621/FBgn0029891/FBgn0001989/FBgn0030853/FBgn0052649/FBgn0047038/FBg…	NT5E-2/ND-75/Pfas/AdenoK/Prat2/Ady43A/ND-39/CG7834/CG1544/wal/ND-51/SdhB/UQCR-C2/ATPsynB/ND-PDSW/UQCR-C1/CG14757/AdSL/ND-20/Gapdh1/ATPsyngamma/ND-ASHI/dj-1beta/ND-42/Hex-C/RFeSP/Vha68-2/Pfrx/Pink1/ND-B17/ND-24/Coq8/ND-13B/ATPsynbeta/ND-B17.2/COX4/ND-SGDH/ND-B14.5A/ND-B14/blw/ATPsyndelta/ND-19/Pgk/ATPsynCF6/SdhC/Tpi/Aprt/ND-B16.6/COX7A/ND-23/COX5A/ND-49/CIA30/ND-B15/SdhA/SdhD/ATPsynO/Cyt-c1/ATPsyn…	81
BP	GO:0009167	purine ribonucleoside monophosphate metabolic process	81|1674	175|10353	4.23286e-21	5.36995e-19	FBgn0050104/FBgn0017566/FBgn0000052/FBgn0036337/FBgn0041194/FBgn0026602/FBgn0037001/FBgn0039697/FBgn0039827/FBgn0010516/FBgn0031771/FBgn0014028/FBgn0250814/FBgn0019644/FBgn0021967/FBgn0038271/FBgn0033274/FBgn0038467/FBgn0030718/FBgn0001091/FBgn0020235/FBgn0029888/FBgn0039802/FBgn0019957/FBgn0001187/FBgn0021906/FBgn0263598/FBgn0027621/FBgn0029891/FBgn0001989/FBgn0030853/FBgn0052649/FBgn0047038/FBg…	NT5E-2/ND-75/Pfas/AdenoK/Prat2/Ady43A/ND-39/CG7834/CG1544/wal/ND-51/SdhB/UQCR-C2/ATPsynB/ND-PDSW/UQCR-C1/CG14757/AdSL/ND-20/Gapdh1/ATPsyngamma/ND-ASHI/dj-1beta/ND-42/Hex-C/RFeSP/Vha68-2/Pfrx/Pink1/ND-B17/ND-24/Coq8/ND-13B/ATPsynbeta/ND-B17.2/COX4/ND-SGDH/ND-B14.5A/ND-B14/blw/ATPsyndelta/ND-19/Pgk/ATPsynCF6/SdhC/Tpi/Aprt/ND-B16.6/COX7A/ND-23/COX5A/ND-49/CIA30/ND-B15/SdhA/SdhD/ATPsynO/Cyt-c1/ATPsyn…	81
BP	GO:0009123	nucleoside monophosphate metabolic process	86|1674	193|10353	5.72904e-21	6.95207e-19	FBgn0050104/FBgn0017566/FBgn0000052/FBgn0036337/FBgn0041194/FBgn0026602/FBgn0037001/FBgn0039697/FBgn0039827/FBgn0010516/FBgn0031771/FBgn0014028/FBgn0250814/FBgn0019644/FBgn0021967/FBgn0038271/FBgn0033274/FBgn0038467/FBgn0030718/FBgn0001091/FBgn0020235/FBgn0029888/FBgn0039802/FBgn0019957/FBgn0001187/FBgn0021906/FBgn0263598/FBgn0027621/FBgn0029891/FBgn0001989/FBgn0030853/FBgn0052649/FBgn0047038/FBg…	NT5E-2/ND-75/Pfas/AdenoK/Prat2/Ady43A/ND-39/CG7834/CG1544/wal/ND-51/SdhB/UQCR-C2/ATPsynB/ND-PDSW/UQCR-C1/CG14757/AdSL/ND-20/Gapdh1/ATPsyngamma/ND-ASHI/dj-1beta/ND-42/Hex-C/RFeSP/Vha68-2/Pfrx/Pink1/ND-B17/ND-24/Coq8/ND-13B/ATPsynbeta/ND-B17.2/COX4/ND-SGDH/ND-B14.5A/ND-B14/blw/ATPsyndelta/ND-19/Pgk/su(r)/ATPsynCF6/SdhC/Tpi/Aprt/ND-B16.6/COX7A/ND-23/COX5A/ND-49/CG6767/CIA30/ND-B15/SdhA/SdhD/ATPsynO/…	86
BP	GO:0051186	cofactor metabolic process	106|1674	276|10353	1.51983e-19	1.76743e-17	FBgn0038020/FBgn0034733/FBgn0003965/FBgn0010222/FBgn0012034/FBgn0035904/FBgn0037001/FBgn0039827/FBgn0262782/FBgn0034276/FBgn0039856/FBgn0035906/FBgn0039849/FBgn0032945/FBgn0033246/FBgn0033464/FBgn0085453/FBgn0031824/FBgn0027590/FBgn0063497/FBgn0029823/FBgn0020385/FBgn0042206/FBgn0039737/FBgn0063492/FBgn0033373/FBgn0063494/FBgn0085484/FBgn0001091/FBgn0039635/FBgn0037891/FBgn0014455/FBgn0022160/FBg…	GstD9/CG4752/v/Nmdmc/AcCoAS/GstO3/ND-39/CG1544/Mdh1/Sardh/CG1774/GstO2/CG11334/CG8665/ACC/CG1441/Mthfs/CG9547/GstE12/GstE3/Shmt/pug/GstD10/CG7920/GstE8/CG8080/GstE6/Pdxk/Gapdh1/Pdhb/CG5214/Ahcy/Gpo1/Gnmt/CG8199/Coq6/Pgd/dj-1beta/Acsl/Hex-C/Ciao1/GstE9/Pfrx/regucalcin/Pdha/l(3)02640/Gss1/Taldo/CG11391/Men/Jafrac2/Coq8/Naprt/GstD3/Gss2/CG12116/Alas/Pbgs/GstZ2/Coq7/Pgk/Scsalpha1/Tpi/ScsbetaA/CG12173…	106
BP	GO:0009141	nucleoside triphosphate metabolic process	77|1674	171|10353	3.13695e-19	3.50209e-17	FBgn0017566/FBgn0037001/FBgn0039697/FBgn0039827/FBgn0010516/FBgn0031663/FBgn0031771/FBgn0014028/FBgn0000150/FBgn0250814/FBgn0019644/FBgn0021967/FBgn0038271/FBgn0033274/FBgn0030718/FBgn0001091/FBgn0020235/FBgn0029888/FBgn0039802/FBgn0019957/FBgn0001187/FBgn0021906/FBgn0263598/FBgn0027621/FBgn0029891/FBgn0001989/FBgn0030853/FBgn0052649/FBgn0047038/FBgn0010217/FBgn0031436/FBgn0032833/FBgn0011455/FBg…	ND-75/ND-39/CG7834/CG1544/wal/CG8891/ND-51/SdhB/awd/UQCR-C2/ATPsynB/ND-PDSW/UQCR-C1/CG14757/ND-20/Gapdh1/ATPsyngamma/ND-ASHI/dj-1beta/ND-42/Hex-C/RFeSP/Vha68-2/Pfrx/Pink1/ND-B17/ND-24/Coq8/ND-13B/ATPsynbeta/ND-B17.2/COX4/ND-SGDH/ND-B14.5A/ND-B14/blw/ATPsyndelta/ND-19/Pgk/ATPsynCF6/Scsalpha1/SdhC/Tpi/ND-B16.6/COX7A/ND-23/COX5A/ND-49/CIA30/ND-B15/SdhA/SdhD/ATPsynO/Cyt-c1/ATPsynC/fal/ND-B18/ATPsynF/…	77
BP	GO:0009144	purine nucleoside triphosphate metabolic process	74|1674	161|10353	3.67242e-19	3.9422e-17	FBgn0017566/FBgn0037001/FBgn0039697/FBgn0039827/FBgn0010516/FBgn0031771/FBgn0014028/FBgn0000150/FBgn0250814/FBgn0019644/FBgn0021967/FBgn0038271/FBgn0033274/FBgn0030718/FBgn0001091/FBgn0020235/FBgn0029888/FBgn0039802/FBgn0019957/FBgn0001187/FBgn0021906/FBgn0263598/FBgn0027621/FBgn0029891/FBgn0001989/FBgn0030853/FBgn0052649/FBgn0047038/FBgn0010217/FBgn0031436/FBgn0032833/FBgn0011455/FBgn0025839/FBg…	ND-75/ND-39/CG7834/CG1544/wal/ND-51/SdhB/awd/UQCR-C2/ATPsynB/ND-PDSW/UQCR-C1/CG14757/ND-20/Gapdh1/ATPsyngamma/ND-ASHI/dj-1beta/ND-42/Hex-C/RFeSP/Vha68-2/Pfrx/Pink1/ND-B17/ND-24/Coq8/ND-13B/ATPsynbeta/ND-B17.2/COX4/ND-SGDH/ND-B14.5A/ND-B14/blw/ATPsyndelta/ND-19/Pgk/ATPsynCF6/SdhC/Tpi/ND-B16.6/COX7A/ND-23/COX5A/ND-49/CIA30/ND-B15/SdhA/SdhD/ATPsynO/Cyt-c1/ATPsynC/fal/ND-B18/ATPsynF/levy/ND-B14.5B/AT…	74
BP	GO:0046034	ATP metabolic process	71|1674	152|10353	6.39844e-19	6.6141e-17	FBgn0017566/FBgn0037001/FBgn0039697/FBgn0039827/FBgn0010516/FBgn0031771/FBgn0014028/FBgn0250814/FBgn0019644/FBgn0021967/FBgn0038271/FBgn0033274/FBgn0030718/FBgn0001091/FBgn0020235/FBgn0029888/FBgn0039802/FBgn0019957/FBgn0001187/FBgn0021906/FBgn0263598/FBgn0027621/FBgn0029891/FBgn0001989/FBgn0030853/FBgn0052649/FBgn0047038/FBgn0010217/FBgn0031436/FBgn0032833/FBgn0011455/FBgn0025839/FBgn0033570/FBg…	ND-75/ND-39/CG7834/CG1544/wal/ND-51/SdhB/UQCR-C2/ATPsynB/ND-PDSW/UQCR-C1/CG14757/ND-20/Gapdh1/ATPsyngamma/ND-ASHI/dj-1beta/ND-42/Hex-C/RFeSP/Vha68-2/Pfrx/Pink1/ND-B17/ND-24/Coq8/ND-13B/ATPsynbeta/ND-B17.2/COX4/ND-SGDH/ND-B14.5A/ND-B14/blw/ATPsyndelta/ND-19/Pgk/ATPsynCF6/SdhC/Tpi/ND-B16.6/COX7A/ND-23/COX5A/ND-49/CIA30/ND-B15/SdhA/SdhD/ATPsynO/Cyt-c1/ATPsynC/ND-B18/ATPsynF/levy/ND-B14.5B/ATPsynD/ND…	71
BP	GO:0009205	purine ribonucleoside triphosphate metabolic process	73|1674	160|10353	1.07877e-18	1.04977e-16	FBgn0017566/FBgn0037001/FBgn0039697/FBgn0039827/FBgn0010516/FBgn0031771/FBgn0014028/FBgn0000150/FBgn0250814/FBgn0019644/FBgn0021967/FBgn0038271/FBgn0033274/FBgn0030718/FBgn0001091/FBgn0020235/FBgn0029888/FBgn0039802/FBgn0019957/FBgn0001187/FBgn0021906/FBgn0263598/FBgn0027621/FBgn0029891/FBgn0001989/FBgn0030853/FBgn0052649/FBgn0047038/FBgn0010217/FBgn0031436/FBgn0032833/FBgn0011455/FBgn0025839/FBg…	ND-75/ND-39/CG7834/CG1544/wal/ND-51/SdhB/awd/UQCR-C2/ATPsynB/ND-PDSW/UQCR-C1/CG14757/ND-20/Gapdh1/ATPsyngamma/ND-ASHI/dj-1beta/ND-42/Hex-C/RFeSP/Vha68-2/Pfrx/Pink1/ND-B17/ND-24/Coq8/ND-13B/ATPsynbeta/ND-B17.2/COX4/ND-SGDH/ND-B14.5A/ND-B14/blw/ATPsyndelta/ND-19/Pgk/ATPsynCF6/SdhC/Tpi/ND-B16.6/COX7A/ND-23/COX5A/ND-49/CIA30/ND-B15/SdhA/SdhD/ATPsynO/Cyt-c1/ATPsynC/ND-B18/ATPsynF/levy/ND-B14.5B/ATPsyn…	73
BP	GO:0006520	cellular amino acid metabolic process	84|1674	199|10353	1.09076e-18	1.04977e-16	FBgn0013307/FBgn0003965/FBgn0000052/FBgn0033543/FBgn0037146/FBgn0036992/FBgn0037801/FBgn0270926/FBgn0027084/FBgn0040211/FBgn0086443/FBgn0026565/FBgn0034276/FBgn0039849/FBgn0039094/FBgn0031860/FBgn0032076/FBgn0031148/FBgn0052068/FBgn0031824/FBgn0034215/FBgn0042083/FBgn0029823/FBgn0001124/FBgn0032287/FBgn0020385/FBgn0036927/FBgn0013308/FBgn0022774/FBgn0001208/FBgn0015781/FBgn0001125/FBgn0027945/FBg…	Odc1/v/Pfas/CG12338/CG7470/Hpd/CG3999/AsnS/LysRS/hgo/AsnRS/Ass/Sardh/CG11334/CG10184/CG11236/Argl/Cbs/Adi1/CG9547/Mtap/Mccc2/Shmt/Got1/CG6415/pug/Gabat/Odc2/Oat/Hn/P5cr/Got2/ppl/CG5214/Ahcy/CG6287/CG8132/Gnmt/CG8199/Ssadh/CG6465/CG10361/Kyat/CG17896/CG1673/Faa/aay/Mccc1/Sps2/CG5955/GstZ2/su(r)/CG5599/alpha-PheRS/CG15093/AlaRS/CG12173/GatA/CG7430/CG10621/TyrRS/CG11134/Dhpr/HisRS/GLS/Eip55E/CG7860/…	84
BP	GO:0006119	oxidative phosphorylation	54|1674	99|10353	1.59332e-18	1.48232e-16	FBgn0017566/FBgn0037001/FBgn0039697/FBgn0010516/FBgn0031771/FBgn0014028/FBgn0250814/FBgn0021967/FBgn0038271/FBgn0033274/FBgn0030718/FBgn0029888/FBgn0039802/FBgn0019957/FBgn0021906/FBgn0029891/FBgn0001989/FBgn0030853/FBgn0052649/FBgn0047038/FBgn0010217/FBgn0031436/FBgn0032833/FBgn0011455/FBgn0025839/FBgn0033570/FBgn0035046/FBgn0250906/FBgn0037873/FBgn0029868/FBgn0040529/FBgn0017567/FBgn0019624/FBg…	ND-75/ND-39/CG7834/wal/ND-51/SdhB/UQCR-C2/ND-PDSW/UQCR-C1/CG14757/ND-20/ND-ASHI/dj-1beta/ND-42/RFeSP/Pink1/ND-B17/ND-24/Coq8/ND-13B/ATPsynbeta/ND-B17.2/COX4/ND-SGDH/ND-B14.5A/ND-B14/ND-19/Pgk/SdhC/ND-B16.6/COX7A/ND-23/COX5A/ND-49/CIA30/ND-B15/SdhA/SdhD/ATPsynO/Cyt-c1/ND-B18/ATPsynF/levy/ND-B14.5B/ND-B22/UQCR-Q/COX5B/COX8/fh/ND-B12/Lrpprc2/COX7C/ND-ACP/ND-13A	54
BP	GO:0009199	ribonucleoside triphosphate metabolic process	74|1674	165|10353	2.09234e-18	1.88378e-16	FBgn0017566/FBgn0037001/FBgn0039697/FBgn0039827/FBgn0010516/FBgn0031771/FBgn0014028/FBgn0000150/FBgn0250814/FBgn0019644/FBgn0021967/FBgn0038271/FBgn0033274/FBgn0030718/FBgn0001091/FBgn0020235/FBgn0029888/FBgn0039802/FBgn0019957/FBgn0001187/FBgn0021906/FBgn0263598/FBgn0027621/FBgn0029891/FBgn0001989/FBgn0030853/FBgn0052649/FBgn0047038/FBgn0010217/FBgn0031436/FBgn0032833/FBgn0011455/FBgn0025839/FBg…	ND-75/ND-39/CG7834/CG1544/wal/ND-51/SdhB/awd/UQCR-C2/ATPsynB/ND-PDSW/UQCR-C1/CG14757/ND-20/Gapdh1/ATPsyngamma/ND-ASHI/dj-1beta/ND-42/Hex-C/RFeSP/Vha68-2/Pfrx/Pink1/ND-B17/ND-24/Coq8/ND-13B/ATPsynbeta/ND-B17.2/COX4/ND-SGDH/ND-B14.5A/ND-B14/blw/ATPsyndelta/ND-19/Pgk/ATPsynCF6/SdhC/Tpi/ND-B16.6/COX7A/ND-23/COX5A/ND-49/CIA30/ND-B15/SdhA/SdhD/ATPsynO/Cyt-c1/ATPsynC/ND-B18/ATPsynF/levy/ND-B14.5B/ATPsyn…	74
BP	GO:0006163	purine nucleotide metabolic process	92|1674	231|10353	2.52143e-18	2.19916e-16	FBgn0050104/FBgn0017566/FBgn0000052/FBgn0036337/FBgn0041194/FBgn0026602/FBgn0037001/FBgn0039697/FBgn0031459/FBgn0039827/FBgn0040507/FBgn0010516/FBgn0031771/FBgn0014028/FBgn0000150/FBgn0020385/FBgn0250814/FBgn0019644/FBgn0021967/FBgn0038271/FBgn0033274/FBgn0038467/FBgn0030718/FBgn0001091/FBgn0020235/FBgn0029888/FBgn0039802/FBgn0019957/FBgn0001187/FBgn0021906/FBgn0263598/FBgn0027621/FBgn0029891/FBg…	NT5E-2/ND-75/Pfas/AdenoK/Prat2/Ady43A/ND-39/CG7834/CG2862/CG1544/ACXD/wal/ND-51/SdhB/awd/pug/UQCR-C2/ATPsynB/ND-PDSW/UQCR-C1/CG14757/AdSL/ND-20/Gapdh1/ATPsyngamma/ND-ASHI/dj-1beta/ND-42/Hex-C/RFeSP/Vha68-2/Pfrx/Pink1/ND-B17/ND-24/Coq8/ND-13B/ATPsynbeta/ND-B17.2/COX4/ND-SGDH/ND-B14.5A/ND-B14/blw/ATPsyndelta/ND-19/Pgk/ATPsynCF6/SdhC/Tpi/Aprt/ND-B16.6/COX7A/ND-23/COX5A/ND-49/CG6767/CIA30/ND-B15/SdhA…	92
BP	GO:0022904	respiratory electron transport chain	49|1674	85|10353	2.733e-18	2.31146e-16	FBgn0017566/FBgn0037001/FBgn0031771/FBgn0014028/FBgn0250814/FBgn0021967/FBgn0038271/FBgn0033274/FBgn0030718/FBgn0028646/FBgn0022160/FBgn0029888/FBgn0039802/FBgn0019957/FBgn0021906/FBgn0023507/FBgn0029891/FBgn0001989/FBgn0030853/FBgn0052649/FBgn0047038/FBgn0031436/FBgn0032833/FBgn0011455/FBgn0025839/FBgn0033570/FBgn0027785/FBgn0035046/FBgn0037873/FBgn0029868/FBgn0040529/FBgn0017567/FBgn0019624/FBg…	ND-75/ND-39/ND-51/SdhB/UQCR-C2/ND-PDSW/UQCR-C1/CG14757/ND-20/aralar1/Gpo1/ND-ASHI/dj-1beta/ND-42/RFeSP/D2hgdh/Pink1/ND-B17/ND-24/Coq8/ND-13B/ND-B17.2/COX4/ND-SGDH/ND-B14.5A/ND-B14/NP15.6/ND-19/SdhC/ND-B16.6/COX7A/ND-23/COX5A/ND-49/CIA30/ND-B15/SdhA/SdhD/Cyt-c1/ND-B18/levy/ND-B14.5B/ND-B22/UQCR-Q/COX5B/ND-B12/COX7C/ND-ACP/ND-13A	49
BP	GO:0009259	ribonucleotide metabolic process	94|1674	239|10353	2.89535e-18	2.37674e-16	FBgn0050104/FBgn0017566/FBgn0000052/FBgn0036337/FBgn0041194/FBgn0026602/FBgn0037001/FBgn0039697/FBgn0031459/FBgn0039827/FBgn0040507/FBgn0010516/FBgn0031771/FBgn0014028/FBgn0000150/FBgn0250814/FBgn0019644/FBgn0021967/FBgn0038271/FBgn0033274/FBgn0038467/FBgn0030718/FBgn0001091/FBgn0020235/FBgn0029888/FBgn0039802/FBgn0019957/FBgn0001187/FBgn0021906/FBgn0263598/FBgn0027621/FBgn0029891/FBgn0001989/FBg…	NT5E-2/ND-75/Pfas/AdenoK/Prat2/Ady43A/ND-39/CG7834/CG2862/CG1544/ACXD/wal/ND-51/SdhB/awd/UQCR-C2/ATPsynB/ND-PDSW/UQCR-C1/CG14757/AdSL/ND-20/Gapdh1/ATPsyngamma/ND-ASHI/dj-1beta/ND-42/Hex-C/RFeSP/Vha68-2/Pfrx/Pink1/ND-B17/ND-24/Coq8/ND-13B/ATPsynbeta/ND-B17.2/COX4/ND-SGDH/ND-B14.5A/ND-B14/blw/ATPsyndelta/ND-19/Pgk/su(r)/ATPsynCF6/SdhC/Tpi/Aprt/ND-B16.6/COX7A/ND-23/COX5A/ND-49/CIA30/ND-B15/SdhA/SdhD…	94
BP	GO:0009150	purine ribonucleotide metabolic process	89|1674	225|10353	1.53345e-17	1.22282e-15	FBgn0050104/FBgn0017566/FBgn0000052/FBgn0036337/FBgn0041194/FBgn0026602/FBgn0037001/FBgn0039697/FBgn0031459/FBgn0039827/FBgn0040507/FBgn0010516/FBgn0031771/FBgn0014028/FBgn0000150/FBgn0250814/FBgn0019644/FBgn0021967/FBgn0038271/FBgn0033274/FBgn0038467/FBgn0030718/FBgn0001091/FBgn0020235/FBgn0029888/FBgn0039802/FBgn0019957/FBgn0001187/FBgn0021906/FBgn0263598/FBgn0027621/FBgn0029891/FBgn0001989/FBg…	NT5E-2/ND-75/Pfas/AdenoK/Prat2/Ady43A/ND-39/CG7834/CG2862/CG1544/ACXD/wal/ND-51/SdhB/awd/UQCR-C2/ATPsynB/ND-PDSW/UQCR-C1/CG14757/AdSL/ND-20/Gapdh1/ATPsyngamma/ND-ASHI/dj-1beta/ND-42/Hex-C/RFeSP/Vha68-2/Pfrx/Pink1/ND-B17/ND-24/Coq8/ND-13B/ATPsynbeta/ND-B17.2/COX4/ND-SGDH/ND-B14.5A/ND-B14/blw/ATPsyndelta/ND-19/Pgk/ATPsynCF6/SdhC/Tpi/Aprt/ND-B16.6/COX7A/ND-23/COX5A/ND-49/CIA30/ND-B15/SdhA/SdhD/ATPsy…	89
BP	GO:1901605	alpha-amino acid metabolic process	64|1674	137|10353	3.49417e-17	2.70895e-15	FBgn0013307/FBgn0003965/FBgn0000052/FBgn0033543/FBgn0037146/FBgn0036992/FBgn0037801/FBgn0270926/FBgn0040211/FBgn0026565/FBgn0034276/FBgn0039849/FBgn0039094/FBgn0031860/FBgn0032076/FBgn0031148/FBgn0052068/FBgn0031824/FBgn0034215/FBgn0042083/FBgn0029823/FBgn0001124/FBgn0032287/FBgn0020385/FBgn0036927/FBgn0013308/FBgn0022774/FBgn0001208/FBgn0015781/FBgn0001125/FBgn0027945/FBgn0037891/FBgn0014455/FBg…	Odc1/v/Pfas/CG12338/CG7470/Hpd/CG3999/AsnS/hgo/Ass/Sardh/CG11334/CG10184/CG11236/Argl/Cbs/Adi1/CG9547/Mtap/Mccc2/Shmt/Got1/CG6415/pug/Gabat/Odc2/Oat/Hn/P5cr/Got2/ppl/CG5214/Ahcy/CG8132/Gnmt/CG10361/Kyat/CG17896/CG1673/Faa/aay/Mccc1/Sps2/CG5955/GstZ2/CG5599/CG15093/CG12173/CG7430/CG10621/CG11134/Dhpr/GLS/Eip55E/CG7860/Dhfr/Spat/arg/ry/CG5044/CG6638/Hmgcl/Gs1/CG11828	64
BP	GO:0044283	small molecule biosynthetic process	105|1674	291|10353	4.29004e-17	3.23608e-15	FBgn0050104/FBgn0086687/FBgn0032394/FBgn0012034/FBgn0283680/FBgn0033382/FBgn0029648/FBgn0036337/FBgn0038173/FBgn0283427/FBgn0037146/FBgn0037001/FBgn0270926/FBgn0031459/FBgn0039827/FBgn0026565/FBgn0027348/FBgn0039849/FBgn0039094/FBgn0033246/FBgn0085453/FBgn0031663/FBgn0032076/FBgn0031148/FBgn0052068/FBgn0034215/FBgn0027580/FBgn0000150/FBgn0029823/FBgn0025885/FBgn0030367/FBgn0029980/FBgn0001124/FBg…	NT5E-2/Desat1/Hacd1/AcCoAS/IP3K2/Hydr1/CG3603/AdenoK/Adgf-C/FASN1/CG7470/ND-39/AsnS/CG2862/CG1544/Ass/bgm/CG11334/CG10184/ACC/Mthfs/CG8891/Argl/Cbs/Adi1/Mtap/PCB/awd/Shmt/Inos/Cyp311a1/CG10778/Got1/pug/CG9391/Oat/Pdxk/Gapdh1/Hn/P5cr/Got2/Gnmt/Coq6/Adgf-D/dj-1beta/Acsl/Hex-C/Pfrx/regucalcin/CG11391/fbp/Hydr2/Coq8/CG1673/CG12116/aay/CG17029/Sps2/SREBP/CG12170/Coq7/Pgk/su(r)/Tpi/Aprt/CG12512/CG12173…	105
BP	GO:0042775	mitochondrial ATP synthesis coupled electron transport	44|1674	75|10353	5.86845e-17	4.31022e-15	FBgn0037001/FBgn0031771/FBgn0014028/FBgn0250814/FBgn0021967/FBgn0038271/FBgn0033274/FBgn0030718/FBgn0029888/FBgn0039802/FBgn0019957/FBgn0021906/FBgn0029891/FBgn0001989/FBgn0030853/FBgn0052649/FBgn0047038/FBgn0031436/FBgn0032833/FBgn0011455/FBgn0025839/FBgn0033570/FBgn0035046/FBgn0037873/FBgn0029868/FBgn0040529/FBgn0017567/FBgn0019624/FBgn0039909/FBgn0039689/FBgn0033961/FBgn0261439/FBgn0039112/FBg…	ND-39/ND-51/SdhB/UQCR-C2/ND-PDSW/UQCR-C1/CG14757/ND-20/ND-ASHI/dj-1beta/ND-42/RFeSP/Pink1/ND-B17/ND-24/Coq8/ND-13B/ND-B17.2/COX4/ND-SGDH/ND-B14.5A/ND-B14/ND-19/SdhC/ND-B16.6/COX7A/ND-23/COX5A/ND-49/CIA30/ND-B15/SdhA/SdhD/Cyt-c1/ND-B18/levy/ND-B14.5B/ND-B22/UQCR-Q/COX5B/ND-B12/COX7C/ND-ACP/ND-13A	44
BP	GO:0042773	ATP synthesis coupled electron transport	45|1674	78|10353	6.36875e-17	4.55774e-15	FBgn0017566/FBgn0037001/FBgn0031771/FBgn0014028/FBgn0250814/FBgn0021967/FBgn0038271/FBgn0033274/FBgn0030718/FBgn0029888/FBgn0039802/FBgn0019957/FBgn0021906/FBgn0029891/FBgn0001989/FBgn0030853/FBgn0052649/FBgn0047038/FBgn0031436/FBgn0032833/FBgn0011455/FBgn0025839/FBgn0033570/FBgn0035046/FBgn0037873/FBgn0029868/FBgn0040529/FBgn0017567/FBgn0019624/FBgn0039909/FBgn0039689/FBgn0033961/FBgn0261439/FBg…	ND-75/ND-39/ND-51/SdhB/UQCR-C2/ND-PDSW/UQCR-C1/CG14757/ND-20/ND-ASHI/dj-1beta/ND-42/RFeSP/Pink1/ND-B17/ND-24/Coq8/ND-13B/ND-B17.2/COX4/ND-SGDH/ND-B14.5A/ND-B14/ND-19/SdhC/ND-B16.6/COX7A/ND-23/COX5A/ND-49/CIA30/ND-B15/SdhA/SdhD/Cyt-c1/ND-B18/levy/ND-B14.5B/ND-B22/UQCR-Q/COX5B/ND-B12/COX7C/ND-ACP/ND-13A	45
BP	GO:0009063	cellular amino acid catabolic process	37|1674	61|10353	3.99032e-15	2.78425e-13	FBgn0003965/FBgn0033543/FBgn0036992/FBgn0037801/FBgn0040211/FBgn0034276/FBgn0039094/FBgn0031860/FBgn0031824/FBgn0042083/FBgn0029823/FBgn0032287/FBgn0036927/FBgn0022774/FBgn0001208/FBgn0001125/FBgn0027945/FBgn0037891/FBgn0014455/FBgn0037709/FBgn0039349/FBgn0036208/FBgn0023537/FBgn0016013/FBgn0036997/FBgn0037697/FBgn0030612/FBgn0034390/FBgn0036762/FBgn0035964/FBgn0261625/FBgn0030653/FBgn0023535/FBg…	v/CG12338/Hpd/CG3999/hgo/Sardh/CG10184/CG11236/CG9547/Mccc2/Shmt/CG6415/Gabat/Oat/Hn/Got2/ppl/CG5214/Ahcy/CG8199/Ssadh/CG10361/CG17896/Faa/CG5955/GstZ2/CG5599/CG15093/CG7430/Dhpr/GLS/CG7860/arg/CG5044/CG6638/CG17691/Hmgcl	37
BP	GO:0032787	monocarboxylic acid metabolic process	75|1674	190|10353	6.4337e-15	4.37963e-13	FBgn0013772/FBgn0086687/FBgn0032394/FBgn0012034/FBgn0033382/FBgn0029648/FBgn0283427/FBgn0270926/FBgn0011770/FBgn0039827/FBgn0027348/FBgn0034629/FBgn0033246/FBgn0010516/FBgn0038984/FBgn0031824/FBgn0027579/FBgn0027580/FBgn0012036/FBgn0033949/FBgn0036927/FBgn0039737/FBgn0032162/FBgn0001091/FBgn0039635/FBgn0037687/FBgn0040349/FBgn0004654/FBgn0039349/FBgn0039802/FBgn0263120/FBgn0037999/FBgn0001187/FBg…	Cyp6a8/Desat1/Hacd1/AcCoAS/Hydr1/CG3603/FASN1/AsnS/Gip/CG1544/bgm/Acox57D-d/ACC/wal/AdipoR/CG9547/mino/PCB/Aldh/Had2/Gabat/CG7920/CG4592/Gapdh1/Pdhb/CG8132/CG3699/Pgd/Ssadh/dj-1beta/Acsl/CG4860/Hex-C/tzn/Pfrx/Amacr/Pdha/D2hgdh/Mfe2/CG11391/Men/CG31075/Hydr2/Faa/CG4594/Pdk/SREBP/Echs1/CG12170/Arc42/Pgk/Egm/Tpi/CG12512/CG10932/CG6178/CG9149/alc/Hacd2/Aasdh/CG8778/CG5009/scu/beg/CG7860/whd/CG9747/Sp…	75
BP	GO:0006120	mitochondrial electron transport, NADH to ubiquinone	26|1674	34|10353	1.08272e-14	7.19491e-13	FBgn0037001/FBgn0031771/FBgn0021967/FBgn0030718/FBgn0029888/FBgn0019957/FBgn0029891/FBgn0001989/FBgn0030853/FBgn0047038/FBgn0031436/FBgn0011455/FBgn0025839/FBgn0033570/FBgn0035046/FBgn0029868/FBgn0017567/FBgn0039909/FBgn0039689/FBgn0033961/FBgn0030605/FBgn0031505/FBgn0032511/FBgn0034645/FBgn0011361/FBgn0031684	ND-39/ND-51/ND-PDSW/ND-20/ND-ASHI/ND-42/Pink1/ND-B17/ND-24/ND-13B/ND-B17.2/ND-SGDH/ND-B14.5A/ND-B14/ND-19/ND-B16.6/ND-23/ND-49/CIA30/ND-B15/ND-B18/ND-B14.5B/ND-B22/ND-B12/ND-ACP/ND-13A	26
BP	GO:0005975	carbohydrate metabolic process	93|1674	269|10353	5.78146e-14	3.75257e-12	FBgn0036428/FBgn0036262/FBgn0020618/FBgn0035266/FBgn0010222/FBgn0020415/FBgn0013763/FBgn0263200/FBgn0027560/FBgn0041629/FBgn0283427/FBgn0003076/FBgn0039827/FBgn0020416/FBgn0262782/FBgn0035147/FBgn0024289/FBgn0030968/FBgn0053080/FBgn0033246/FBgn0027580/FBgn0025885/FBgn0036046/FBgn0036927/FBgn0037063/FBgn0028540/FBgn0036298/FBgn0038463/FBgn0001091/FBgn0040321/FBgn0022160/FBgn0038074/FBgn0033190/FBg…	Gbs-70E/CG6910/Rack1/Gk2/Nmdmc/Idgf2/Idgf6/Galt/Tps1/Hexo2/FASN1/Pgm1/CG1544/Idgf1/Mdh1/Gale/Sodh-1/CG7322/CG33080/ACC/PCB/Inos/Ilp2/Gabat/CG9391/CG9008/nst/CG3534/Gapdh1/GNBP3/Gpo1/Gnmt/Gpo2/Pgd/Mdh2/Hex-C/CG11594/CG13369/Mal-A5/Pfrx/regucalcin/Taldo/GlyP/fbp/UGP/Idgf5/Idgf3/Pmm2/CG17029/Pdk/CG9485/Mpi/Pgk/Idgf4/CG15117/O-fut2/Tpi/Mal-A1/CG7789/Gk1/CG6201/Gbs-76A/GNBP2/Zw/CG10996/Rpi/betaGlu/Ipp…	93
BP	GO:0006790	sulfur compound metabolic process	69|1674	175|10353	8.46101e-14	5.36698e-12	FBgn0038020/FBgn0034733/FBgn0003965/FBgn0012034/FBgn0035904/FBgn0034887/FBgn0035515/FBgn0034276/FBgn0039856/FBgn0035906/FBgn0039849/FBgn0033246/FBgn0033464/FBgn0031148/FBgn0052068/FBgn0031824/FBgn0027590/FBgn0063497/FBgn0034215/FBgn0020385/FBgn0042206/FBgn0039737/FBgn0063492/FBgn0030966/FBgn0063494/FBgn0039635/FBgn0037891/FBgn0014455/FBgn0030662/FBgn0038074/FBgn0037709/FBgn0263005/FBgn0263120/FBg…	GstD9/CG4752/v/AcCoAS/GstO3/St1/CG14997/Sardh/CG1774/GstO2/CG11334/ACC/CG1441/Cbs/Adi1/CG9547/GstE12/GstE3/Mtap/pug/GstD10/CG7920/GstE8/shop/GstE6/Pdhb/CG5214/Ahcy/CG9220/Gnmt/CG8199/CG43313/Acsl/Ciao1/GstE9/Pdha/Gss1/CG11391/GstD3/Gss2/GstZ2/Scsalpha1/ScsbetaA/CG12173/CG7430/Gclm/CG6178/CG10621/CG11134/ABCB7/CG4858/CG1492/GstE11/scu/Eip55E/St3/GstE2/Eip71CD/CG30427/GstD8/fh/CG1638/GstE1/GstT2/Gg…	69
BP	GO:1901606	alpha-amino acid catabolic process	33|1674	56|10353	3.97036e-13	2.4625e-11	FBgn0003965/FBgn0033543/FBgn0036992/FBgn0037801/FBgn0040211/FBgn0034276/FBgn0039094/FBgn0031860/FBgn0031824/FBgn0042083/FBgn0029823/FBgn0032287/FBgn0022774/FBgn0001208/FBgn0001125/FBgn0027945/FBgn0037891/FBgn0014455/FBgn0036208/FBgn0023537/FBgn0016013/FBgn0036997/FBgn0037697/FBgn0030612/FBgn0034390/FBgn0036762/FBgn0035964/FBgn0261625/FBgn0030653/FBgn0023535/FBgn0038326/FBgn0035911/FBgn0031877	v/CG12338/Hpd/CG3999/hgo/Sardh/CG10184/CG11236/CG9547/Mccc2/Shmt/CG6415/Oat/Hn/Got2/ppl/CG5214/Ahcy/CG10361/CG17896/Faa/CG5955/GstZ2/CG5599/CG15093/CG7430/Dhpr/GLS/CG7860/arg/CG5044/CG6638/Hmgcl	33
BP	GO:1901607	alpha-amino acid biosynthetic process	28|1674	43|10353	7.13423e-13	4.32862e-11	FBgn0037146/FBgn0270926/FBgn0026565/FBgn0039849/FBgn0039094/FBgn0032076/FBgn0031148/FBgn0052068/FBgn0034215/FBgn0029823/FBgn0001124/FBgn0020385/FBgn0022774/FBgn0001208/FBgn0015781/FBgn0001125/FBgn0038074/FBgn0030482/FBgn0023129/FBgn0032224/FBgn0037305/FBgn0032726/FBgn0030518/FBgn0261625/FBgn0000566/FBgn0004087/FBgn0014031/FBgn0001142	CG7470/AsnS/Ass/CG11334/CG10184/Argl/Cbs/Adi1/Mtap/Shmt/Got1/pug/Oat/Hn/P5cr/Got2/Gnmt/CG1673/aay/Sps2/CG12173/CG10621/CG11134/GLS/Eip55E/Dhfr/Spat/Gs1	28
BP	GO:0046394	carboxylic acid biosynthetic process	63|1674	161|10353	1.53576e-12	9.11979e-11	FBgn0086687/FBgn0032394/FBgn0012034/FBgn0033382/FBgn0029648/FBgn0283427/FBgn0037146/FBgn0270926/FBgn0039827/FBgn0026565/FBgn0027348/FBgn0039849/FBgn0039094/FBgn0033246/FBgn0085453/FBgn0032076/FBgn0031148/FBgn0052068/FBgn0034215/FBgn0029823/FBgn0001124/FBgn0020385/FBgn0022774/FBgn0001091/FBgn0001208/FBgn0015781/FBgn0001125/FBgn0038074/FBgn0039802/FBgn0263120/FBgn0001187/FBgn0027621/FBgn0030362/FBg…	Desat1/Hacd1/AcCoAS/Hydr1/CG3603/FASN1/CG7470/AsnS/CG1544/Ass/bgm/CG11334/CG10184/ACC/Mthfs/Argl/Cbs/Adi1/Mtap/Shmt/Got1/pug/Oat/Gapdh1/Hn/P5cr/Got2/Gnmt/dj-1beta/Acsl/Hex-C/Pfrx/regucalcin/CG11391/Hydr2/CG1673/aay/Sps2/SREBP/CG12170/Pgk/su(r)/Tpi/CG12512/CG12173/CG10932/CG6178/CG10621/alc/Hacd2/CG11134/GLS/Eip55E/beg/Uros1/smp-30/CG9747/Dhfr/Spat/PyK/ND-ACP/Sc2/Gs1	63
BP	GO:0016053	organic acid biosynthetic process	63|1674	162|10353	2.12446e-12	1.23529e-10	FBgn0086687/FBgn0032394/FBgn0012034/FBgn0033382/FBgn0029648/FBgn0283427/FBgn0037146/FBgn0270926/FBgn0039827/FBgn0026565/FBgn0027348/FBgn0039849/FBgn0039094/FBgn0033246/FBgn0085453/FBgn0032076/FBgn0031148/FBgn0052068/FBgn0034215/FBgn0029823/FBgn0001124/FBgn0020385/FBgn0022774/FBgn0001091/FBgn0001208/FBgn0015781/FBgn0001125/FBgn0038074/FBgn0039802/FBgn0263120/FBgn0001187/FBgn0027621/FBgn0030362/FBg…	Desat1/Hacd1/AcCoAS/Hydr1/CG3603/FASN1/CG7470/AsnS/CG1544/Ass/bgm/CG11334/CG10184/ACC/Mthfs/Argl/Cbs/Adi1/Mtap/Shmt/Got1/pug/Oat/Gapdh1/Hn/P5cr/Got2/Gnmt/dj-1beta/Acsl/Hex-C/Pfrx/regucalcin/CG11391/Hydr2/CG1673/aay/Sps2/SREBP/CG12170/Pgk/su(r)/Tpi/CG12512/CG12173/CG10932/CG6178/CG10621/alc/Hacd2/CG11134/GLS/Eip55E/beg/Uros1/smp-30/CG9747/Dhfr/Spat/PyK/ND-ACP/Sc2/Gs1	63
BP	GO:0008652	cellular amino acid biosynthetic process	29|1674	48|10353	4.4343e-12	2.52574e-10	FBgn0037146/FBgn0270926/FBgn0026565/FBgn0039849/FBgn0039094/FBgn0032076/FBgn0031148/FBgn0052068/FBgn0034215/FBgn0029823/FBgn0001124/FBgn0020385/FBgn0022774/FBgn0001208/FBgn0015781/FBgn0001125/FBgn0038074/FBgn0030482/FBgn0023129/FBgn0032224/FBgn0086450/FBgn0037305/FBgn0032726/FBgn0030518/FBgn0261625/FBgn0000566/FBgn0004087/FBgn0014031/FBgn0001142	CG7470/AsnS/Ass/CG11334/CG10184/Argl/Cbs/Adi1/Mtap/Shmt/Got1/pug/Oat/Hn/P5cr/Got2/Gnmt/CG1673/aay/Sps2/su(r)/CG12173/CG10621/CG11134/GLS/Eip55E/Dhfr/Spat/Gs1	29
BP	GO:0006732	coenzyme metabolic process	64|1674	170|10353	7.73101e-12	4.31545e-10	FBgn0003965/FBgn0010222/FBgn0012034/FBgn0037001/FBgn0039827/FBgn0262782/FBgn0034276/FBgn0039856/FBgn0039849/FBgn0032945/FBgn0033246/FBgn0033464/FBgn0085453/FBgn0031824/FBgn0029823/FBgn0020385/FBgn0039737/FBgn0033373/FBgn0085484/FBgn0001091/FBgn0039635/FBgn0037891/FBgn0014455/FBgn0022160/FBgn0038074/FBgn0037709/FBgn0031713/FBgn0004654/FBgn0263120/FBgn0001187/FBgn0027621/FBgn0030362/FBgn0028325/FBg…	v/Nmdmc/AcCoAS/ND-39/CG1544/Mdh1/Sardh/CG1774/CG11334/CG8665/ACC/CG1441/Mthfs/CG9547/Shmt/pug/CG7920/CG8080/Pdxk/Gapdh1/Pdhb/CG5214/Ahcy/Gpo1/Gnmt/CG8199/Coq6/Pgd/Acsl/Hex-C/Pfrx/regucalcin/Pdha/Taldo/CG11391/Men/Coq8/Naprt/CG12116/Coq7/Pgk/Scsalpha1/Tpi/ScsbetaA/CG12173/CG6178/Zw/Rpi/CG11134/Dhpr/Nadsyn/scu/CG17333/Rpe/smp-30/CG30427/Dhfr/CG1638/fbl/l(3)72Dp/PyK/CG17691/Uba4/CG2846	64
BP	GO:0016999	antibiotic metabolic process	32|1674	58|10353	1.05943e-11	5.79778e-10	FBgn0013772/FBgn0012034/FBgn0024957/FBgn0039827/FBgn0262782/FBgn0014028/FBgn0039737/FBgn0033274/FBgn0037891/FBgn0262559/FBgn0039802/FBgn0038771/FBgn0040308/FBgn0024958/FBgn0286222/FBgn0004888/FBgn0037873/FBgn0037643/FBgn0030612/FBgn0036762/FBgn0261439/FBgn0039112/FBgn0010352/FBgn0027572/FBgn0032061/FBgn0038922/FBgn0031479/FBgn0038519/FBgn0011828/FBgn0261955/FBgn0040309/FBgn0011768	Cyp6a8/AcCoAS/Irp-1B/CG1544/Mdh1/SdhB/CG7920/CG14757/CG5214/Mdh2/dj-1beta/CG4390/Jafrac2/Irp-1A/Fum1/Scsalpha1/SdhC/ScsbetaA/CG5599/CG7430/SdhA/SdhD/Nc73EF/CG5009/CG9314/Idh3b/Prx6005/Prx3/Pxn/kdn/Jafrac1/Fdh	32
BP	GO:0044255	cellular lipid metabolic process	121|1674	421|10353	2.47856e-11	1.33032e-09	FBgn0033204/FBgn0013772/FBgn0030607/FBgn0086687/FBgn0032394/FBgn0035266/FBgn0000536/FBgn0010053/FBgn0012034/FBgn0283680/FBgn0033382/FBgn0029648/FBgn0024740/FBgn0035231/FBgn0283427/FBgn0026576/FBgn0037166/FBgn0026718/FBgn0027348/FBgn0034629/FBgn0033246/FBgn0010516/FBgn0038984/FBgn0034500/FBgn0031824/FBgn0033170/FBgn0027579/FBgn0033949/FBgn0025885/FBgn0051414/FBgn0029980/FBgn0036713/FBgn0036046/FBg…	CG2065/Cyp6a8/dob/Desat1/Hacd1/Gk2/eas/Jheh1/AcCoAS/IP3K2/Hydr1/CG3603/Lip2/Pcyt2/FASN1/Pisd/CG11426/Agpat2/bgm/Acox57D-d/ACC/wal/AdipoR/CG11200/CG9547/sPLA2/mino/Had2/Inos/Gba1b/CG10778/Mip/Ilp2/CG33120/CG7920/CG9391/CG4592/xit/Sccpdh1/CG12746/CG3699/CG30495/Ilp5/Acsl/CG4860/GAA1/CG9394/Cerk/Amacr/Mfe2/CG11391/CG13978/Hydr2/Sac1/Hnf4/Sply/CG4594/CG17029/PIG-K/SREBP/Echs1/CG12170/Arc42/frj/Ilp3/n…	121
BP	GO:0072329	monocarboxylic acid catabolic process	29|1674	54|10353	2.378e-10	1.25226e-08	FBgn0033382/FBgn0034629/FBgn0010516/FBgn0031824/FBgn0036927/FBgn0032162/FBgn0040349/FBgn0004654/FBgn0039349/FBgn0037999/FBgn0032881/FBgn0030731/FBgn0014906/FBgn0016013/FBgn0032161/FBgn0033879/FBgn0038742/FBgn0086712/FBgn0029969/FBgn0035203/FBgn0033761/FBgn0027572/FBgn0030653/FBgn0261862/FBgn0014031/FBgn0031813/FBgn0038326/FBgn0035233/FBgn0035811	Hydr1/Acox57D-d/wal/CG9547/Gabat/CG4592/CG3699/Pgd/Ssadh/CG4860/Amacr/Mfe2/Hydr2/Faa/CG4594/Echs1/Arc42/Egm/CG10932/CG9149/CG8778/CG5009/CG7860/whd/Spat/CG9527/CG5044/Pex10/Mcad	29
BP	GO:0044262	cellular carbohydrate metabolic process	46|1674	113|10353	3.4087e-10	1.7618e-08	FBgn0036428/FBgn0036262/FBgn0020618/FBgn0035266/FBgn0027560/FBgn0283427/FBgn0003076/FBgn0024289/FBgn0033246/FBgn0025885/FBgn0036046/FBgn0037063/FBgn0038463/FBgn0022160/FBgn0038074/FBgn0033190/FBgn0004654/FBgn0001187/FBgn0035484/FBgn0025640/FBgn0050359/FBgn0027621/FBgn0004507/FBgn0032820/FBgn0035978/FBgn0036551/FBgn0034618/FBgn0034417/FBgn0086355/FBgn0002570/FBgn0039698/FBgn0025592/FBgn0036862/FBg…	Gbs-70E/CG6910/Rack1/Gk2/Tps1/FASN1/Pgm1/Sodh-1/ACC/Inos/Ilp2/CG9391/CG3534/Gpo1/Gnmt/Gpo2/Pgd/Hex-C/CG11594/CG13369/Mal-A5/Pfrx/GlyP/fbp/UGP/CG17029/CG9485/CG15117/Tpi/Mal-A1/CG7789/Gk1/Gbs-76A/betaGlu/Ipp/AGBE/CG1271/CG6805/Rpe/CG5177/Mal-A2/Sodh-2/Mal-B2/CG7766/CG17028/Galk	46
BP	GO:0006631	fatty acid metabolic process	49|1674	126|10353	6.03551e-10	3.06275e-08	FBgn0013772/FBgn0086687/FBgn0032394/FBgn0012034/FBgn0033382/FBgn0029648/FBgn0283427/FBgn0027348/FBgn0034629/FBgn0033246/FBgn0010516/FBgn0038984/FBgn0031824/FBgn0027579/FBgn0033949/FBgn0039737/FBgn0032162/FBgn0040349/FBgn0263120/FBgn0037999/FBgn0032881/FBgn0030731/FBgn0038732/FBgn0014906/FBgn0032161/FBgn0261283/FBgn0033879/FBgn0037356/FBgn0038742/FBgn0086712/FBgn0031703/FBgn0029969/FBgn0039156/FBg…	Cyp6a8/Desat1/Hacd1/AcCoAS/Hydr1/CG3603/FASN1/bgm/Acox57D-d/ACC/wal/AdipoR/CG9547/mino/Had2/CG7920/CG4592/CG3699/Acsl/CG4860/Amacr/Mfe2/CG11391/Hydr2/CG4594/SREBP/Echs1/CG12170/Arc42/Egm/CG12512/CG10932/CG6178/CG9149/alc/Hacd2/Aasdh/CG8778/CG5009/scu/beg/whd/CG9747/CG9527/CG5044/Pex10/ND-ACP/Sc2/Mcad	49
BP	GO:0006575	cellular modified amino acid metabolic process	44|1674	108|10353	7.9939e-10	3.93488e-08	FBgn0038020/FBgn0034733/FBgn0010222/FBgn0035904/FBgn0000116/FBgn0026565/FBgn0034276/FBgn0035906/FBgn0039849/FBgn0032945/FBgn0085453/FBgn0031824/FBgn0027590/FBgn0063497/FBgn0029823/FBgn0020385/FBgn0042206/FBgn0063492/FBgn0063494/FBgn0014455/FBgn0038074/FBgn0063491/FBgn0030882/FBgn0010039/FBgn0052495/FBgn0037697/FBgn0038373/FBgn0037305/FBgn0046114/FBgn0032726/FBgn0030518/FBgn0030361/FBgn0034354/FBg…	GstD9/CG4752/Nmdmc/GstO3/Argk/Ass/Sardh/GstO2/CG11334/CG8665/Mthfs/CG9547/GstE12/GstE3/Shmt/pug/GstD10/GstE8/GstE6/Ahcy/Gnmt/GstE9/Gss1/GstD3/Gss2/GstZ2/CG4546/CG12173/Gclm/CG10621/CG11134/CG1492/GstE11/Eip55E/GstE2/Dhfr/GstD8/GstE1/l(3)72Dp/CG15111/GstT2/Ggt-1/CG30022/CG11828	44
BP	GO:0009069	serine family amino acid metabolic process	18|1674	25|10353	8.03613e-10	3.93488e-08	FBgn0037801/FBgn0034276/FBgn0039849/FBgn0039094/FBgn0031148/FBgn0029823/FBgn0032287/FBgn0027945/FBgn0014455/FBgn0038074/FBgn0023129/FBgn0032224/FBgn0037305/FBgn0036762/FBgn0030518/FBgn0000566/FBgn0004087/FBgn0014031	CG3999/Sardh/CG11334/CG10184/Cbs/Shmt/CG6415/ppl/Ahcy/Gnmt/aay/Sps2/CG12173/CG7430/CG11134/Eip55E/Dhfr/Spat	18
BP	GO:0005996	monosaccharide metabolic process	33|1674	70|10353	1.21032e-09	5.82414e-08	FBgn0036428/FBgn0020618/FBgn0263200/FBgn0003076/FBgn0035147/FBgn0030968/FBgn0027580/FBgn0036046/FBgn0028540/FBgn0038463/FBgn0001091/FBgn0038074/FBgn0001187/FBgn0025640/FBgn0027621/FBgn0030362/FBgn0004507/FBgn0032820/FBgn0036300/FBgn0017558/FBgn0250906/FBgn0027791/FBgn0086355/FBgn0036862/FBgn0004057/FBgn0030525/FBgn0050410/FBgn0033377/FBgn0050499/FBgn0038257/FBgn0035999/FBgn0043783/FBgn0263199	Gbs-70E/Rack1/Galt/Pgm1/Gale/CG7322/PCB/Ilp2/CG9008/CG3534/Gapdh1/Gnmt/Hex-C/CG13369/Pfrx/regucalcin/GlyP/fbp/Pmm2/Pdk/Pgk/O-fut2/Tpi/Gbs-76A/Zw/CG10996/Rpi/Pgm2a/Rpe/smp-30/CG3552/CG32444/Galk	33
BP	GO:0006081	cellular aldehyde metabolic process	20|1674	31|10353	1.86765e-09	8.83495e-08	FBgn0011770/FBgn0010548/FBgn0012036/FBgn0085484/FBgn0036278/FBgn0004654/FBgn0039802/FBgn0037024/FBgn0038771/FBgn0023477/FBgn0038349/FBgn0086355/FBgn0004057/FBgn0050410/FBgn0030239/FBgn0011693/FBgn0050499/FBgn0014031/FBgn0002937/FBgn0011768	Gip/Aldh-III/Aldh/Pdxk/CrzR/Pgd/dj-1beta/tzn/CG4390/Taldo/AOX3/Tpi/Zw/Rpi/CG17333/Pdh/Rpe/Spat/ninaB/Fdh	20
BP	GO:0009081	branched-chain amino acid metabolic process	11|1674	11|10353	1.92128e-09	8.93716e-08	FBgn0042083/FBgn0037709/FBgn0023537/FBgn0030482/FBgn0039877/FBgn0030612/FBgn0034390/FBgn0038326/FBgn0035911/FBgn0039993/FBgn0031877	Mccc2/CG8199/CG17896/CG1673/Mccc1/CG5599/CG15093/CG5044/CG6638/CG17691/Hmgcl	11
BP	GO:0042737	drug catabolic process	32|1674	68|10353	2.2818e-09	1.04402e-07	FBgn0050104/FBgn0020415/FBgn0013763/FBgn0038173/FBgn0037801/FBgn0040211/FBgn0020416/FBgn0010383/FBgn0032287/FBgn0035298/FBgn0001208/FBgn0027945/FBgn0037891/FBgn0038074/FBgn0038172/FBgn0040308/FBgn0064237/FBgn0020414/FBgn0016013/FBgn0037697/FBgn0026415/FBgn0086450/FBgn0036762/FBgn0035964/FBgn0036752/FBgn0032061/FBgn0004959/FBgn0031479/FBgn0038519/FBgn0011828/FBgn0259101/FBgn0040309	NT5E-2/Idgf2/Idgf6/Adgf-C/CG3999/hgo/Idgf1/Cyp18a1/CG6415/SCOT/Hn/ppl/CG5214/Gnmt/Adgf-D/Jafrac2/Idgf5/Idgf3/Faa/GstZ2/Idgf4/su(r)/CG7430/Dhpr/Adgf-A/CG9314/phm/Prx6005/Prx3/Pxn/CG42249/Jafrac1	32
BP	GO:0009156	ribonucleoside monophosphate biosynthetic process	36|1674	86|10353	1.16908e-08	5.26274e-07	FBgn0000052/FBgn0036337/FBgn0041194/FBgn0026602/FBgn0039827/FBgn0019644/FBgn0038467/FBgn0001091/FBgn0020235/FBgn0001187/FBgn0263598/FBgn0027621/FBgn0010217/FBgn0011211/FBgn0028342/FBgn0250906/FBgn0086450/FBgn0016119/FBgn0086355/FBgn0000109/FBgn0036030/FBgn0016691/FBgn0035600/FBgn0039830/FBgn0027493/FBgn0035032/FBgn0016120/FBgn0031830/FBgn0020513/FBgn0014391/FBgn0010612/FBgn0000447/FBgn0267385/FBg…	Pfas/AdenoK/Prat2/Ady43A/CG1544/ATPsynB/AdSL/Gapdh1/ATPsyngamma/Hex-C/Vha68-2/Pfrx/ATPsynbeta/blw/ATPsyndelta/Pgk/su(r)/ATPsynCF6/Tpi/Aprt/CG6767/ATPsynO/Cyt-c1/ATPsynC/AdSS/ATPsynF/ATPsynD/COX5B/Paics/sun/ATPsynG/Dhod/PyK/CG2846/r-l/sesB	36
BP	GO:0051188	cofactor biosynthetic process	46|1674	126|10353	2.08799e-08	9.25015e-07	FBgn0012034/FBgn0037001/FBgn0039827/FBgn0033246/FBgn0085453/FBgn0031824/FBgn0020385/FBgn0033373/FBgn0085484/FBgn0001091/FBgn0039635/FBgn0037709/FBgn0031713/FBgn0263120/FBgn0001187/FBgn0027621/FBgn0030362/FBgn0028325/FBgn0010786/FBgn0030882/FBgn0038732/FBgn0052649/FBgn0031589/FBgn0052495/FBgn0030041/FBgn0020764/FBgn0036271/FBgn0029502/FBgn0250906/FBgn0086355/FBgn0046114/FBgn0039156/FBgn0035964/FBg…	AcCoAS/ND-39/CG1544/ACC/Mthfs/CG9547/pug/CG8080/Pdxk/Gapdh1/Pdhb/CG8199/Coq6/Acsl/Hex-C/Pfrx/regucalcin/Pdha/l(3)02640/Gss1/CG11391/Coq8/Naprt/Gss2/CG12116/Alas/Pbgs/Coq7/Pgk/Tpi/Gclm/CG6178/Dhpr/CG5037/CG5009/Nadsyn/Eip55E/Uros1/smp-30/Dhfr/fh/fbl/PyK/CG17691/Uba4/CG2846	46
BP	GO:0009124	nucleoside monophosphate biosynthetic process	36|1674	88|10353	2.41636e-08	1.05376e-06	FBgn0000052/FBgn0036337/FBgn0041194/FBgn0026602/FBgn0039827/FBgn0019644/FBgn0038467/FBgn0001091/FBgn0020235/FBgn0001187/FBgn0263598/FBgn0027621/FBgn0010217/FBgn0011211/FBgn0028342/FBgn0250906/FBgn0086450/FBgn0016119/FBgn0086355/FBgn0000109/FBgn0036030/FBgn0016691/FBgn0035600/FBgn0039830/FBgn0027493/FBgn0035032/FBgn0016120/FBgn0031830/FBgn0020513/FBgn0014391/FBgn0010612/FBgn0000447/FBgn0267385/FBg…	Pfas/AdenoK/Prat2/Ady43A/CG1544/ATPsynB/AdSL/Gapdh1/ATPsyngamma/Hex-C/Vha68-2/Pfrx/ATPsynbeta/blw/ATPsyndelta/Pgk/su(r)/ATPsynCF6/Tpi/Aprt/CG6767/ATPsynO/Cyt-c1/ATPsynC/AdSS/ATPsynF/ATPsynD/COX5B/Paics/sun/ATPsynG/Dhod/PyK/CG2846/r-l/sesB	36
BP	GO:0009060	aerobic respiration	27|1674	57|10353	3.42629e-08	1.4712e-06	FBgn0024957/FBgn0039827/FBgn0262782/FBgn0014028/FBgn0033274/FBgn0030718/FBgn0037891/FBgn0262559/FBgn0024958/FBgn0032833/FBgn0286222/FBgn0004888/FBgn0037873/FBgn0037643/FBgn0030612/FBgn0040529/FBgn0017567/FBgn0019624/FBgn0036762/FBgn0261439/FBgn0039112/FBgn0010352/FBgn0034877/FBgn0031830/FBgn0038922/FBgn0040773/FBgn0261955	Irp-1B/CG1544/Mdh1/SdhB/CG14757/ND-20/CG5214/Mdh2/Irp-1A/COX4/Fum1/Scsalpha1/SdhC/ScsbetaA/CG5599/COX7A/ND-23/COX5A/CG7430/SdhA/SdhD/Nc73EF/levy/COX5B/Idh3b/COX7C/kdn	27
BP	GO:0009066	aspartate family amino acid metabolic process	20|1674	35|10353	3.70869e-08	1.54492e-06	FBgn0270926/FBgn0034276/FBgn0039849/FBgn0039094/FBgn0052068/FBgn0031824/FBgn0034215/FBgn0001124/FBgn0020385/FBgn0001125/FBgn0037891/FBgn0014455/FBgn0037687/FBgn0038074/FBgn0036208/FBgn0036997/FBgn0037305/FBgn0032726/FBgn0030518/FBgn0030653	AsnS/Sardh/CG11334/CG10184/Adi1/CG9547/Mtap/Got1/pug/Got2/CG5214/Ahcy/CG8132/Gnmt/CG10361/CG5955/CG12173/CG10621/CG11134/CG7860	20
BP	GO:0072350	tricarboxylic acid metabolic process	20|1674	35|10353	3.70869e-08	1.54492e-06	FBgn0024957/FBgn0039827/FBgn0262782/FBgn0026565/FBgn0014028/FBgn0033274/FBgn0037891/FBgn0262559/FBgn0024958/FBgn0286222/FBgn0004888/FBgn0037873/FBgn0037643/FBgn0030612/FBgn0036762/FBgn0261439/FBgn0039112/FBgn0010352/FBgn0038922/FBgn0261955	Irp-1B/CG1544/Mdh1/Ass/SdhB/CG14757/CG5214/Mdh2/Irp-1A/Fum1/Scsalpha1/SdhC/ScsbetaA/CG5599/CG7430/SdhA/SdhD/Nc73EF/Idh3b/kdn	20
BP	GO:0016042	lipid catabolic process	51|1674	149|10353	4.28605e-08	1.75917e-06	FBgn0030607/FBgn0004045/FBgn0010053/FBgn0033382/FBgn0005391/FBgn0032029/FBgn0024740/FBgn0038398/FBgn0034629/FBgn0004047/FBgn0010516/FBgn0031824/FBgn0033170/FBgn0010383/FBgn0051414/FBgn0032162/FBgn0040349/FBgn0037999/FBgn0034588/FBgn0032881/FBgn0030731/FBgn0025595/FBgn0014906/FBgn0004914/FBgn0010591/FBgn0032161/FBgn0030608/FBgn0033879/FBgn0038742/FBgn0086712/FBgn0036449/FBgn0029969/FBgn0032266/FBg…	dob/Yp1/Jheh1/Hydr1/Yp2/CG17292/Lip2/sxe2/Acox57D-d/Yp3/wal/CG9547/sPLA2/Cyp18a1/Gba1b/CG4592/CG3699/CG4860/CG9394/Amacr/Mfe2/AkhR/Hydr2/Hnf4/Sply/CG4594/Lsd-2/Echs1/Arc42/Egm/bmm/CG10932/CG18302/CG9149/CG8778/CG5009/whd/GXIVsPLA2/fh/Lip1/CG9527/CG7997/CG5044/ninaB/Pex10/CG15111/GLaz/Mcad/GIIIspla2/Nprl2/CG7840	51
BP	GO:0009062	fatty acid catabolic process	23|1674	45|10353	5.96011e-08	2.41082e-06	FBgn0033382/FBgn0034629/FBgn0010516/FBgn0031824/FBgn0032162/FBgn0040349/FBgn0037999/FBgn0032881/FBgn0030731/FBgn0014906/FBgn0032161/FBgn0033879/FBgn0038742/FBgn0086712/FBgn0029969/FBgn0035203/FBgn0033761/FBgn0027572/FBgn0261862/FBgn0031813/FBgn0038326/FBgn0035233/FBgn0035811	Hydr1/Acox57D-d/wal/CG9547/CG4592/CG3699/CG4860/Amacr/Mfe2/Hydr2/CG4594/Echs1/Arc42/Egm/CG10932/CG9149/CG8778/CG5009/whd/CG9527/CG5044/Pex10/Mcad	23
BP	GO:0006099	tricarboxylic acid cycle	19|1674	33|10353	6.92145e-08	2.75968e-06	FBgn0024957/FBgn0039827/FBgn0262782/FBgn0014028/FBgn0033274/FBgn0037891/FBgn0262559/FBgn0024958/FBgn0286222/FBgn0004888/FBgn0037873/FBgn0037643/FBgn0030612/FBgn0036762/FBgn0261439/FBgn0039112/FBgn0010352/FBgn0038922/FBgn0261955	Irp-1B/CG1544/Mdh1/SdhB/CG14757/CG5214/Mdh2/Irp-1A/Fum1/Scsalpha1/SdhC/ScsbetaA/CG5599/CG7430/SdhA/SdhD/Nc73EF/Idh3b/kdn	19
BP	GO:0044242	cellular lipid catabolic process	34|1674	84|10353	8.05922e-08	3.16807e-06	FBgn0030607/FBgn0010053/FBgn0033382/FBgn0034629/FBgn0010516/FBgn0031824/FBgn0051414/FBgn0032162/FBgn0040349/FBgn0037999/FBgn0034588/FBgn0032881/FBgn0030731/FBgn0014906/FBgn0010591/FBgn0032161/FBgn0033879/FBgn0038742/FBgn0086712/FBgn0036449/FBgn0029969/FBgn0035203/FBgn0033761/FBgn0027572/FBgn0261862/FBgn0031813/FBgn0034117/FBgn0038326/FBgn0002937/FBgn0035233/FBgn0034419/FBgn0035811/FBgn0030800/FBg…	dob/Jheh1/Hydr1/Acox57D-d/wal/CG9547/Gba1b/CG4592/CG3699/CG4860/CG9394/Amacr/Mfe2/Hydr2/Sply/CG4594/Echs1/Arc42/Egm/bmm/CG10932/CG9149/CG8778/CG5009/whd/CG9527/CG7997/CG5044/ninaB/Pex10/CG15111/Mcad/Nprl2/CG7840	34
BP	GO:0072522	purine-containing compound biosynthetic process	45|1674	127|10353	8.33235e-08	3.22994e-06	FBgn0000052/FBgn0036337/FBgn0038173/FBgn0041194/FBgn0026602/FBgn0039827/FBgn0040507/FBgn0034215/FBgn0000150/FBgn0029823/FBgn0020385/FBgn0019644/FBgn0038467/FBgn0001091/FBgn0020235/FBgn0038172/FBgn0001187/FBgn0263598/FBgn0027621/FBgn0010217/FBgn0011211/FBgn0028342/FBgn0250906/FBgn0016119/FBgn0086355/FBgn0000109/FBgn0036030/FBgn0016691/FBgn0051183/FBgn0035600/FBgn0039830/FBgn0027493/FBgn0035032/FBg…	Pfas/AdenoK/Adgf-C/Prat2/Ady43A/CG1544/ACXD/Mtap/awd/Shmt/pug/ATPsynB/AdSL/Gapdh1/ATPsyngamma/Adgf-D/Hex-C/Vha68-2/Pfrx/ATPsynbeta/blw/ATPsyndelta/Pgk/ATPsynCF6/Tpi/Aprt/CG6767/ATPsynO/CG31183/Cyt-c1/ATPsynC/AdSS/ATPsynF/Adgf-A/ATPsynD/ACXC/COX5B/Paics/sun/CG33958/ATPsynG/fbl/PyK/SamDC/sesB	45
BP	GO:0090407	organophosphate biosynthetic process	74|1674	253|10353	9.26608e-08	3.54269e-06	FBgn0035266/FBgn0000536/FBgn0000052/FBgn0283680/FBgn0000116/FBgn0036337/FBgn0035231/FBgn0041194/FBgn0026576/FBgn0026602/FBgn0026718/FBgn0039827/FBgn0040507/FBgn0027579/FBgn0000150/FBgn0025885/FBgn0020385/FBgn0033373/FBgn0019644/FBgn0038467/FBgn0085484/FBgn0001091/FBgn0020235/FBgn0263120/FBgn0001187/FBgn0263598/FBgn0029818/FBgn0027621/FBgn0039518/FBgn0031589/FBgn0010217/FBgn0023545/FBgn0011211/FBg…	Gk2/eas/Pfas/IP3K2/Argk/AdenoK/Pcyt2/Prat2/Pisd/Ady43A/Agpat2/CG1544/ACXD/mino/awd/Inos/pug/CG8080/ATPsynB/AdSL/Pdxk/Gapdh1/ATPsyngamma/Acsl/Hex-C/Vha68-2/GAA1/Pfrx/CG13978/Naprt/ATPsynbeta/PIG-K/blw/frj/ATPsyndelta/Pgk/su(r)/ATPsynCF6/Scsalpha1/elm/Tpi/Aprt/CG4546/Gk1/CG33977/CG6767/CG42271/ATPsynO/CG31183/Cyt-c1/ATPsynC/AdSS/ATPsynF/CG1271/Nadsyn/ATPsynD/ACXC/COX5B/Paics/sun/CG33958/ATPsynG/CG4…	74
BP	GO:0034440	lipid oxidation	21|1674	40|10353	1.23468e-07	4.65676e-06	FBgn0034629/FBgn0010516/FBgn0038984/FBgn0031824/FBgn0032162/FBgn0040349/FBgn0037999/FBgn0032881/FBgn0030731/FBgn0004914/FBgn0032161/FBgn0033879/FBgn0086712/FBgn0029969/FBgn0035203/FBgn0033761/FBgn0027572/FBgn0261862/FBgn0031813/FBgn0038326/FBgn0035811	Acox57D-d/wal/AdipoR/CG9547/CG4592/CG3699/CG4860/Amacr/Mfe2/Hnf4/CG4594/Echs1/Egm/CG10932/CG9149/CG8778/CG5009/whd/CG9527/CG5044/Mcad	21
BP	GO:1901657	glycosyl compound metabolic process	29|1674	67|10353	1.28061e-07	4.76558e-06	FBgn0036337/FBgn0038173/FBgn0041194/FBgn0035348/FBgn0034276/FBgn0039849/FBgn0034215/FBgn0000150/FBgn0032001/FBgn0014455/FBgn0038074/FBgn0038172/FBgn0086450/FBgn0034417/FBgn0000109/FBgn0037305/FBgn0036030/FBgn0030518/FBgn0270927/FBgn0036752/FBgn0053056/FBgn0039464/FBgn0000447/FBgn0034117/FBgn0035639/FBgn0032054/FBgn0019932/FBgn0003257/FBgn0028484	AdenoK/Adgf-C/Prat2/CG16758/Sardh/CG11334/Mtap/awd/CG8360/Ahcy/Gnmt/Adgf-D/su(r)/CG15117/Aprt/CG12173/CG6767/CG11134/betaGlu/Adgf-A/CG33056/CG6330/Dhod/CG7997/kri/Uba4/SamDC/r-l/Ack	29
BP	GO:0019318	hexose metabolic process	27|1674	60|10353	1.30627e-07	4.79709e-06	FBgn0036428/FBgn0020618/FBgn0263200/FBgn0003076/FBgn0035147/FBgn0030968/FBgn0027580/FBgn0036046/FBgn0028540/FBgn0001091/FBgn0038074/FBgn0001187/FBgn0027621/FBgn0004507/FBgn0032820/FBgn0036300/FBgn0017558/FBgn0250906/FBgn0027791/FBgn0086355/FBgn0036862/FBgn0004057/FBgn0030525/FBgn0033377/FBgn0035999/FBgn0043783/FBgn0263199	Gbs-70E/Rack1/Galt/Pgm1/Gale/CG7322/PCB/Ilp2/CG9008/Gapdh1/Gnmt/Hex-C/Pfrx/GlyP/fbp/Pmm2/Pdk/Pgk/O-fut2/Tpi/Gbs-76A/Zw/CG10996/Pgm2a/CG3552/CG32444/Galk	27
BP	GO:0006101	citrate metabolic process	19|1674	34|10353	1.33154e-07	4.82638e-06	FBgn0024957/FBgn0039827/FBgn0262782/FBgn0014028/FBgn0033274/FBgn0037891/FBgn0262559/FBgn0024958/FBgn0286222/FBgn0004888/FBgn0037873/FBgn0037643/FBgn0030612/FBgn0036762/FBgn0261439/FBgn0039112/FBgn0010352/FBgn0038922/FBgn0261955	Irp-1B/CG1544/Mdh1/SdhB/CG14757/CG5214/Mdh2/Irp-1A/Fum1/Scsalpha1/SdhC/ScsbetaA/CG5599/CG7430/SdhA/SdhD/Nc73EF/Idh3b/kdn	19
BP	GO:0001732	formation of cytoplasmic translation initiation complex	13|1674	18|10353	1.8997e-07	6.79753e-06	FBgn0040227/FBgn0029629/FBgn0033902/FBgn0034654/FBgn0037270/FBgn0034258/FBgn0025582/FBgn0015834/FBgn0022023/FBgn0034237/FBgn0037249/FBgn0036258/FBgn0004926	eIF3d1/eIF3g1/eIF3m/eIF3k/eIF3f1/eIF3c/eIF3e/eIF3i/eIF3h/eIF3b/eIF3a/eIF3l/eIF2beta	13
BP	GO:0006749	glutathione metabolic process	24|1674	51|10353	2.30961e-07	8.15966e-06	FBgn0038020/FBgn0034733/FBgn0035904/FBgn0035906/FBgn0027590/FBgn0063497/FBgn0042206/FBgn0063492/FBgn0063494/FBgn0063491/FBgn0030882/FBgn0010039/FBgn0052495/FBgn0037697/FBgn0046114/FBgn0030361/FBgn0034354/FBgn0000566/FBgn0063498/FBgn0010044/FBgn0034335/FBgn0050005/FBgn0030932/FBgn0050022	GstD9/CG4752/GstO3/GstO2/GstE12/GstE3/GstD10/GstE8/GstE6/GstE9/Gss1/GstD3/Gss2/GstZ2/Gclm/CG1492/GstE11/Eip55E/GstE2/GstD8/GstE1/GstT2/Ggt-1/CG30022	24
BP	GO:0009127	purine nucleoside monophosphate biosynthetic process	31|1674	76|10353	2.43418e-07	8.38742e-06	FBgn0000052/FBgn0036337/FBgn0041194/FBgn0026602/FBgn0039827/FBgn0019644/FBgn0038467/FBgn0001091/FBgn0020235/FBgn0001187/FBgn0263598/FBgn0027621/FBgn0010217/FBgn0011211/FBgn0028342/FBgn0250906/FBgn0016119/FBgn0086355/FBgn0000109/FBgn0016691/FBgn0035600/FBgn0039830/FBgn0027493/FBgn0035032/FBgn0016120/FBgn0031830/FBgn0020513/FBgn0014391/FBgn0010612/FBgn0267385/FBgn0003360	Pfas/AdenoK/Prat2/Ady43A/CG1544/ATPsynB/AdSL/Gapdh1/ATPsyngamma/Hex-C/Vha68-2/Pfrx/ATPsynbeta/blw/ATPsyndelta/Pgk/ATPsynCF6/Tpi/Aprt/ATPsynO/Cyt-c1/ATPsynC/AdSS/ATPsynF/ATPsynD/COX5B/Paics/sun/ATPsynG/PyK/sesB	31
BP	GO:0009168	purine ribonucleoside monophosphate biosynthetic process	31|1674	76|10353	2.43418e-07	8.38742e-06	FBgn0000052/FBgn0036337/FBgn0041194/FBgn0026602/FBgn0039827/FBgn0019644/FBgn0038467/FBgn0001091/FBgn0020235/FBgn0001187/FBgn0263598/FBgn0027621/FBgn0010217/FBgn0011211/FBgn0028342/FBgn0250906/FBgn0016119/FBgn0086355/FBgn0000109/FBgn0016691/FBgn0035600/FBgn0039830/FBgn0027493/FBgn0035032/FBgn0016120/FBgn0031830/FBgn0020513/FBgn0014391/FBgn0010612/FBgn0267385/FBgn0003360	Pfas/AdenoK/Prat2/Ady43A/CG1544/ATPsynB/AdSL/Gapdh1/ATPsyngamma/Hex-C/Vha68-2/Pfrx/ATPsynbeta/blw/ATPsyndelta/Pgk/ATPsynCF6/Tpi/Aprt/ATPsynO/Cyt-c1/ATPsynC/AdSS/ATPsynF/ATPsynD/COX5B/Paics/sun/ATPsynG/PyK/sesB	31
BP	GO:0019395	fatty acid oxidation	20|1674	39|10353	4.07903e-07	1.38836e-05	FBgn0034629/FBgn0010516/FBgn0038984/FBgn0031824/FBgn0032162/FBgn0040349/FBgn0037999/FBgn0032881/FBgn0030731/FBgn0032161/FBgn0033879/FBgn0086712/FBgn0029969/FBgn0035203/FBgn0033761/FBgn0027572/FBgn0261862/FBgn0031813/FBgn0038326/FBgn0035811	Acox57D-d/wal/AdipoR/CG9547/CG4592/CG3699/CG4860/Amacr/Mfe2/CG4594/Echs1/Egm/CG10932/CG9149/CG8778/CG5009/whd/CG9527/CG5044/Mcad	20
BP	GO:0002183	cytoplasmic translational initiation	17|1674	30|10353	4.7037e-07	1.58169e-05	FBgn0040227/FBgn0029629/FBgn0033902/FBgn0263740/FBgn0034654/FBgn0037270/FBgn0034258/FBgn0025582/FBgn0015834/FBgn0022023/FBgn0034237/FBgn0001942/FBgn0037249/FBgn0036258/FBgn0004926/FBgn0030802/FBgn0035423	eIF3d1/eIF3g1/eIF3m/eIF2gamma/eIF3k/eIF3f1/eIF3c/eIF3e/eIF3i/eIF3h/eIF3b/eIF4A/eIF3a/eIF3l/eIF2beta/DENR/eIF1	17
BP	GO:0032543	mitochondrial translation	39|1674	110|10353	5.89763e-07	1.95956e-05	FBgn0037529/FBgn0033184/FBgn0040666/FBgn0039555/FBgn0029891/FBgn0034727/FBgn0030678/FBgn0263863/FBgn0260779/FBgn0032053/FBgn0030433/FBgn0035534/FBgn0036135/FBgn0035722/FBgn0036557/FBgn0027087/FBgn0037892/FBgn0001995/FBgn0023519/FBgn0035272/FBgn0044030/FBgn0035374/FBgn0037330/FBgn0030572/FBgn0033480/FBgn0034001/FBgn0027794/FBgn0030686/FBgn0040389/FBgn0031231/FBgn0053002/FBgn0285951/FBgn0036774/FBg…	mRpS9/mEFTu2/CG12848/mRpS22/Pink1/mRpS29/CG11679/mRpL45/GatA/mRpL51/mRpL49/mRpS6/mRpL2/CG10075/mRpS31/HisRS/mRpL40/mRpL4/mRpL16/mRpL46/mRpS14/mRpS35/mRpL44/mRpS25/mRpL42/mRpL41/Lrpprc2/mRpL3/mRpL14/mRpL10/mRpL27/mRpS34/mRpS26/mRpL47/mRpS28/mRpL36/mRpS2/mRpL1/mRpL32	39
BP	GO:1901293	nucleoside phosphate biosynthetic process	49|1674	152|10353	6.25103e-07	2.05254e-05	FBgn0000052/FBgn0036337/FBgn0041194/FBgn0026602/FBgn0039827/FBgn0040507/FBgn0000150/FBgn0020385/FBgn0033373/FBgn0019644/FBgn0038467/FBgn0001091/FBgn0020235/FBgn0001187/FBgn0263598/FBgn0027621/FBgn0031589/FBgn0010217/FBgn0011211/FBgn0028342/FBgn0250906/FBgn0086450/FBgn0016119/FBgn0004888/FBgn0086355/FBgn0000109/FBgn0036030/FBgn0016691/FBgn0051183/FBgn0035600/FBgn0039830/FBgn0027493/FBgn0035032/FBg…	Pfas/AdenoK/Prat2/Ady43A/CG1544/ACXD/awd/pug/CG8080/ATPsynB/AdSL/Gapdh1/ATPsyngamma/Hex-C/Vha68-2/Pfrx/Naprt/ATPsynbeta/blw/ATPsyndelta/Pgk/su(r)/ATPsynCF6/Scsalpha1/Tpi/Aprt/CG6767/ATPsynO/CG31183/Cyt-c1/ATPsynC/AdSS/ATPsynF/Nadsyn/ATPsynD/ACXC/COX5B/Paics/sun/CG33958/ATPsynG/CG42514/Dhod/fbl/PyK/CG2846/r-l/Ack/sesB	49
BP	GO:0098754	detoxification	30|1674	76|10353	8.78564e-07	2.85125e-05	FBgn0035904/FBgn0025454/FBgn0035906/FBgn0002022/FBgn0010213/FBgn0051860/FBgn0030882/FBgn0038771/FBgn0033451/FBgn0040308/FBgn0052495/FBgn0003462/FBgn0020653/FBgn0027657/FBgn0025693/FBgn0039386/FBgn0046114/FBgn0033697/FBgn0036820/FBgn0032061/FBgn0031182/FBgn0262146/FBgn0010044/FBgn0031479/FBgn0038519/FBgn0011828/FBgn0050005/FBgn0033696/FBgn0040309/FBgn0011768	GstO3/Cyp6g1/GstO2/Catsup/Sod2/ZnT33D/Gss1/CG4390/Marc/Jafrac2/Gss2/Sod1/Trxr-1/glob1/ZnT41F/CG5948/Gclm/Cyp6t3/Grx1/CG9314/Cyp6t1/MtnE/GstD8/Prx6005/Prx3/Pxn/GstT2/Cyp6g2/Jafrac1/Fdh	30
BP	GO:0044272	sulfur compound biosynthetic process	25|1674	58|10353	1.03227e-06	3.2751e-05	FBgn0012034/FBgn0039849/FBgn0033246/FBgn0031148/FBgn0052068/FBgn0031824/FBgn0034215/FBgn0020385/FBgn0039635/FBgn0030662/FBgn0037709/FBgn0263005/FBgn0263120/FBgn0028325/FBgn0030882/FBgn0038732/FBgn0052495/FBgn0037305/FBgn0046114/FBgn0039156/FBgn0032726/FBgn0030518/FBgn0000566/FBgn0039993/FBgn0019932	AcCoAS/CG11334/ACC/Cbs/Adi1/CG9547/Mtap/pug/Pdhb/CG9220/CG8199/CG43313/Acsl/Pdha/Gss1/CG11391/Gss2/CG12173/Gclm/CG6178/CG10621/CG11134/Eip55E/CG17691/SamDC	25
BP	GO:0009165	nucleotide biosynthetic process	48|1674	150|10353	1.03264e-06	3.2751e-05	FBgn0000052/FBgn0036337/FBgn0041194/FBgn0026602/FBgn0039827/FBgn0040507/FBgn0000150/FBgn0020385/FBgn0033373/FBgn0019644/FBgn0038467/FBgn0001091/FBgn0020235/FBgn0001187/FBgn0263598/FBgn0027621/FBgn0031589/FBgn0010217/FBgn0011211/FBgn0028342/FBgn0250906/FBgn0086450/FBgn0016119/FBgn0086355/FBgn0000109/FBgn0036030/FBgn0016691/FBgn0051183/FBgn0035600/FBgn0039830/FBgn0027493/FBgn0035032/FBgn0030512/FBg…	Pfas/AdenoK/Prat2/Ady43A/CG1544/ACXD/awd/pug/CG8080/ATPsynB/AdSL/Gapdh1/ATPsyngamma/Hex-C/Vha68-2/Pfrx/Naprt/ATPsynbeta/blw/ATPsyndelta/Pgk/su(r)/ATPsynCF6/Tpi/Aprt/CG6767/ATPsynO/CG31183/Cyt-c1/ATPsynC/AdSS/ATPsynF/Nadsyn/ATPsynD/ACXC/COX5B/Paics/sun/CG33958/ATPsynG/CG42514/Dhod/fbl/PyK/CG2846/r-l/Ack/sesB	48
BP	GO:0046390	ribose phosphate biosynthetic process	43|1674	129|10353	1.10201e-06	3.45584e-05	FBgn0000052/FBgn0036337/FBgn0041194/FBgn0026602/FBgn0039827/FBgn0040507/FBgn0000150/FBgn0019644/FBgn0038467/FBgn0001091/FBgn0020235/FBgn0001187/FBgn0263598/FBgn0027621/FBgn0010217/FBgn0011211/FBgn0028342/FBgn0250906/FBgn0086450/FBgn0016119/FBgn0086355/FBgn0000109/FBgn0036030/FBgn0016691/FBgn0051183/FBgn0035600/FBgn0039830/FBgn0027493/FBgn0035032/FBgn0016120/FBgn0040508/FBgn0031830/FBgn0020513/FBg…	Pfas/AdenoK/Prat2/Ady43A/CG1544/ACXD/awd/ATPsynB/AdSL/Gapdh1/ATPsyngamma/Hex-C/Vha68-2/Pfrx/ATPsynbeta/blw/ATPsyndelta/Pgk/su(r)/ATPsynCF6/Tpi/Aprt/CG6767/ATPsynO/CG31183/Cyt-c1/ATPsynC/AdSS/ATPsynF/ATPsynD/ACXC/COX5B/Paics/sun/CG33958/ATPsynG/Dhod/fbl/PyK/CG2846/r-l/Ack/sesB	43
BP	GO:0009116	nucleoside metabolic process	26|1674	62|10353	1.19613e-06	3.70934e-05	FBgn0036337/FBgn0038173/FBgn0041194/FBgn0035348/FBgn0034276/FBgn0039849/FBgn0034215/FBgn0000150/FBgn0032001/FBgn0014455/FBgn0038074/FBgn0038172/FBgn0086450/FBgn0000109/FBgn0037305/FBgn0036030/FBgn0030518/FBgn0036752/FBgn0053056/FBgn0039464/FBgn0000447/FBgn0035639/FBgn0032054/FBgn0019932/FBgn0003257/FBgn0028484	AdenoK/Adgf-C/Prat2/CG16758/Sardh/CG11334/Mtap/awd/CG8360/Ahcy/Gnmt/Adgf-D/su(r)/Aprt/CG12173/CG6767/CG11134/Adgf-A/CG33056/CG6330/Dhod/kri/Uba4/SamDC/r-l/Ack	26
BP	GO:0009260	ribonucleotide biosynthetic process	42|1674	127|10353	1.85181e-06	5.67957e-05	FBgn0000052/FBgn0036337/FBgn0041194/FBgn0026602/FBgn0039827/FBgn0040507/FBgn0000150/FBgn0019644/FBgn0038467/FBgn0001091/FBgn0020235/FBgn0001187/FBgn0263598/FBgn0027621/FBgn0010217/FBgn0011211/FBgn0028342/FBgn0250906/FBgn0086450/FBgn0016119/FBgn0086355/FBgn0000109/FBgn0016691/FBgn0051183/FBgn0035600/FBgn0039830/FBgn0027493/FBgn0035032/FBgn0016120/FBgn0040508/FBgn0031830/FBgn0020513/FBgn0014391/FBg…	Pfas/AdenoK/Prat2/Ady43A/CG1544/ACXD/awd/ATPsynB/AdSL/Gapdh1/ATPsyngamma/Hex-C/Vha68-2/Pfrx/ATPsynbeta/blw/ATPsyndelta/Pgk/su(r)/ATPsynCF6/Tpi/Aprt/ATPsynO/CG31183/Cyt-c1/ATPsynC/AdSS/ATPsynF/ATPsynD/ACXC/COX5B/Paics/sun/CG33958/ATPsynG/Dhod/fbl/PyK/CG2846/r-l/Ack/sesB	42
BP	GO:0006066	alcohol metabolic process	35|1674	99|10353	2.38057e-06	7.22192e-05	FBgn0033204/FBgn0036262/FBgn0035266/FBgn0283680/FBgn0024289/FBgn0034500/FBgn0025885/FBgn0030367/FBgn0029980/FBgn0037063/FBgn0022160/FBgn0050495/FBgn0033190/FBgn0039802/FBgn0030041/FBgn0036551/FBgn0286852/FBgn0086355/FBgn0039698/FBgn0025592/FBgn0000121/FBgn0033697/FBgn0016672/FBgn0035964/FBgn0035392/FBgn0034179/FBgn0021765/FBgn0011693/FBgn0034199/FBgn0004959/FBgn0002937/FBgn0022359/FBgn0032014/FBg…	CG2065/CG6910/Gk2/IP3K2/Sodh-1/CG11200/Inos/Cyp311a1/CG10778/CG9391/Gpo1/CG30495/Gpo2/dj-1beta/CG12116/CG17029/naz/Tpi/CG7789/Gk1/Arr2/Cyp6t3/Ipp/Dhpr/CG1271/CG6805/scu/Pdh/Gbp1/phm/ninaB/Sodh-2/CG7840/CG17028/Fdh	35
BP	GO:0006635	fatty acid beta-oxidation	18|1674	36|10353	2.50737e-06	7.52479e-05	FBgn0034629/FBgn0010516/FBgn0031824/FBgn0032162/FBgn0040349/FBgn0037999/FBgn0030731/FBgn0032161/FBgn0033879/FBgn0086712/FBgn0029969/FBgn0035203/FBgn0033761/FBgn0027572/FBgn0261862/FBgn0031813/FBgn0038326/FBgn0035811	Acox57D-d/wal/CG9547/CG4592/CG3699/CG4860/Mfe2/CG4594/Echs1/Egm/CG10932/CG9149/CG8778/CG5009/whd/CG9527/CG5044/Mcad	18
BP	GO:0015985	energy coupled proton transport, down electrochemical gradient	15|1674	27|10353	3.17074e-06	9.31531e-05	FBgn0019644/FBgn0020235/FBgn0263598/FBgn0010217/FBgn0011211/FBgn0028342/FBgn0016119/FBgn0016691/FBgn0035600/FBgn0039830/FBgn0035032/FBgn0016120/FBgn0031830/FBgn0014391/FBgn0010612	ATPsynB/ATPsyngamma/Vha68-2/ATPsynbeta/blw/ATPsyndelta/ATPsynCF6/ATPsynO/Cyt-c1/ATPsynC/ATPsynF/ATPsynD/COX5B/sun/ATPsynG	15
BP	GO:0015986	ATP synthesis coupled proton transport	15|1674	27|10353	3.17074e-06	9.31531e-05	FBgn0019644/FBgn0020235/FBgn0263598/FBgn0010217/FBgn0011211/FBgn0028342/FBgn0016119/FBgn0016691/FBgn0035600/FBgn0039830/FBgn0035032/FBgn0016120/FBgn0031830/FBgn0014391/FBgn0010612	ATPsynB/ATPsyngamma/Vha68-2/ATPsynbeta/blw/ATPsyndelta/ATPsynCF6/ATPsynO/Cyt-c1/ATPsynC/ATPsynF/ATPsynD/COX5B/sun/ATPsynG	15
BP	GO:0006164	purine nucleotide biosynthetic process	39|1674	117|10353	3.44163e-06	9.90267e-05	FBgn0000052/FBgn0036337/FBgn0041194/FBgn0026602/FBgn0039827/FBgn0040507/FBgn0000150/FBgn0020385/FBgn0019644/FBgn0038467/FBgn0001091/FBgn0020235/FBgn0001187/FBgn0263598/FBgn0027621/FBgn0010217/FBgn0011211/FBgn0028342/FBgn0250906/FBgn0016119/FBgn0086355/FBgn0000109/FBgn0036030/FBgn0016691/FBgn0051183/FBgn0035600/FBgn0039830/FBgn0027493/FBgn0035032/FBgn0016120/FBgn0040508/FBgn0031830/FBgn0020513/FBg…	Pfas/AdenoK/Prat2/Ady43A/CG1544/ACXD/awd/pug/ATPsynB/AdSL/Gapdh1/ATPsyngamma/Hex-C/Vha68-2/Pfrx/ATPsynbeta/blw/ATPsyndelta/Pgk/ATPsynCF6/Tpi/Aprt/CG6767/ATPsynO/CG31183/Cyt-c1/ATPsynC/AdSS/ATPsynF/ATPsynD/ACXC/COX5B/Paics/sun/CG33958/ATPsynG/fbl/PyK/sesB	39
BP	GO:0030258	lipid modification	39|1674	117|10353	3.44163e-06	9.90267e-05	FBgn0283680/FBgn0037166/FBgn0034629/FBgn0010516/FBgn0038984/FBgn0031824/FBgn0036046/FBgn0037063/FBgn0032162/FBgn0037341/FBgn0040349/FBgn0044048/FBgn0037999/FBgn0037315/FBgn0032881/FBgn0030731/FBgn0283500/FBgn0004914/FBgn0032161/FBgn0036551/FBgn0033879/FBgn0031815/FBgn0044050/FBgn0086712/FBgn0044047/FBgn0039698/FBgn0029969/FBgn0037167/FBgn0035203/FBgn0016672/FBgn0033761/FBgn0027572/FBgn0034179/FBg…	IP3K2/CG11426/Acox57D-d/wal/AdipoR/CG9547/Ilp2/CG9391/CG4592/CG12746/CG3699/Ilp5/CG4860/Cerk/Amacr/Mfe2/Sac1/Hnf4/CG4594/CG17029/Echs1/frj/Ilp3/Egm/Ilp6/CG7789/CG10932/CG11425/CG9149/Ipp/CG8778/CG5009/CG6805/Dgkepsilon/whd/CG9527/CG5044/Mcad/CG17028	39
BP	GO:0006805	xenobiotic metabolic process	11|1674	16|10353	3.78844e-06	0.000106803	FBgn0013772/FBgn0027070/FBgn0034887/FBgn0025454/FBgn0010383/FBgn0027074/FBgn0033697/FBgn0031182/FBgn0265052/FBgn0004959/FBgn0033696	Cyp6a8/Ugt36E1/St1/Cyp6g1/Cyp18a1/Ugt36F1/Cyp6t3/Cyp6t1/St3/phm/Cyp6g2	11
BP	GO:0071466	cellular response to xenobiotic stimulus	11|1674	16|10353	3.78844e-06	0.000106803	FBgn0013772/FBgn0027070/FBgn0034887/FBgn0025454/FBgn0010383/FBgn0027074/FBgn0033697/FBgn0031182/FBgn0265052/FBgn0004959/FBgn0033696	Cyp6a8/Ugt36E1/St1/Cyp6g1/Cyp18a1/Ugt36F1/Cyp6t3/Cyp6t1/St3/phm/Cyp6g2	11
BP	GO:0016052	carbohydrate catabolic process	28|1674	73|10353	3.93992e-06	0.000109963	FBgn0036262/FBgn0035266/FBgn0263200/FBgn0003076/FBgn0039827/FBgn0035147/FBgn0024289/FBgn0036046/FBgn0001091/FBgn0004654/FBgn0001187/FBgn0025640/FBgn0027621/FBgn0004507/FBgn0034618/FBgn0250906/FBgn0034417/FBgn0086355/FBgn0025592/FBgn0030525/FBgn0270927/FBgn0035392/FBgn0050499/FBgn0022359/FBgn0267385/FBgn0033735/FBgn0043783/FBgn0263199	CG6910/Gk2/Galt/Pgm1/CG1544/Gale/Sodh-1/Ilp2/Gapdh1/Pgd/Hex-C/CG13369/Pfrx/GlyP/CG9485/Pgk/CG15117/Tpi/Gk1/CG10996/betaGlu/CG1271/Rpe/Sodh-2/PyK/Dera/CG32444/Galk	28
BP	GO:0042255	ribosome assembly	22|1674	51|10353	4.49619e-06	0.000124246	FBgn0000100/FBgn0003517/FBgn0010412/FBgn0020910/FBgn0026372/FBgn0002590/FBgn0024733/FBgn0039857/FBgn0039300/FBgn0034968/FBgn0004404/FBgn0034138/FBgn0013325/FBgn0032518/FBgn0285947/FBgn0030136/FBgn0037899/FBgn0064225/FBgn0004403/FBgn0030085/FBgn0052706/FBgn0052262	RpLP0/sta/RpS19a/RpL3/RpL23A/RpS5a/RpL10/RpL6/RpS27/RpL12/RpS14b/RpS15/RpL11/RpL24/RpS10b/RpS28b/RpL24-like/RpL5/RpS14a/CG6999/CG32706/CG32262	22
BP	GO:0140053	mitochondrial gene expression	41|1674	127|10353	4.85936e-06	0.000132965	FBgn0037529/FBgn0033184/FBgn0040666/FBgn0039555/FBgn0029891/FBgn0034727/FBgn0030678/FBgn0263863/FBgn0260779/FBgn0032053/FBgn0030433/FBgn0035534/FBgn0036135/FBgn0035722/FBgn0036557/FBgn0027087/FBgn0037892/FBgn0001995/FBgn0023519/FBgn0035272/FBgn0021765/FBgn0044030/FBgn0035374/FBgn0037330/FBgn0030572/FBgn0037369/FBgn0033480/FBgn0034001/FBgn0027794/FBgn0030686/FBgn0040389/FBgn0031231/FBgn0053002/FBg…	mRpS9/mEFTu2/CG12848/mRpS22/Pink1/mRpS29/CG11679/mRpL45/GatA/mRpL51/mRpL49/mRpS6/mRpL2/CG10075/mRpS31/HisRS/mRpL40/mRpL4/mRpL16/mRpL46/scu/mRpS14/mRpS35/mRpL44/mRpS25/CG2100/mRpL42/mRpL41/Lrpprc2/mRpL3/mRpL14/mRpL10/mRpL27/mRpS34/mRpS26/mRpL47/mRpS28/mRpL36/mRpS2/mRpL1/mRpL32	41
BP	GO:0006006	glucose metabolic process	19|1674	41|10353	5.58215e-06	0.00015126	FBgn0036428/FBgn0020618/FBgn0003076/FBgn0030968/FBgn0027580/FBgn0036046/FBgn0001091/FBgn0038074/FBgn0004507/FBgn0032820/FBgn0017558/FBgn0250906/FBgn0086355/FBgn0036862/FBgn0004057/FBgn0030525/FBgn0033377/FBgn0035999/FBgn0043783	Gbs-70E/Rack1/Pgm1/CG7322/PCB/Ilp2/Gapdh1/Gnmt/GlyP/fbp/Pdk/Pgk/Tpi/Gbs-76A/Zw/CG10996/Pgm2a/CG3552/CG32444	19
BP	GO:0009108	coenzyme biosynthetic process	35|1674	105|10353	1.07656e-05	0.000288912	FBgn0012034/FBgn0037001/FBgn0039827/FBgn0033246/FBgn0085453/FBgn0031824/FBgn0020385/FBgn0033373/FBgn0085484/FBgn0001091/FBgn0039635/FBgn0037709/FBgn0031713/FBgn0263120/FBgn0001187/FBgn0027621/FBgn0030362/FBgn0028325/FBgn0038732/FBgn0052649/FBgn0031589/FBgn0030041/FBgn0029502/FBgn0250906/FBgn0086355/FBgn0039156/FBgn0035964/FBgn0030512/FBgn0038257/FBgn0004087/FBgn0011205/FBgn0267385/FBgn0039993/FBg…	AcCoAS/ND-39/CG1544/ACC/Mthfs/CG9547/pug/CG8080/Pdxk/Gapdh1/Pdhb/CG8199/Coq6/Acsl/Hex-C/Pfrx/regucalcin/Pdha/CG11391/Coq8/Naprt/CG12116/Coq7/Pgk/Tpi/CG6178/Dhpr/Nadsyn/smp-30/Dhfr/fbl/PyK/CG17691/Uba4/CG2846	35
BP	GO:0000096	sulfur amino acid metabolic process	13|1674	23|10353	1.13712e-05	0.000302257	FBgn0034276/FBgn0039849/FBgn0031148/FBgn0052068/FBgn0034215/FBgn0020385/FBgn0014455/FBgn0038074/FBgn0037305/FBgn0032726/FBgn0030518/FBgn0000566/FBgn0000565	Sardh/CG11334/Cbs/Adi1/Mtap/pug/Ahcy/Gnmt/CG12173/CG10621/CG11134/Eip55E/Eip71CD	13
BP	GO:0009152	purine ribonucleotide biosynthetic process	37|1674	114|10353	1.21382e-05	0.000319602	FBgn0000052/FBgn0036337/FBgn0041194/FBgn0026602/FBgn0039827/FBgn0040507/FBgn0000150/FBgn0019644/FBgn0038467/FBgn0001091/FBgn0020235/FBgn0001187/FBgn0263598/FBgn0027621/FBgn0010217/FBgn0011211/FBgn0028342/FBgn0250906/FBgn0016119/FBgn0086355/FBgn0000109/FBgn0016691/FBgn0051183/FBgn0035600/FBgn0039830/FBgn0027493/FBgn0035032/FBgn0016120/FBgn0040508/FBgn0031830/FBgn0020513/FBgn0014391/FBgn0053958/FBg…	Pfas/AdenoK/Prat2/Ady43A/CG1544/ACXD/awd/ATPsynB/AdSL/Gapdh1/ATPsyngamma/Hex-C/Vha68-2/Pfrx/ATPsynbeta/blw/ATPsyndelta/Pgk/ATPsynCF6/Tpi/Aprt/ATPsynO/CG31183/Cyt-c1/ATPsynC/AdSS/ATPsynF/ATPsynD/ACXC/COX5B/Paics/sun/CG33958/ATPsynG/fbl/PyK/sesB	37
BP	GO:0009070	serine family amino acid biosynthetic process	8|1674	10|10353	1.52258e-05	0.000397152	FBgn0039094/FBgn0031148/FBgn0029823/FBgn0023129/FBgn0032224/FBgn0000566/FBgn0004087/FBgn0014031	CG10184/Cbs/Shmt/aay/Sps2/Eip55E/Dhfr/Spat	8
BP	GO:1902600	proton transmembrane transport	32|1674	94|10353	1.56249e-05	0.000403787	FBgn0263390/FBgn0019644/FBgn0031865/FBgn0030718/FBgn0020235/FBgn0263598/FBgn0028670/FBgn0030872/FBgn0010217/FBgn0032833/FBgn0051030/FBgn0011211/FBgn0028342/FBgn0016119/FBgn0031066/FBgn0040529/FBgn0019624/FBgn0016691/FBgn0035600/FBgn0039830/FBgn0032222/FBgn0035032/FBgn0034877/FBgn0016120/FBgn0034081/FBgn0031830/FBgn0014391/FBgn0010612/FBgn0263911/FBgn0040773/FBgn0037671/FBgn0022097	Nha2/ATPsynB/Nha1/ND-20/ATPsyngamma/Vha68-2/Vha100-2/Ucp4A/ATPsynbeta/COX4/CG31030/blw/ATPsyndelta/ATPsynCF6/COX6B/COX7A/COX5A/ATPsynO/Cyt-c1/ATPsynC/CG5037/ATPsynF/levy/ATPsynD/CG10731/COX5B/sun/ATPsynG/COX8/COX7C/ATP6AP2/Vha36-1	32
BP	GO:1901137	carbohydrate derivative biosynthetic process	81|1674	322|10353	1.76338e-05	0.000451521	FBgn0035266/FBgn0000052/FBgn0036337/FBgn0038173/FBgn0041194/FBgn0026602/FBgn0039827/FBgn0040507/FBgn0038552/FBgn0034215/FBgn0000150/FBgn0019644/FBgn0014868/FBgn0036298/FBgn0038467/FBgn0001091/FBgn0029906/FBgn0030662/FBgn0020235/FBgn0037298/FBgn0011336/FBgn0038172/FBgn0263005/FBgn0001187/FBgn0263598/FBgn0029818/FBgn0027621/FBgn0039518/FBgn0010217/FBgn0036300/FBgn0023545/FBgn0011211/FBgn0028342/FBg…	Gk2/Pfas/AdenoK/Adgf-C/Prat2/Ady43A/CG1544/ACXD/Alg1/Mtap/awd/ATPsynB/Ost48/nst/AdSL/Gapdh1/xit/CG9220/ATPsyngamma/Sccpdh1/Stt3B/Adgf-D/CG43313/Hex-C/Vha68-2/GAA1/Pfrx/CG13978/ATPsynbeta/Pmm2/PIG-K/blw/ATPsyndelta/Mpi/Pgk/su(r)/ATPsynCF6/O-fut2/Tpi/Aprt/Gk1/Sccpdh2/CG33977/CG6767/ATPsynO/CG31183/CG33303/Cyt-c1/ATPsynC/AdSS/ATPsynF/Adgf-A/CG1271/CG32276/Alg2/ATPsynD/ACXC/CG11999/Ostgamma/COX5B/Pai…	81
BP	GO:0022618	ribonucleoprotein complex assembly	48|1674	165|10353	1.92985e-05	0.000489656	FBgn0000100/FBgn0003517/FBgn0010412/FBgn0020910/FBgn0026372/FBgn0040227/FBgn0002590/FBgn0029629/FBgn0024733/FBgn0039857/FBgn0039300/FBgn0034968/FBgn0004404/FBgn0034138/FBgn0033902/FBgn0263740/FBgn0034654/FBgn0013325/FBgn0037270/FBgn0032518/FBgn0034258/FBgn0285947/FBgn0025582/FBgn0030136/FBgn0015834/FBgn0022023/FBgn0037899/FBgn0034237/FBgn0064225/FBgn0032515/FBgn0037249/FBgn0036258/FBgn0004403/FBg…	RpLP0/sta/RpS19a/RpL3/RpL23A/eIF3d1/RpS5a/eIF3g1/RpL10/RpL6/RpS27/RpL12/RpS14b/RpS15/eIF3m/eIF2gamma/eIF3k/RpL11/eIF3f1/RpL24/eIF3c/RpS10b/eIF3e/RpS28b/eIF3i/eIF3h/RpL24-like/eIF3b/RpL5/loqs/eIF3a/eIF3l/RpS14a/SmE/mxt/su(w[a])/CG11486/eIF2beta/CG6999/CG32706/SmD2/DENR/LSm3/eIF1/RpL38/CG32262/CG13807/Prp31	48
BP	GO:0010257	NADH dehydrogenase complex assembly	11|1674	18|10353	2.01095e-05	0.000501122	FBgn0030718/FBgn0031021/FBgn0034576/FBgn0037777/FBgn0017567/FBgn0039689/FBgn0002021/FBgn0034578/FBgn0037880/FBgn0034645/FBgn0030352	ND-20/ND-18/ND-B14.7/CG11722/ND-23/CIA30/l(2)37Bb/CG15653/CG17726/ND-B12/sicily	11
BP	GO:0032981	mitochondrial respiratory chain complex I assembly	11|1674	18|10353	2.01095e-05	0.000501122	FBgn0030718/FBgn0031021/FBgn0034576/FBgn0037777/FBgn0017567/FBgn0039689/FBgn0002021/FBgn0034578/FBgn0037880/FBgn0034645/FBgn0030352	ND-20/ND-18/ND-B14.7/CG11722/ND-23/CIA30/l(2)37Bb/CG15653/CG17726/ND-B12/sicily	11
BP	GO:0006754	ATP biosynthetic process	23|1674	59|10353	2.08022e-05	0.000513795	FBgn0039827/FBgn0019644/FBgn0001091/FBgn0020235/FBgn0001187/FBgn0263598/FBgn0027621/FBgn0010217/FBgn0011211/FBgn0028342/FBgn0250906/FBgn0016119/FBgn0086355/FBgn0016691/FBgn0035600/FBgn0039830/FBgn0035032/FBgn0016120/FBgn0031830/FBgn0014391/FBgn0010612/FBgn0267385/FBgn0003360	CG1544/ATPsynB/Gapdh1/ATPsyngamma/Hex-C/Vha68-2/Pfrx/ATPsynbeta/blw/ATPsyndelta/Pgk/ATPsynCF6/Tpi/ATPsynO/Cyt-c1/ATPsynC/ATPsynF/ATPsynD/COX5B/sun/ATPsynG/PyK/sesB	23
BP	GO:0046174	polyol catabolic process	13|1674	24|10353	2.11424e-05	0.000517617	FBgn0036262/FBgn0035266/FBgn0024289/FBgn0037063/FBgn0036551/FBgn0086355/FBgn0039698/FBgn0025592/FBgn0016672/FBgn0035392/FBgn0034179/FBgn0022359/FBgn0036552	CG6910/Gk2/Sodh-1/CG9391/CG17029/Tpi/CG7789/Gk1/Ipp/CG1271/CG6805/Sodh-2/CG17028	13
BP	GO:0009145	purine nucleoside triphosphate biosynthetic process	24|1674	63|10353	2.17928e-05	0.000524342	FBgn0039827/FBgn0000150/FBgn0019644/FBgn0001091/FBgn0020235/FBgn0001187/FBgn0263598/FBgn0027621/FBgn0010217/FBgn0011211/FBgn0028342/FBgn0250906/FBgn0016119/FBgn0086355/FBgn0016691/FBgn0035600/FBgn0039830/FBgn0035032/FBgn0016120/FBgn0031830/FBgn0014391/FBgn0010612/FBgn0267385/FBgn0003360	CG1544/awd/ATPsynB/Gapdh1/ATPsyngamma/Hex-C/Vha68-2/Pfrx/ATPsynbeta/blw/ATPsyndelta/Pgk/ATPsynCF6/Tpi/ATPsynO/Cyt-c1/ATPsynC/ATPsynF/ATPsynD/COX5B/sun/ATPsynG/PyK/sesB	24
BP	GO:0009206	purine ribonucleoside triphosphate biosynthetic process	24|1674	63|10353	2.17928e-05	0.000524342	FBgn0039827/FBgn0000150/FBgn0019644/FBgn0001091/FBgn0020235/FBgn0001187/FBgn0263598/FBgn0027621/FBgn0010217/FBgn0011211/FBgn0028342/FBgn0250906/FBgn0016119/FBgn0086355/FBgn0016691/FBgn0035600/FBgn0039830/FBgn0035032/FBgn0016120/FBgn0031830/FBgn0014391/FBgn0010612/FBgn0267385/FBgn0003360	CG1544/awd/ATPsynB/Gapdh1/ATPsyngamma/Hex-C/Vha68-2/Pfrx/ATPsynbeta/blw/ATPsyndelta/Pgk/ATPsynCF6/Tpi/ATPsynO/Cyt-c1/ATPsynC/ATPsynF/ATPsynD/COX5B/sun/ATPsynG/PyK/sesB	24
BP	GO:0009119	ribonucleoside metabolic process	20|1674	48|10353	2.26865e-05	0.000541179	FBgn0036337/FBgn0038173/FBgn0034276/FBgn0039849/FBgn0034215/FBgn0000150/FBgn0032001/FBgn0014455/FBgn0038074/FBgn0038172/FBgn0086450/FBgn0000109/FBgn0037305/FBgn0030518/FBgn0036752/FBgn0000447/FBgn0032054/FBgn0019932/FBgn0003257/FBgn0028484	AdenoK/Adgf-C/Sardh/CG11334/Mtap/awd/CG8360/Ahcy/Gnmt/Adgf-D/su(r)/Aprt/CG12173/CG11134/Adgf-A/Dhod/Uba4/SamDC/r-l/Ack	20
BP	GO:0000097	sulfur amino acid biosynthetic process	9|1674	13|10353	2.84138e-05	0.000666411	FBgn0039849/FBgn0031148/FBgn0052068/FBgn0034215/FBgn0020385/FBgn0037305/FBgn0032726/FBgn0030518/FBgn0000566	CG11334/Cbs/Adi1/Mtap/pug/CG12173/CG10621/CG11134/Eip55E	9
BP	GO:0009084	glutamine family amino acid biosynthetic process	9|1674	13|10353	2.84138e-05	0.000666411	FBgn0037146/FBgn0026565/FBgn0032076/FBgn0001124/FBgn0022774/FBgn0015781/FBgn0001125/FBgn0261625/FBgn0001142	CG7470/Ass/Argl/Got1/Oat/P5cr/Got2/GLS/Gs1	9
BP	GO:0009201	ribonucleoside triphosphate biosynthetic process	25|1674	68|10353	3.0083e-05	0.000693897	FBgn0039827/FBgn0000150/FBgn0019644/FBgn0001091/FBgn0020235/FBgn0001187/FBgn0263598/FBgn0027621/FBgn0010217/FBgn0011211/FBgn0028342/FBgn0250906/FBgn0016119/FBgn0086355/FBgn0016691/FBgn0035600/FBgn0039830/FBgn0035032/FBgn0016120/FBgn0031830/FBgn0014391/FBgn0010612/FBgn0267385/FBgn0028484/FBgn0003360	CG1544/awd/ATPsynB/Gapdh1/ATPsyngamma/Hex-C/Vha68-2/Pfrx/ATPsynbeta/blw/ATPsyndelta/Pgk/ATPsynCF6/Tpi/ATPsynO/Cyt-c1/ATPsynC/ATPsynF/ATPsynD/COX5B/sun/ATPsynG/PyK/Ack/sesB	25
BP	GO:1901136	carbohydrate derivative catabolic process	25|1674	68|10353	3.0083e-05	0.000693897	FBgn0050104/FBgn0020415/FBgn0013763/FBgn0038173/FBgn0031459/FBgn0020416/FBgn0035806/FBgn0035977/FBgn0051414/FBgn0032001/FBgn0014455/FBgn0022160/FBgn0033190/FBgn0038172/FBgn0064237/FBgn0020414/FBgn0026415/FBgn0034417/FBgn0270927/FBgn0031099/FBgn0028380/FBgn0036752/FBgn0034117/FBgn0033735/FBgn0259101	NT5E-2/Idgf2/Idgf6/Adgf-C/CG2862/Idgf1/PGRP-SD/PGRP-LF/Gba1b/CG8360/Ahcy/Gpo1/Gpo2/Adgf-D/Idgf5/Idgf3/Idgf4/CG15117/betaGlu/CG17065/fal/Adgf-A/CG7997/Dera/CG42249	25
BP	GO:0022613	ribonucleoprotein complex biogenesis	83|1674	337|10353	3.19209e-05	0.000730257	FBgn0000100/FBgn0003517/FBgn0010412/FBgn0005593/FBgn0029785/FBgn0014026/FBgn0020910/FBgn0028473/FBgn0026372/FBgn0025366/FBgn0039757/FBgn0040227/FBgn0002590/FBgn0029629/FBgn0024733/FBgn0039857/FBgn0039713/FBgn0039300/FBgn0037328/FBgn0017579/FBgn0036213/FBgn0034968/FBgn0039406/FBgn0032138/FBgn0004404/FBgn0034138/FBgn0033902/FBgn0263740/FBgn0034743/FBgn0036825/FBgn0034654/FBgn0037529/FBgn0013325/FBg…	RpLP0/sta/RpS19a/RpL7/RpL35/RpL7A/RpL3/Non1/RpL23A/Ip259/RpS7/eIF3d1/RpS5a/eIF3g1/RpL10/RpL6/RpS8/RpS27/RpL35A/RpL14/RpL10Ab/RpL12/RpL34a/CG4364/RpS14b/RpS15/eIF3m/eIF2gamma/RpS16/RpL26/eIF3k/mRpS9/RpL11/RpS21/eIF3f1/RpL24/eIF3c/RpS10b/pix/eIF3e/RpL34b/RpS28b/eIF3i/eIF3h/RpL24-like/eIF3b/RpL5/Rrp4/loqs/CG9344/eIF3a/eIF3l/CG3224/RpS14a/SmE/CG4038/mxt/su(w[a])/LTV1/CG14683/CG11486/eIF2beta/CG6999/C…	83
BP	GO:0046164	alcohol catabolic process	14|1674	28|10353	3.33693e-05	0.000757185	FBgn0036262/FBgn0035266/FBgn0024289/FBgn0037063/FBgn0036551/FBgn0086355/FBgn0039698/FBgn0025592/FBgn0016672/FBgn0035392/FBgn0034179/FBgn0022359/FBgn0032014/FBgn0036552	CG6910/Gk2/Sodh-1/CG9391/CG17029/Tpi/CG7789/Gk1/Ipp/CG1271/CG6805/Sodh-2/CG7840/CG17028	14
BP	GO:0019751	polyol metabolic process	20|1674	50|10353	4.60913e-05	0.00103743	FBgn0036262/FBgn0035266/FBgn0283680/FBgn0024289/FBgn0025885/FBgn0037063/FBgn0022160/FBgn0033190/FBgn0030041/FBgn0036551/FBgn0086355/FBgn0039698/FBgn0025592/FBgn0016672/FBgn0035964/FBgn0035392/FBgn0034179/FBgn0034199/FBgn0022359/FBgn0036552	CG6910/Gk2/IP3K2/Sodh-1/Inos/CG9391/Gpo1/Gpo2/CG12116/CG17029/Tpi/CG7789/Gk1/Ipp/Dhpr/CG1271/CG6805/Gbp1/Sodh-2/CG17028	20
BP	GO:0071826	ribonucleoprotein complex subunit organization	49|1674	175|10353	4.76833e-05	0.00106033	FBgn0000100/FBgn0003517/FBgn0010412/FBgn0020910/FBgn0026372/FBgn0040227/FBgn0002590/FBgn0029629/FBgn0024733/FBgn0039857/FBgn0039300/FBgn0034968/FBgn0004404/FBgn0034138/FBgn0033902/FBgn0263740/FBgn0034654/FBgn0013325/FBgn0037270/FBgn0032518/FBgn0034258/FBgn0285947/FBgn0086706/FBgn0025582/FBgn0030136/FBgn0015834/FBgn0022023/FBgn0037899/FBgn0034237/FBgn0064225/FBgn0032515/FBgn0037249/FBgn0036258/FBg…	RpLP0/sta/RpS19a/RpL3/RpL23A/eIF3d1/RpS5a/eIF3g1/RpL10/RpL6/RpS27/RpL12/RpS14b/RpS15/eIF3m/eIF2gamma/eIF3k/RpL11/eIF3f1/RpL24/eIF3c/RpS10b/pix/eIF3e/RpS28b/eIF3i/eIF3h/RpL24-like/eIF3b/RpL5/loqs/eIF3a/eIF3l/RpS14a/SmE/mxt/su(w[a])/CG11486/eIF2beta/CG6999/CG32706/SmD2/DENR/LSm3/eIF1/RpL38/CG32262/CG13807/Prp31	49
BP	GO:0019400	alditol metabolic process	8|1674	11|10353	4.78687e-05	0.00106033	FBgn0035266/FBgn0024289/FBgn0022160/FBgn0033190/FBgn0086355/FBgn0025592/FBgn0035392/FBgn0022359	Gk2/Sodh-1/Gpo1/Gpo2/Tpi/Gk1/CG1271/Sodh-2	8
BP	GO:0009142	nucleoside triphosphate biosynthetic process	26|1674	74|10353	5.19833e-05	0.00113348	FBgn0039827/FBgn0000150/FBgn0019644/FBgn0001091/FBgn0020235/FBgn0001187/FBgn0263598/FBgn0027621/FBgn0010217/FBgn0011211/FBgn0028342/FBgn0250906/FBgn0016119/FBgn0004888/FBgn0086355/FBgn0016691/FBgn0035600/FBgn0039830/FBgn0035032/FBgn0016120/FBgn0031830/FBgn0014391/FBgn0010612/FBgn0267385/FBgn0028484/FBgn0003360	CG1544/awd/ATPsynB/Gapdh1/ATPsyngamma/Hex-C/Vha68-2/Pfrx/ATPsynbeta/blw/ATPsyndelta/Pgk/ATPsynCF6/Scsalpha1/Tpi/ATPsynO/Cyt-c1/ATPsynC/ATPsynF/ATPsynD/COX5B/sun/ATPsynG/PyK/Ack/sesB	26
BP	GO:0034404	nucleobase-containing small molecule biosynthetic process	26|1674	74|10353	5.19833e-05	0.00113348	FBgn0050104/FBgn0036337/FBgn0038173/FBgn0031459/FBgn0039827/FBgn0031663/FBgn0034215/FBgn0000150/FBgn0001091/FBgn0038172/FBgn0001187/FBgn0027621/FBgn0250906/FBgn0086450/FBgn0086355/FBgn0000109/FBgn0028380/FBgn0036752/FBgn0039464/FBgn0000447/FBgn0267385/FBgn0033735/FBgn0259101/FBgn0019932/FBgn0003257/FBgn0028484	NT5E-2/AdenoK/Adgf-C/CG2862/CG1544/CG8891/Mtap/awd/Gapdh1/Adgf-D/Hex-C/Pfrx/Pgk/su(r)/Tpi/Aprt/fal/Adgf-A/CG6330/Dhod/PyK/Dera/CG42249/SamDC/r-l/Ack	26
BP	GO:0006413	translational initiation	25|1674	70|10353	5.28073e-05	0.00114252	FBgn0040227/FBgn0029629/FBgn0011296/FBgn0033902/FBgn0263740/FBgn0034654/FBgn0037270/FBgn0034258/FBgn0261609/FBgn0086706/FBgn0025582/FBgn0015834/FBgn0037135/FBgn0022023/FBgn0034237/FBgn0023512/FBgn0001942/FBgn0037249/FBgn0036258/FBgn0031637/FBgn0030433/FBgn0004926/FBgn0030802/FBgn0035423/FBgn0039622	eIF3d1/eIF3g1/l(2)efl/eIF3m/eIF2gamma/eIF3k/eIF3f1/eIF3c/eIF2alpha/pix/eIF3e/eIF3i/CG7414/eIF3h/eIF3b/eIF2Bepsilon/eIF4A/eIF3a/eIF3l/mxt/mRpL49/eIF2beta/DENR/eIF1/eIF4E6	25
BP	GO:0010259	multicellular organism aging	47|1674	167|10353	5.87843e-05	0.00126205	FBgn0001226/FBgn0001230/FBgn0001225/FBgn0284245/FBgn0015575/FBgn0052475/FBgn0036756/FBgn0035977/FBgn0031148/FBgn0051414/FBgn0033448/FBgn0036046/FBgn0010213/FBgn0262169/FBgn0030718/FBgn0032699/FBgn0038074/FBgn0004507/FBgn0031461/FBgn0002719/FBgn0033127/FBgn0003462/FBgn0011455/FBgn0029502/FBgn0020653/FBgn0015805/FBgn0037873/FBgn0030350/FBgn0086355/FBgn0026439/FBgn0012051/FBgn0053138/FBgn0040070/FBg…	Hsp27/Hsp68/Hsp26/eEF1alpha1/alpha-Est7/mthl8/Cln3/PGRP-LF/Cbs/Gba1b/hebe/Ilp2/Sod2/magu/ND-20/CG10383/Gnmt/GlyP/daw/Men/Tsp42Ef/Sod1/ND-SGDH/Coq7/Trxr-1/HDAC1/SdhC/SelG/Tpi/Eaat1/CalpA/AGBE/Trx-2/levy/ATPsynD/Eip71CD/CG30427/sun/fh/Prx3/ry/GLaz/mthl3/Jra/Pcyt1/Jafrac1/sesB	47
BP	GO:0007568	aging	48|1674	172|10353	6.21556e-05	0.00132425	FBgn0001226/FBgn0001230/FBgn0001225/FBgn0284245/FBgn0015575/FBgn0052475/FBgn0036756/FBgn0035977/FBgn0031148/FBgn0051414/FBgn0033448/FBgn0036046/FBgn0010213/FBgn0262169/FBgn0030718/FBgn0032699/FBgn0038074/FBgn0004507/FBgn0031461/FBgn0002719/FBgn0033127/FBgn0003462/FBgn0011455/FBgn0029502/FBgn0020653/FBgn0015805/FBgn0037873/FBgn0030350/FBgn0086355/FBgn0026439/FBgn0050410/FBgn0012051/FBgn0053138/FBg…	Hsp27/Hsp68/Hsp26/eEF1alpha1/alpha-Est7/mthl8/Cln3/PGRP-LF/Cbs/Gba1b/hebe/Ilp2/Sod2/magu/ND-20/CG10383/Gnmt/GlyP/daw/Men/Tsp42Ef/Sod1/ND-SGDH/Coq7/Trxr-1/HDAC1/SdhC/SelG/Tpi/Eaat1/Rpi/CalpA/AGBE/Trx-2/levy/ATPsynD/Eip71CD/CG30427/sun/fh/Prx3/ry/GLaz/mthl3/Jra/Pcyt1/Jafrac1/sesB	48
BP	GO:0043648	dicarboxylic acid metabolic process	15|1674	33|10353	7.1896e-05	0.00150179	FBgn0010222/FBgn0262782/FBgn0032945/FBgn0029823/FBgn0001124/FBgn0020385/FBgn0036927/FBgn0022774/FBgn0001125/FBgn0037687/FBgn0002719/FBgn0286222/FBgn0004888/FBgn0261625/FBgn0004087	Nmdmc/Mdh1/CG8665/Shmt/Got1/pug/Gabat/Oat/Got2/CG8132/Men/Fum1/Scsalpha1/GLS/Dhfr	15
BP	GO:1901616	organic hydroxy compound catabolic process	15|1674	33|10353	7.1896e-05	0.00150179	FBgn0036262/FBgn0035266/FBgn0024289/FBgn0037063/FBgn0016013/FBgn0036551/FBgn0086355/FBgn0039698/FBgn0025592/FBgn0016672/FBgn0035392/FBgn0034179/FBgn0022359/FBgn0032014/FBgn0036552	CG6910/Gk2/Sodh-1/CG9391/Faa/CG17029/Tpi/CG7789/Gk1/Ipp/CG1271/CG6805/Sodh-2/CG7840/CG17028	15
BP	GO:0045047	protein targeting to ER	12|1674	23|10353	7.2103e-05	0.00150179	FBgn0035771/FBgn0086357/FBgn0039172/FBgn0036300/FBgn0040340/FBgn0010391/FBgn0032640/FBgn0010638/FBgn0025700/FBgn0031049/FBgn0030306/FBgn0015298	Sec63/Sec61alpha/Spase22-23/Pmm2/TRAM/Gtp-bp/Sgt/Sec61beta/CG5885/Sec61gamma/Spase25/Srp19	12
BP	GO:0008340	determination of adult lifespan	46|1674	164|10353	7.67205e-05	0.00158364	FBgn0001226/FBgn0001230/FBgn0001225/FBgn0284245/FBgn0015575/FBgn0052475/FBgn0036756/FBgn0035977/FBgn0031148/FBgn0051414/FBgn0033448/FBgn0036046/FBgn0010213/FBgn0262169/FBgn0030718/FBgn0032699/FBgn0038074/FBgn0004507/FBgn0031461/FBgn0002719/FBgn0033127/FBgn0003462/FBgn0011455/FBgn0029502/FBgn0020653/FBgn0015805/FBgn0037873/FBgn0030350/FBgn0086355/FBgn0026439/FBgn0012051/FBgn0053138/FBgn0040070/FBg…	Hsp27/Hsp68/Hsp26/eEF1alpha1/alpha-Est7/mthl8/Cln3/PGRP-LF/Cbs/Gba1b/hebe/Ilp2/Sod2/magu/ND-20/CG10383/Gnmt/GlyP/daw/Men/Tsp42Ef/Sod1/ND-SGDH/Coq7/Trxr-1/HDAC1/SdhC/SelG/Tpi/Eaat1/CalpA/AGBE/Trx-2/levy/ATPsynD/Eip71CD/CG30427/sun/fh/Prx3/ry/GLaz/mthl3/Pcyt1/Jafrac1/sesB	46
BP	GO:0006555	methionine metabolic process	10|1674	17|10353	7.71678e-05	0.00158364	FBgn0034276/FBgn0039849/FBgn0052068/FBgn0034215/FBgn0020385/FBgn0014455/FBgn0038074/FBgn0037305/FBgn0032726/FBgn0030518	Sardh/CG11334/Adi1/Mtap/pug/Ahcy/Gnmt/CG12173/CG10621/CG11134	10
BP	GO:0009636	response to toxic substance	54|1674	202|10353	7.98125e-05	0.00162596	FBgn0036428/FBgn0013772/FBgn0013278/FBgn0013279/FBgn0012034/FBgn0035904/FBgn0013949/FBgn0025454/FBgn0026718/FBgn0035906/FBgn0002022/FBgn0010241/FBgn0012036/FBgn0029823/FBgn0010213/FBgn0051860/FBgn0036278/FBgn0020545/FBgn0030882/FBgn0038771/FBgn0033451/FBgn0040308/FBgn0000473/FBgn0038681/FBgn0052495/FBgn0003462/FBgn0023129/FBgn0020653/FBgn0003495/FBgn0027657/FBgn0025693/FBgn0039386/FBgn0046114/FBg…	Gbs-70E/Cyp6a8/Hsp70Bb/Hsp70Bc/AcCoAS/GstO3/Elal/Cyp6g1/Agpat2/GstO2/Catsup/Mdr50/Aldh/Shmt/Sod2/ZnT33D/CrzR/kraken/Gss1/CG4390/Marc/Jafrac2/Cyp6a2/Cyp12a4/Gss2/Sod1/aay/Trxr-1/spz/glob1/ZnT41F/CG5948/Gclm/Cyp6t3/Grx1/CG9314/Cyp6t1/Spn27A/MtnE/GstD8/Prx6005/fh/Prx3/Jwa/Pxn/aru/Tdc1/GstT2/CG17734/Cyp6g2/inaC/Oatp58Dc/Jafrac1/Fdh	54
BP	GO:0006637	acyl-CoA metabolic process	20|1674	52|10353	8.89326e-05	0.00178569	FBgn0003965/FBgn0012034/FBgn0039856/FBgn0033246/FBgn0033464/FBgn0031824/FBgn0039737/FBgn0039635/FBgn0037891/FBgn0037709/FBgn0263120/FBgn0028325/FBgn0038732/FBgn0004888/FBgn0037643/FBgn0039156/FBgn0021765/FBgn0043792/FBgn0039855/FBgn0039993	v/AcCoAS/CG1774/ACC/CG1441/CG9547/CG7920/Pdhb/CG5214/CG8199/Acsl/Pdha/CG11391/Scsalpha1/ScsbetaA/CG6178/scu/CG30427/CG1638/CG17691	20
BP	GO:0035383	thioester metabolic process	20|1674	52|10353	8.89326e-05	0.00178569	FBgn0003965/FBgn0012034/FBgn0039856/FBgn0033246/FBgn0033464/FBgn0031824/FBgn0039737/FBgn0039635/FBgn0037891/FBgn0037709/FBgn0263120/FBgn0028325/FBgn0038732/FBgn0004888/FBgn0037643/FBgn0039156/FBgn0021765/FBgn0043792/FBgn0039855/FBgn0039993	v/AcCoAS/CG1774/ACC/CG1441/CG9547/CG7920/Pdhb/CG5214/CG8199/Acsl/Pdha/CG11391/Scsalpha1/ScsbetaA/CG6178/scu/CG30427/CG1638/CG17691	20
BP	GO:0072599	establishment of protein localization to endoplasmic reticulum	12|1674	24|10353	0.000123064	0.00243818	FBgn0035771/FBgn0086357/FBgn0039172/FBgn0036300/FBgn0040340/FBgn0010391/FBgn0032640/FBgn0010638/FBgn0025700/FBgn0031049/FBgn0030306/FBgn0015298	Sec63/Sec61alpha/Spase22-23/Pmm2/TRAM/Gtp-bp/Sgt/Sec61beta/CG5885/Sec61gamma/Spase25/Srp19	12
BP	GO:0006534	cysteine metabolic process	8|1674	12|10353	0.000123176	0.00243818	FBgn0034276/FBgn0039849/FBgn0031148/FBgn0014455/FBgn0038074/FBgn0037305/FBgn0030518/FBgn0000566	Sardh/CG11334/Cbs/Ahcy/Gnmt/CG12173/CG11134/Eip55E	8
BP	GO:0042278	purine nucleoside metabolic process	16|1674	38|10353	0.000128012	0.00251607	FBgn0036337/FBgn0038173/FBgn0034276/FBgn0039849/FBgn0034215/FBgn0000150/FBgn0014455/FBgn0038074/FBgn0038172/FBgn0000109/FBgn0037305/FBgn0030518/FBgn0036752/FBgn0053056/FBgn0032054/FBgn0019932	AdenoK/Adgf-C/Sardh/CG11334/Mtap/awd/Ahcy/Gnmt/Adgf-D/Aprt/CG12173/CG11134/Adgf-A/CG33056/Uba4/SamDC	16
BP	GO:0006457	protein folding	37|1674	126|10353	0.000135412	0.0026429	FBgn0001226/FBgn0001230/FBgn0001225/FBgn0013278/FBgn0013279/FBgn0051354/FBgn0011296/FBgn0030679/FBgn0035982/FBgn0286818/FBgn0001233/FBgn0001224/FBgn0035817/FBgn0001216/FBgn0266599/FBgn0004432/FBgn0029174/FBgn0032640/FBgn0015622/FBgn0005585/FBgn0038919/FBgn0284436/FBgn0030658/FBgn0037199/FBgn0032444/FBgn0013954/FBgn0031256/FBgn0004132/FBgn0036334/FBgn0037632/FBgn0036918/FBgn0034753/FBgn0263260/FBg…	Hsp27/Hsp68/Hsp26/Hsp70Bb/Hsp70Bc/Hsp70Bbb/l(2)efl/CG8206/CG4461/Pdi/Hsp83/Hsp23/CG7409/Hsc70-1/Hsc70-4/Cyp1/Fkbp59/Sgt/Cnx99A/Calr/Qsox2/CCT8/CG7872/CG11137/CCT4/Fkbp12/shv/boca/CG11267/CCT7/Pfdn6/CG2852/sel/UK114/CCT1/EMC1/CG4538	37
BP	GO:0033108	mitochondrial respiratory chain complex assembly	17|1674	42|10353	0.000142597	0.00276381	FBgn0033274/FBgn0030718/FBgn0031021/FBgn0034576/FBgn0037777/FBgn0031066/FBgn0017567/FBgn0039689/FBgn0035722/FBgn0002021/FBgn0034578/FBgn0037880/FBgn0031247/FBgn0034645/FBgn0029117/FBgn0040751/FBgn0030352	CG14757/ND-20/ND-18/ND-B14.7/CG11722/COX6B/ND-23/CIA30/CG10075/l(2)37Bb/CG15653/CG17726/CG11562/ND-B12/Surf1/CG13018/sicily	17
BP	GO:0043094	cellular metabolic compound salvage	9|1674	15|10353	0.000145822	0.00280682	FBgn0036337/FBgn0039849/FBgn0052068/FBgn0034215/FBgn0085484/FBgn0031589/FBgn0000109/FBgn0037305/FBgn0030518	AdenoK/CG11334/Adi1/Mtap/Pdxk/Naprt/Aprt/CG12173/CG11134	9
BP	GO:0042398	cellular modified amino acid biosynthetic process	10|1674	18|10353	0.000148491	0.00283861	FBgn0000116/FBgn0085453/FBgn0020385/FBgn0038074/FBgn0030882/FBgn0052495/FBgn0038373/FBgn0046114/FBgn0000566/FBgn0004087	Argk/Mthfs/pug/Gnmt/Gss1/Gss2/CG4546/Gclm/Eip55E/Dhfr	10
BP	GO:0046128	purine ribonucleoside metabolic process	15|1674	35|10353	0.000163282	0.00310013	FBgn0036337/FBgn0038173/FBgn0034276/FBgn0039849/FBgn0034215/FBgn0000150/FBgn0014455/FBgn0038074/FBgn0038172/FBgn0000109/FBgn0037305/FBgn0030518/FBgn0036752/FBgn0032054/FBgn0019932	AdenoK/Adgf-C/Sardh/CG11334/Mtap/awd/Ahcy/Gnmt/Adgf-D/Aprt/CG12173/CG11134/Adgf-A/Uba4/SamDC	15
BP	GO:0045454	cell redox homeostasis	17|1674	43|10353	0.00020066	0.00378408	FBgn0031042/FBgn0286818/FBgn0024986/FBgn0036745/FBgn0040308/FBgn0035334/FBgn0020653/FBgn0030350/FBgn0038919/FBgn0036762/FBgn0030584/FBgn0036820/FBgn0040070/FBgn0031479/FBgn0038519/FBgn0032509/FBgn0040309	CG14221/Pdi/CG3719/CG7484/Jafrac2/CG8993/Trxr-1/SelG/Qsox2/CG7430/CG14407/Grx1/Trx-2/Prx6005/Prx3/CG6523/Jafrac1	17
BP	GO:0010817	regulation of hormone levels	30|1674	97|10353	0.000208967	0.00391427	FBgn0000592/FBgn0033204/FBgn0030594/FBgn0086687/FBgn0034475/FBgn0010053/FBgn0038984/FBgn0034500/FBgn0010383/FBgn0030367/FBgn0036713/FBgn0030589/FBgn0050495/FBgn0034140/FBgn0023479/FBgn0028425/FBgn0286852/FBgn0265137/FBgn0033697/FBgn0013323/FBgn0021765/FBgn0011693/FBgn0034199/FBgn0004959/FBgn0030092/FBgn0030587/FBgn0002937/FBgn0041707/FBgn0001296/FBgn0035529	Est-6/CG2065/fiz/Desat1/Obp56h/Jheh1/AdipoR/CG11200/Cyp18a1/Cyp311a1/Mip/CG9519/CG30495/Lst/teq/JhI-21/naz/Spn42Da/Cyp6t3/Ptth/scu/Pdh/Gbp1/phm/fh/CG9522/ninaB/7B2/kar/Fdx2	30
BP	GO:1990748	cellular detoxification	19|1674	51|10353	0.000217025	0.00403811	FBgn0035904/FBgn0035906/FBgn0010213/FBgn0038771/FBgn0033451/FBgn0040308/FBgn0003462/FBgn0020653/FBgn0027657/FBgn0039386/FBgn0036820/FBgn0032061/FBgn0010044/FBgn0031479/FBgn0038519/FBgn0011828/FBgn0050005/FBgn0040309/FBgn0011768	GstO3/GstO2/Sod2/CG4390/Marc/Jafrac2/Sod1/Trxr-1/glob1/CG5948/Grx1/CG9314/GstD8/Prx6005/Prx3/Pxn/GstT2/Jafrac1/Fdh	19
BP	GO:0000028	ribosomal small subunit assembly	11|1674	22|10353	0.00023726	0.00437799	FBgn0003517/FBgn0010412/FBgn0002590/FBgn0039300/FBgn0004404/FBgn0034138/FBgn0285947/FBgn0030136/FBgn0004403/FBgn0030085/FBgn0052706	sta/RpS19a/RpS5a/RpS27/RpS14b/RpS15/RpS10b/RpS28b/RpS14a/CG6999/CG32706	11
BP	GO:0042133	neurotransmitter metabolic process	15|1674	36|10353	0.000238429	0.00437799	FBgn0037801/FBgn0039094/FBgn0029823/FBgn0032287/FBgn0036927/FBgn0001208/FBgn0027945/FBgn0039349/FBgn0033451/FBgn0086450/FBgn0036762/FBgn0004087/FBgn0014031/FBgn0014018/FBgn0011768	CG3999/CG10184/Shmt/CG6415/Gabat/Hn/ppl/Ssadh/Marc/su(r)/CG7430/Dhfr/Spat/Rel/Fdh	15
BP	GO:0044275	cellular carbohydrate catabolic process	13|1674	29|10353	0.000259039	0.00472534	FBgn0036262/FBgn0035266/FBgn0024289/FBgn0036046/FBgn0004654/FBgn0004507/FBgn0034618/FBgn0034417/FBgn0086355/FBgn0025592/FBgn0270927/FBgn0035392/FBgn0022359	CG6910/Gk2/Sodh-1/Ilp2/Pgd/GlyP/CG9485/CG15117/Tpi/Gk1/betaGlu/CG1271/Sodh-2	13
BP	GO:0006739	NADP metabolic process	8|1674	13|10353	0.000274795	0.00498021	FBgn0033373/FBgn0004654/FBgn0023477/FBgn0002719/FBgn0004057/FBgn0050410/FBgn0030239/FBgn0050499	CG8080/Pgd/Taldo/Men/Zw/Rpi/CG17333/Rpe	8
BP	GO:0072593	reactive oxygen species metabolic process	17|1674	44|10353	0.00027827	0.00501065	FBgn0017566/FBgn0010213/FBgn0266582/FBgn0039802/FBgn0033451/FBgn0040308/FBgn0003462/FBgn0029502/FBgn0039386/FBgn0027572/FBgn0032061/FBgn0031479/FBgn0038519/FBgn0014018/FBgn0011828/FBgn0040309/FBgn0011768	ND-75/Sod2/ND-30/dj-1beta/Marc/Jafrac2/Sod1/Coq7/CG5948/CG5009/CG9314/Prx6005/Prx3/Rel/Pxn/Jafrac1/Fdh	17
BP	GO:0046112	nucleobase biosynthetic process	9|1674	16|10353	0.000285525	0.00510833	FBgn0000052/FBgn0041194/FBgn0029823/FBgn0020385/FBgn0023023/FBgn0086450/FBgn0000109/FBgn0000447/FBgn0003257	Pfas/Prat2/Shmt/pug/CRMP/su(r)/Aprt/Dhod/r-l	9
BP	GO:0009112	nucleobase metabolic process	12|1674	26|10353	0.000320291	0.00569383	FBgn0000052/FBgn0041194/FBgn0029823/FBgn0020385/FBgn0023023/FBgn0023537/FBgn0086450/FBgn0038349/FBgn0000109/FBgn0000447/FBgn0003308/FBgn0003257	Pfas/Prat2/Shmt/pug/CRMP/CG17896/su(r)/AOX3/Aprt/Dhod/ry/r-l	12
BP	GO:0042254	ribosome biogenesis	57|1674	228|10353	0.000354311	0.00625875	FBgn0000100/FBgn0003517/FBgn0010412/FBgn0005593/FBgn0029785/FBgn0014026/FBgn0020910/FBgn0028473/FBgn0026372/FBgn0025366/FBgn0039757/FBgn0002590/FBgn0024733/FBgn0039857/FBgn0039713/FBgn0039300/FBgn0037328/FBgn0017579/FBgn0036213/FBgn0034968/FBgn0039406/FBgn0032138/FBgn0004404/FBgn0034138/FBgn0034743/FBgn0036825/FBgn0037529/FBgn0013325/FBgn0015521/FBgn0032518/FBgn0285947/FBgn0086706/FBgn0037686/FBg…	RpLP0/sta/RpS19a/RpL7/RpL35/RpL7A/RpL3/Non1/RpL23A/Ip259/RpS7/RpS5a/RpL10/RpL6/RpS8/RpS27/RpL35A/RpL14/RpL10Ab/RpL12/RpL34a/CG4364/RpS14b/RpS15/RpS16/RpL26/mRpS9/RpL11/RpS21/RpL24/RpS10b/pix/RpL34b/RpS28b/RpL24-like/RpL5/Rrp4/CG9344/CG3224/RpS14a/CG4038/LTV1/CG14683/CG6999/CG4338/Nmd3/CG11858/CG32706/Fib/312/smid/CG32262/mRpL10/CG14805/mRpL36/CG11447/mRpL1	57
BP	GO:0009064	glutamine family amino acid metabolic process	16|1674	41|10353	0.00036613	0.00641746	FBgn0000052/FBgn0037146/FBgn0270926/FBgn0026565/FBgn0032076/FBgn0001124/FBgn0036927/FBgn0022774/FBgn0015781/FBgn0001125/FBgn0037687/FBgn0261625/FBgn0030653/FBgn0023535/FBgn0003308/FBgn0001142	Pfas/CG7470/AsnS/Ass/Argl/Got1/Gabat/Oat/P5cr/Got2/CG8132/GLS/CG7860/arg/ry/Gs1	16
BP	GO:1901615	organic hydroxy compound metabolic process	49|1674	189|10353	0.000367895	0.00641746	FBgn0033204/FBgn0036262/FBgn0035266/FBgn0283680/FBgn0024289/FBgn0002022/FBgn0034500/FBgn0025885/FBgn0030367/FBgn0029980/FBgn0037063/FBgn0085484/FBgn0040321/FBgn0001208/FBgn0022160/FBgn0050495/FBgn0033190/FBgn0039802/FBgn0037024/FBgn0023507/FBgn0028984/FBgn0030926/FBgn0016013/FBgn0030041/FBgn0086371/FBgn0036551/FBgn0286852/FBgn0086355/FBgn0039698/FBgn0025592/FBgn0000121/FBgn0033697/FBgn0016672/FBg…	CG2065/CG6910/Gk2/IP3K2/Sodh-1/Catsup/CG11200/Inos/Cyp311a1/CG10778/CG9391/Pdxk/GNBP3/Hn/Gpo1/CG30495/Gpo2/dj-1beta/tzn/D2hgdh/Spn88Ea/psh/Faa/CG12116/poly/CG17029/naz/Tpi/CG7789/Gk1/Arr2/Cyp6t3/Ipp/Dhpr/CG1271/yellow-d/Flo2/CG6805/scu/LanA/Pdh/Spn27A/Gbp1/phm/ninaB/Sodh-2/CG7840/CG17028/Fdh	49
BP	GO:0042026	protein refolding	13|1674	30|10353	0.000389993	0.00676069	FBgn0001226/FBgn0001230/FBgn0001225/FBgn0013278/FBgn0013279/FBgn0051354/FBgn0011296/FBgn0001224/FBgn0035817/FBgn0001216/FBgn0266599/FBgn0004432/FBgn0034753	Hsp27/Hsp68/Hsp26/Hsp70Bb/Hsp70Bc/Hsp70Bbb/l(2)efl/Hsp23/CG7409/Hsc70-1/Hsc70-4/Cyp1/CG2852	13
BP	GO:0072330	monocarboxylic acid biosynthetic process	31|1674	106|10353	0.000495278	0.00853285	FBgn0086687/FBgn0032394/FBgn0012034/FBgn0033382/FBgn0029648/FBgn0283427/FBgn0270926/FBgn0039827/FBgn0027348/FBgn0033246/FBgn0001091/FBgn0039802/FBgn0263120/FBgn0001187/FBgn0027621/FBgn0038732/FBgn0014906/FBgn0261283/FBgn0037356/FBgn0250906/FBgn0086355/FBgn0031703/FBgn0029969/FBgn0039156/FBgn0260972/FBgn0032524/FBgn0036691/FBgn0039754/FBgn0267385/FBgn0011361/FBgn0035471	Desat1/Hacd1/AcCoAS/Hydr1/CG3603/FASN1/AsnS/CG1544/bgm/ACC/Gapdh1/dj-1beta/Acsl/Hex-C/Pfrx/CG11391/Hydr2/SREBP/CG12170/Pgk/Tpi/CG12512/CG10932/CG6178/alc/Hacd2/beg/CG9747/PyK/ND-ACP/Sc2	31
BP	GO:0006012	galactose metabolic process	7|1674	11|10353	0.000515071	0.00866002	FBgn0263200/FBgn0003076/FBgn0035147/FBgn0028540/FBgn0030525/FBgn0043783/FBgn0263199	Galt/Pgm1/Gale/CG9008/CG10996/CG32444/Galk	7
BP	GO:0009074	aromatic amino acid family catabolic process	7|1674	11|10353	0.000515071	0.00866002	FBgn0003965/FBgn0036992/FBgn0040211/FBgn0001208/FBgn0016013/FBgn0037697/FBgn0035964	v/Hpd/hgo/Hn/Faa/GstZ2/Dhpr	7
BP	GO:0009086	methionine biosynthetic process	7|1674	11|10353	0.000515071	0.00866002	FBgn0039849/FBgn0052068/FBgn0034215/FBgn0020385/FBgn0037305/FBgn0032726/FBgn0030518	CG11334/Adi1/Mtap/pug/CG12173/CG10621/CG11134	7
BP	GO:0009409	response to cold	7|1674	11|10353	0.000515071	0.00866002	FBgn0001225/FBgn0001233/FBgn0001224/FBgn0030872/FBgn0040308/FBgn0033761/FBgn0038257	Hsp26/Hsp83/Hsp23/Ucp4A/Jafrac2/CG8778/smp-30	7
BP	GO:0009067	aspartate family amino acid biosynthetic process	9|1674	17|10353	0.000519926	0.00868931	FBgn0270926/FBgn0039849/FBgn0052068/FBgn0034215/FBgn0001124/FBgn0020385/FBgn0037305/FBgn0032726/FBgn0030518	AsnS/CG11334/Adi1/Mtap/Got1/pug/CG12173/CG10621/CG11134	9
BP	GO:0006733	oxidoreduction coenzyme metabolic process	23|1674	71|10353	0.000535973	0.00890417	FBgn0037001/FBgn0039827/FBgn0262782/FBgn0033373/FBgn0001091/FBgn0022160/FBgn0031713/FBgn0004654/FBgn0001187/FBgn0027621/FBgn0023477/FBgn0002719/FBgn0052649/FBgn0031589/FBgn0029502/FBgn0250906/FBgn0086355/FBgn0004057/FBgn0050410/FBgn0030512/FBgn0030239/FBgn0050499/FBgn0267385	ND-39/CG1544/Mdh1/CG8080/Gapdh1/Gpo1/Coq6/Pgd/Hex-C/Pfrx/Taldo/Men/Coq8/Naprt/Coq7/Pgk/Tpi/Zw/Rpi/Nadsyn/CG17333/Rpe/PyK	23
BP	GO:0009163	nucleoside biosynthetic process	12|1674	28|10353	0.000735897	0.012011	FBgn0036337/FBgn0038173/FBgn0034215/FBgn0000150/FBgn0038172/FBgn0086450/FBgn0000109/FBgn0036752/FBgn0000447/FBgn0019932/FBgn0003257/FBgn0028484	AdenoK/Adgf-C/Mtap/awd/Adgf-D/su(r)/Aprt/Adgf-A/Dhod/SamDC/r-l/Ack	12
BP	GO:0042455	ribonucleoside biosynthetic process	12|1674	28|10353	0.000735897	0.012011	FBgn0036337/FBgn0038173/FBgn0034215/FBgn0000150/FBgn0038172/FBgn0086450/FBgn0000109/FBgn0036752/FBgn0000447/FBgn0019932/FBgn0003257/FBgn0028484	AdenoK/Adgf-C/Mtap/awd/Adgf-D/su(r)/Aprt/Adgf-A/Dhod/SamDC/r-l/Ack	12
BP	GO:1901659	glycosyl compound biosynthetic process	12|1674	28|10353	0.000735897	0.012011	FBgn0036337/FBgn0038173/FBgn0034215/FBgn0000150/FBgn0038172/FBgn0086450/FBgn0000109/FBgn0036752/FBgn0000447/FBgn0019932/FBgn0003257/FBgn0028484	AdenoK/Adgf-C/Mtap/awd/Adgf-D/su(r)/Aprt/Adgf-A/Dhod/SamDC/r-l/Ack	12
BP	GO:0000027	ribosomal large subunit assembly	10|1674	21|10353	0.00074995	0.0120989	FBgn0000100/FBgn0020910/FBgn0026372/FBgn0024733/FBgn0039857/FBgn0034968/FBgn0013325/FBgn0032518/FBgn0037899/FBgn0064225	RpLP0/RpL3/RpL23A/RpL10/RpL6/RpL12/RpL11/RpL24/RpL24-like/RpL5	10
BP	GO:0042558	pteridine-containing compound metabolic process	10|1674	21|10353	0.00074995	0.0120989	FBgn0010222/FBgn0032945/FBgn0085453/FBgn0029823/FBgn0020385/FBgn0030041/FBgn0003116/FBgn0035964/FBgn0004087/FBgn0263607	Nmdmc/CG8665/Mthfs/Shmt/pug/CG12116/pn/Dhpr/Dhfr/l(3)72Dp	10
BP	GO:0007005	mitochondrion organization	52|1674	210|10353	0.000798733	0.0128119	FBgn0030679/FBgn0010213/FBgn0250814/FBgn0038271/FBgn0033274/FBgn0030718/FBgn0031021/FBgn0016131/FBgn0034576/FBgn0029891/FBgn0030883/FBgn0029665/FBgn0003462/FBgn0261283/FBgn0003116/FBgn0037777/FBgn0031066/FBgn0040529/FBgn0017567/FBgn0031708/FBgn0030743/FBgn0039749/FBgn0039689/FBgn0010808/FBgn0038400/FBgn0036726/FBgn0035722/FBgn0002021/FBgn0250874/FBgn0035587/FBgn0034578/FBgn0037880/FBgn0031247/FBg…	CG8206/Sod2/UQCR-C2/UQCR-C1/CG14757/ND-20/ND-18/Cdk4/ND-B14.7/Pink1/CG7772/CG14270/Sod1/SREBP/pn/CG11722/COX6B/COX7A/ND-23/CG7382/CG9921/CG11498/CIA30/Chchd3/CG5903/QIL1/CG10075/l(2)37Bb/ttm50/Gdap1/CG15653/CG17726/CG11562/CG9240/CG5131/trp/fh/ND-B12/Mitofilin/Tom7/porin/Dref/CG17734/Surf1/Debcl/CG13018/Miro/Gs1/CG34132/Top3alpha/CG7616/sicily	52
BP	GO:0070972	protein localization to endoplasmic reticulum	13|1674	32|10353	0.000823856	0.0131393	FBgn0035771/FBgn0086357/FBgn0039172/FBgn0036300/FBgn0040340/FBgn0267330/FBgn0010391/FBgn0032640/FBgn0010638/FBgn0025700/FBgn0031049/FBgn0030306/FBgn0015298	Sec63/Sec61alpha/Spase22-23/Pmm2/TRAM/KdelR/Gtp-bp/Sgt/Sec61beta/CG5885/Sec61gamma/Spase25/Srp19	13
BP	GO:0019362	pyridine nucleotide metabolic process	19|1674	56|10353	0.00084625	0.013344	FBgn0039827/FBgn0262782/FBgn0033373/FBgn0001091/FBgn0022160/FBgn0004654/FBgn0001187/FBgn0027621/FBgn0023477/FBgn0002719/FBgn0031589/FBgn0250906/FBgn0086355/FBgn0004057/FBgn0050410/FBgn0030512/FBgn0030239/FBgn0050499/FBgn0267385	CG1544/Mdh1/CG8080/Gapdh1/Gpo1/Pgd/Hex-C/Pfrx/Taldo/Men/Naprt/Pgk/Tpi/Zw/Rpi/Nadsyn/CG17333/Rpe/PyK	19
BP	GO:0046496	nicotinamide nucleotide metabolic process	19|1674	56|10353	0.00084625	0.013344	FBgn0039827/FBgn0262782/FBgn0033373/FBgn0001091/FBgn0022160/FBgn0004654/FBgn0001187/FBgn0027621/FBgn0023477/FBgn0002719/FBgn0031589/FBgn0250906/FBgn0086355/FBgn0004057/FBgn0050410/FBgn0030512/FBgn0030239/FBgn0050499/FBgn0267385	CG1544/Mdh1/CG8080/Gapdh1/Gpo1/Pgd/Hex-C/Pfrx/Taldo/Men/Naprt/Pgk/Tpi/Zw/Rpi/Nadsyn/CG17333/Rpe/PyK	19
BP	GO:0061077	chaperone-mediated protein folding	17|1674	48|10353	0.000903693	0.0141697	FBgn0001226/FBgn0001230/FBgn0001225/FBgn0013278/FBgn0013279/FBgn0051354/FBgn0011296/FBgn0035982/FBgn0001224/FBgn0035817/FBgn0001216/FBgn0266599/FBgn0029174/FBgn0032640/FBgn0013954/FBgn0036334/FBgn0263260	Hsp27/Hsp68/Hsp26/Hsp70Bb/Hsp70Bc/Hsp70Bbb/l(2)efl/CG4461/Hsp23/CG7409/Hsc70-1/Hsc70-4/Fkbp59/Sgt/Fkbp12/CG11267/sel	17
BP	GO:0051187	cofactor catabolic process	11|1674	25|10353	0.000936608	0.0146038	FBgn0032945/FBgn0014455/FBgn0038074/FBgn0040308/FBgn0032061/FBgn0030361/FBgn0031479/FBgn0038519/FBgn0011828/FBgn0030932/FBgn0040309	CG8665/Ahcy/Gnmt/Jafrac2/CG9314/CG1492/Prx6005/Prx3/Pxn/Ggt-1/Jafrac1	11
BP	GO:0046434	organophosphate catabolic process	24|1674	78|10353	0.000941853	0.014604	FBgn0050104/FBgn0031459/FBgn0039827/FBgn0031663/FBgn0037063/FBgn0001091/FBgn0022160/FBgn0033190/FBgn0001187/FBgn0034588/FBgn0027621/FBgn0036551/FBgn0250906/FBgn0086355/FBgn0039698/FBgn0016672/FBgn0028380/FBgn0039464/FBgn0034179/FBgn0267385/FBgn0034419/FBgn0033735/FBgn0259101/FBgn0036552	NT5E-2/CG2862/CG1544/CG8891/CG9391/Gapdh1/Gpo1/Gpo2/Hex-C/CG9394/Pfrx/CG17029/Pgk/Tpi/CG7789/Ipp/fal/CG6330/CG6805/PyK/CG15111/Dera/CG42249/CG17028	24
BP	GO:0006613	cotranslational protein targeting to membrane	8|1674	15|10353	0.00101272	0.0151962	FBgn0035771/FBgn0086357/FBgn0040340/FBgn0010391/FBgn0010638/FBgn0025700/FBgn0031049/FBgn0015298	Sec63/Sec61alpha/TRAM/Gtp-bp/Sec61beta/CG5885/Sec61gamma/Srp19	8
BP	GO:0006614	SRP-dependent cotranslational protein targeting to membrane	8|1674	15|10353	0.00101272	0.0151962	FBgn0035771/FBgn0086357/FBgn0040340/FBgn0010391/FBgn0010638/FBgn0025700/FBgn0031049/FBgn0015298	Sec63/Sec61alpha/TRAM/Gtp-bp/Sec61beta/CG5885/Sec61gamma/Srp19	8
BP	GO:0042743	hydrogen peroxide metabolic process	8|1674	15|10353	0.00101272	0.0151962	FBgn0039802/FBgn0040308/FBgn0027572/FBgn0032061/FBgn0031479/FBgn0038519/FBgn0011828/FBgn0040309	dj-1beta/Jafrac2/CG5009/CG9314/Prx6005/Prx3/Pxn/Jafrac1	8
BP	GO:0046154	rhodopsin metabolic process	8|1674	15|10353	0.00101272	0.0151962	FBgn0038946/FBgn0038966/FBgn0015622/FBgn0041630/FBgn0037896/FBgn0035880/FBgn0250838/FBgn0002937	rdhB/pinta/Cnx99A/Hexo1/ninaG/Culd/roh/ninaB	8
BP	GO:0046365	monosaccharide catabolic process	8|1674	15|10353	0.00101272	0.0151962	FBgn0263200/FBgn0003076/FBgn0035147/FBgn0025640/FBgn0030525/FBgn0050499/FBgn0043783/FBgn0263199	Galt/Pgm1/Gale/CG13369/CG10996/Rpe/CG32444/Galk	8
BP	GO:0051181	cofactor transport	8|1674	15|10353	0.00101272	0.0151962	FBgn0019830/FBgn0039525/FBgn0032219/FBgn0035244/FBgn0039674/FBgn0035078/FBgn0039357/FBgn0052250	colt/CG5646/CG4995/ABCB7/CG1907/Tpc2/CG4743/PMP34	8
BP	GO:0072524	pyridine-containing compound metabolic process	20|1674	61|10353	0.00102031	0.0152283	FBgn0039827/FBgn0262782/FBgn0033373/FBgn0085484/FBgn0001091/FBgn0022160/FBgn0004654/FBgn0001187/FBgn0027621/FBgn0023477/FBgn0002719/FBgn0031589/FBgn0250906/FBgn0086355/FBgn0004057/FBgn0050410/FBgn0030512/FBgn0030239/FBgn0050499/FBgn0267385	CG1544/Mdh1/CG8080/Pdxk/Gapdh1/Gpo1/Pgd/Hex-C/Pfrx/Taldo/Men/Naprt/Pgk/Tpi/Zw/Rpi/Nadsyn/CG17333/Rpe/PyK	20
BP	GO:0006760	folic acid-containing compound metabolic process	7|1674	12|10353	0.00106372	0.0154628	FBgn0010222/FBgn0032945/FBgn0085453/FBgn0029823/FBgn0020385/FBgn0004087/FBgn0263607	Nmdmc/CG8665/Mthfs/Shmt/pug/Dhfr/l(3)72Dp	7
BP	GO:0009068	aspartate family amino acid catabolic process	7|1674	12|10353	0.00106372	0.0154628	FBgn0039094/FBgn0031824/FBgn0001125/FBgn0037891/FBgn0036208/FBgn0036997/FBgn0030653	CG10184/CG9547/Got2/CG5214/CG10361/CG5955/CG7860	7
BP	GO:0034446	substrate adhesion-dependent cell spreading	7|1674	12|10353	0.00106372	0.0154628	FBgn0020249/FBgn0052528/FBgn0001250/FBgn0011722/FBgn0002526/FBgn0028427/FBgn0266084	stck/parvin/if/Tig/LanA/Ilk/Fhos	7
BP	GO:0046033	AMP metabolic process	7|1674	12|10353	0.00106372	0.0154628	FBgn0050104/FBgn0036337/FBgn0026602/FBgn0038467/FBgn0000109/FBgn0027493/FBgn0259101	NT5E-2/AdenoK/Ady43A/AdSL/Aprt/AdSS/CG42249	7
BP	GO:0046364	monosaccharide biosynthetic process	7|1674	12|10353	0.00106372	0.0154628	FBgn0027580/FBgn0038074/FBgn0030362/FBgn0032820/FBgn0250906/FBgn0086355/FBgn0038257	PCB/Gnmt/regucalcin/fbp/Pgk/Tpi/smp-30	7
BP	GO:0035384	thioester biosynthetic process	10|1674	22|10353	0.00117719	0.0169358	FBgn0012034/FBgn0033246/FBgn0031824/FBgn0039635/FBgn0037709/FBgn0263120/FBgn0028325/FBgn0038732/FBgn0039156/FBgn0039993	AcCoAS/ACC/CG9547/Pdhb/CG8199/Acsl/Pdha/CG11391/CG6178/CG17691	10
BP	GO:0071616	acyl-CoA biosynthetic process	10|1674	22|10353	0.00117719	0.0169358	FBgn0012034/FBgn0033246/FBgn0031824/FBgn0039635/FBgn0037709/FBgn0263120/FBgn0028325/FBgn0038732/FBgn0039156/FBgn0039993	AcCoAS/ACC/CG9547/Pdhb/CG8199/Acsl/Pdha/CG11391/CG6178/CG17691	10
BP	GO:0006979	response to oxidative stress	37|1674	140|10353	0.00125954	0.0180276	FBgn0044810/FBgn0036756/FBgn0010213/FBgn0267339/FBgn0030718/FBgn0039802/FBgn0029891/FBgn0030872/FBgn0040308/FBgn0031589/FBgn0003462/FBgn0031436/FBgn0011455/FBgn0033570/FBgn0003495/FBgn0086712/FBgn0037873/FBgn0039386/FBgn0050410/FBgn0036820/FBgn0032061/FBgn0040070/FBgn0016120/FBgn0000565/FBgn0261862/FBgn0014391/FBgn0031479/FBgn0030092/FBgn0038519/FBgn0034335/FBgn0011828/FBgn0011205/FBgn0033799/FBg…	TotX/Cln3/Sod2/p38c/ND-20/dj-1beta/Pink1/Ucp4A/Jafrac2/Naprt/Sod1/ND-B17.2/ND-SGDH/ND-B14/spz/Egm/SdhC/CG5948/Rpi/Grx1/CG9314/Trx-2/ATPsynD/Eip71CD/whd/sun/Prx6005/fh/Prx3/GstE1/Pxn/fbl/GLaz/CG9416/Karl/Jafrac1/sesB	37
BP	GO:0016051	carbohydrate biosynthetic process	20|1674	62|10353	0.00128111	0.0182428	FBgn0036428/FBgn0020618/FBgn0027560/FBgn0003076/FBgn0027580/FBgn0025885/FBgn0037063/FBgn0038074/FBgn0030362/FBgn0032820/FBgn0036551/FBgn0034618/FBgn0250906/FBgn0086355/FBgn0036862/FBgn0053138/FBgn0038257/FBgn0031908/FBgn0031662/FBgn0036552	Gbs-70E/Rack1/Tps1/Pgm1/PCB/Inos/CG9391/Gnmt/regucalcin/fbp/CG17029/CG9485/Pgk/Tpi/Gbs-76A/AGBE/smp-30/CG5177/CG3792/CG17028	20
BP	GO:0034754	cellular hormone metabolic process	19|1674	58|10353	0.00136672	0.019363	FBgn0033204/FBgn0030594/FBgn0010053/FBgn0034500/FBgn0010383/FBgn0030367/FBgn0036713/FBgn0030589/FBgn0050495/FBgn0286852/FBgn0033697/FBgn0013323/FBgn0021765/FBgn0011693/FBgn0004959/FBgn0030092/FBgn0030587/FBgn0002937/FBgn0035529	CG2065/fiz/Jheh1/CG11200/Cyp18a1/Cyp311a1/Mip/CG9519/CG30495/naz/Cyp6t3/Ptth/scu/Pdh/phm/fh/CG9522/ninaB/Fdx2	19
BP	GO:0051503	adenine nucleotide transport	9|1674	19|10353	0.00145224	0.0204706	FBgn0028646/FBgn0052103/FBgn0032219/FBgn0036199/FBgn0035078/FBgn0038524/FBgn0039357/FBgn0052250/FBgn0003360	aralar1/SCaMC/CG4995/Bmcp/Tpc2/sll/CG4743/PMP34/sesB	9
BP	GO:0042273	ribosomal large subunit biogenesis	20|1674	63|10353	0.00159671	0.0223874	FBgn0000100/FBgn0005593/FBgn0029785/FBgn0014026/FBgn0020910/FBgn0026372/FBgn0025366/FBgn0024733/FBgn0039857/FBgn0037328/FBgn0017579/FBgn0036213/FBgn0034968/FBgn0032138/FBgn0036825/FBgn0013325/FBgn0032518/FBgn0037899/FBgn0064225/FBgn0037566	RpLP0/RpL7/RpL35/RpL7A/RpL3/RpL23A/Ip259/RpL10/RpL6/RpL35A/RpL14/RpL10Ab/RpL12/CG4364/RpL26/RpL11/RpL24/RpL24-like/RpL5/mRpL1	20
BP	GO:0034637	cellular carbohydrate biosynthetic process	13|1674	34|10353	0.00160426	0.0223874	FBgn0036428/FBgn0020618/FBgn0027560/FBgn0003076/FBgn0025885/FBgn0037063/FBgn0032820/FBgn0036551/FBgn0034618/FBgn0036862/FBgn0053138/FBgn0031908/FBgn0036552	Gbs-70E/Rack1/Tps1/Pgm1/Inos/CG9391/fbp/CG17029/CG9485/Gbs-76A/AGBE/CG5177/CG17028	13
BP	GO:0006633	fatty acid biosynthetic process	22|1674	72|10353	0.00166984	0.0231867	FBgn0086687/FBgn0032394/FBgn0012034/FBgn0033382/FBgn0029648/FBgn0283427/FBgn0027348/FBgn0033246/FBgn0263120/FBgn0038732/FBgn0014906/FBgn0261283/FBgn0037356/FBgn0031703/FBgn0029969/FBgn0039156/FBgn0260972/FBgn0032524/FBgn0036691/FBgn0039754/FBgn0011361/FBgn0035471	Desat1/Hacd1/AcCoAS/Hydr1/CG3603/FASN1/bgm/ACC/Acsl/CG11391/Hydr2/SREBP/CG12170/CG12512/CG10932/CG6178/alc/Hacd2/beg/CG9747/ND-ACP/Sc2	22
BP	GO:0042219	cellular modified amino acid catabolic process	8|1674	16|10353	0.00173991	0.0240401	FBgn0034276/FBgn0032945/FBgn0031824/FBgn0014455/FBgn0035082/FBgn0030361/FBgn0034419/FBgn0030932	Sardh/CG8665/CG9547/Ahcy/CG2811/CG1492/CG15111/Ggt-1	8
BP	GO:0046486	glycerolipid metabolic process	41|1674	162|10353	0.00175862	0.0241789	FBgn0030607/FBgn0035266/FBgn0000536/FBgn0283680/FBgn0035231/FBgn0283427/FBgn0026576/FBgn0026718/FBgn0033246/FBgn0027579/FBgn0036046/FBgn0053120/FBgn0037063/FBgn0044048/FBgn0263120/FBgn0029818/FBgn0034588/FBgn0039518/FBgn0014906/FBgn0283500/FBgn0036551/FBgn0023545/FBgn0031815/FBgn0044050/FBgn0044047/FBgn0039698/FBgn0036449/FBgn0025592/FBgn0053977/FBgn0259166/FBgn0016672/FBgn0264494/FBgn0035392/FBg…	dob/Gk2/eas/IP3K2/Pcyt2/FASN1/Pisd/Agpat2/ACC/mino/Ilp2/CG33120/CG9391/Ilp5/Acsl/GAA1/CG9394/CG13978/Hydr2/Sac1/CG17029/PIG-K/frj/Ilp3/Ilp6/CG7789/bmm/Gk1/CG33977/CG42271/Ipp/CG17646/CG1271/CG6805/Dgkepsilon/ry/CG15111/Nprl2/Pcyt1/CG17028/PIG-U	41
BP	GO:0042180	cellular ketone metabolic process	21|1674	68|10353	0.00181958	0.0248943	FBgn0030594/FBgn0003965/FBgn0037001/FBgn0010383/FBgn0030367/FBgn0036927/FBgn0030589/FBgn0022160/FBgn0031713/FBgn0037024/FBgn0037955/FBgn0052649/FBgn0261283/FBgn0029502/FBgn0033697/FBgn0013323/FBgn0021765/FBgn0004959/FBgn0030092/FBgn0030587/FBgn0035529	fiz/v/ND-39/Cyp18a1/Cyp311a1/Gabat/CG9519/Gpo1/Coq6/tzn/Kyat/Coq8/SREBP/Coq7/Cyp6t3/Ptth/scu/phm/fh/CG9522/Fdx2	21
BP	GO:0001523	retinoid metabolic process	7|1674	13|10353	0.00198414	0.0264964	FBgn0033204/FBgn0034500/FBgn0050495/FBgn0286852/FBgn0011693/FBgn0037896/FBgn0002937	CG2065/CG11200/CG30495/naz/Pdh/ninaG/ninaB	7
BP	GO:0006879	cellular iron ion homeostasis	7|1674	13|10353	0.00198414	0.0264964	FBgn0024957/FBgn0024958/FBgn0053138/FBgn0035244/FBgn0030092/FBgn0062442/FBgn0032509	Irp-1B/Irp-1A/AGBE/ABCB7/fh/Cisd2/CG6523	7
BP	GO:0016101	diterpenoid metabolic process	7|1674	13|10353	0.00198414	0.0264964	FBgn0033204/FBgn0034500/FBgn0050495/FBgn0286852/FBgn0011693/FBgn0037896/FBgn0002937	CG2065/CG11200/CG30495/naz/Pdh/ninaG/ninaB	7
BP	GO:0045297	post-mating behavior	7|1674	13|10353	0.00198414	0.0264964	FBgn0011695/FBgn0030341/FBgn0029709/FBgn0045866/FBgn0029768/FBgn0069242/FBgn0011694	EbpIII/p24-1/CHOp24/bai/SPR/eca/EbpII	7
BP	GO:0051156	glucose 6-phosphate metabolic process	7|1674	13|10353	0.00198414	0.0264964	FBgn0004654/FBgn0001187/FBgn0023477/FBgn0004057/FBgn0050410/FBgn0030239/FBgn0050499	Pgd/Hex-C/Taldo/Zw/Rpi/CG17333/Rpe	7
BP	GO:0042445	hormone metabolic process	22|1674	73|10353	0.00203219	0.0268841	FBgn0000592/FBgn0033204/FBgn0030594/FBgn0086687/FBgn0010053/FBgn0034500/FBgn0010383/FBgn0030367/FBgn0036713/FBgn0030589/FBgn0050495/FBgn0286852/FBgn0265137/FBgn0033697/FBgn0013323/FBgn0021765/FBgn0011693/FBgn0004959/FBgn0030092/FBgn0030587/FBgn0002937/FBgn0035529	Est-6/CG2065/fiz/Desat1/Jheh1/CG11200/Cyp18a1/Cyp311a1/Mip/CG9519/CG30495/naz/Spn42Da/Cyp6t3/Ptth/scu/Pdh/phm/fh/CG9522/ninaB/Fdx2	22
BP	GO:0005978	glycogen biosynthetic process	6|1674	10|10353	0.00206134	0.0268841	FBgn0036428/FBgn0020618/FBgn0003076/FBgn0034618/FBgn0036862/FBgn0053138	Gbs-70E/Rack1/Pgm1/CG9485/Gbs-76A/AGBE	6
BP	GO:0009250	glucan biosynthetic process	6|1674	10|10353	0.00206134	0.0268841	FBgn0036428/FBgn0020618/FBgn0003076/FBgn0034618/FBgn0036862/FBgn0053138	Gbs-70E/Rack1/Pgm1/CG9485/Gbs-76A/AGBE	6
BP	GO:0046439	L-cysteine metabolic process	6|1674	10|10353	0.00206134	0.0268841	FBgn0034276/FBgn0039849/FBgn0014455/FBgn0038074/FBgn0037305/FBgn0030518	Sardh/CG11334/Ahcy/Gnmt/CG12173/CG11134	6
BP	GO:0046500	S-adenosylmethionine metabolic process	6|1674	10|10353	0.00206134	0.0268841	FBgn0034276/FBgn0039849/FBgn0014455/FBgn0038074/FBgn0037305/FBgn0030518	Sardh/CG11334/Ahcy/Gnmt/CG12173/CG11134	6
BP	GO:0005977	glycogen metabolic process	12|1674	31|10353	0.00213027	0.0272733	FBgn0036428/FBgn0020618/FBgn0283427/FBgn0003076/FBgn0033246/FBgn0036046/FBgn0004507/FBgn0035978/FBgn0034618/FBgn0036862/FBgn0053138/FBgn0030087	Gbs-70E/Rack1/FASN1/Pgm1/ACC/Ilp2/GlyP/UGP/CG9485/Gbs-76A/AGBE/CG7766	12
BP	GO:0006073	cellular glucan metabolic process	12|1674	31|10353	0.00213027	0.0272733	FBgn0036428/FBgn0020618/FBgn0283427/FBgn0003076/FBgn0033246/FBgn0036046/FBgn0004507/FBgn0035978/FBgn0034618/FBgn0036862/FBgn0053138/FBgn0030087	Gbs-70E/Rack1/FASN1/Pgm1/ACC/Ilp2/GlyP/UGP/CG9485/Gbs-76A/AGBE/CG7766	12
BP	GO:0006112	energy reserve metabolic process	12|1674	31|10353	0.00213027	0.0272733	FBgn0036428/FBgn0020618/FBgn0283427/FBgn0003076/FBgn0033246/FBgn0036046/FBgn0004507/FBgn0035978/FBgn0034618/FBgn0036862/FBgn0053138/FBgn0030087	Gbs-70E/Rack1/FASN1/Pgm1/ACC/Ilp2/GlyP/UGP/CG9485/Gbs-76A/AGBE/CG7766	12
BP	GO:0044042	glucan metabolic process	12|1674	31|10353	0.00213027	0.0272733	FBgn0036428/FBgn0020618/FBgn0283427/FBgn0003076/FBgn0033246/FBgn0036046/FBgn0004507/FBgn0035978/FBgn0034618/FBgn0036862/FBgn0053138/FBgn0030087	Gbs-70E/Rack1/FASN1/Pgm1/ACC/Ilp2/GlyP/UGP/CG9485/Gbs-76A/AGBE/CG7766	12
BP	GO:0015865	purine nucleotide transport	9|1674	20|10353	0.00226493	0.0287337	FBgn0028646/FBgn0052103/FBgn0032219/FBgn0036199/FBgn0035078/FBgn0038524/FBgn0039357/FBgn0052250/FBgn0003360	aralar1/SCaMC/CG4995/Bmcp/Tpc2/sll/CG4743/PMP34/sesB	9
BP	GO:0015868	purine ribonucleotide transport	9|1674	20|10353	0.00226493	0.0287337	FBgn0028646/FBgn0052103/FBgn0032219/FBgn0036199/FBgn0035078/FBgn0038524/FBgn0039357/FBgn0052250/FBgn0003360	aralar1/SCaMC/CG4995/Bmcp/Tpc2/sll/CG4743/PMP34/sesB	9
BP	GO:0098869	cellular oxidant detoxification	16|1674	48|10353	0.00261122	0.032977	FBgn0035904/FBgn0035906/FBgn0010213/FBgn0040308/FBgn0003462/FBgn0020653/FBgn0027657/FBgn0039386/FBgn0036820/FBgn0032061/FBgn0010044/FBgn0031479/FBgn0038519/FBgn0011828/FBgn0050005/FBgn0040309	GstO3/GstO2/Sod2/Jafrac2/Sod1/Trxr-1/glob1/CG5948/Grx1/CG9314/GstD8/Prx6005/Prx3/Pxn/GstT2/Jafrac1	16
BP	GO:0046148	pigment biosynthetic process	23|1674	79|10353	0.00267726	0.0336586	FBgn0003965/FBgn0000052/FBgn0038946/FBgn0041194/FBgn0029823/FBgn0020385/FBgn0001208/FBgn0038966/FBgn0010786/FBgn0028984/FBgn0020764/FBgn0036271/FBgn0000109/FBgn0015622/FBgn0032222/FBgn0041712/FBgn0030066/FBgn0041630/FBgn0030092/FBgn0250838/FBgn0002937/FBgn0001296/FBgn0000241	v/Pfas/rdhB/Prat2/Shmt/pug/Hn/pinta/l(3)02640/Spn88Ea/Alas/Pbgs/Aprt/Cnx99A/CG5037/yellow-d/Uros1/Hexo1/fh/roh/ninaB/kar/bw	23
BP	GO:0006090	pyruvate metabolic process	15|1674	44|10353	0.00274565	0.0341416	FBgn0039827/FBgn0027580/FBgn0012036/FBgn0001091/FBgn0039635/FBgn0001187/FBgn0027621/FBgn0028325/FBgn0002719/FBgn0051075/FBgn0017558/FBgn0250906/FBgn0086355/FBgn0029969/FBgn0267385	CG1544/PCB/Aldh/Gapdh1/Pdhb/Hex-C/Pfrx/Pdha/Men/CG31075/Pdk/Pgk/Tpi/CG10932/PyK	15
BP	GO:0006612	protein targeting to membrane	15|1674	44|10353	0.00274565	0.0341416	FBgn0086904/FBgn0035771/FBgn0086357/FBgn0040340/FBgn0010391/FBgn0039187/FBgn0032640/FBgn0038039/FBgn0010638/FBgn0025700/FBgn0031049/FBgn0004132/FBgn0032407/FBgn0015298/FBgn0037299	Nacalpha/Sec63/Sec61alpha/TRAM/Gtp-bp/CG6454/Sgt/CG5196/Sec61beta/CG5885/Sec61gamma/boca/Pex19/Srp19/Vps37B	15
BP	GO:0015867	ATP transport	8|1674	17|10353	0.00282434	0.0341416	FBgn0028646/FBgn0052103/FBgn0032219/FBgn0036199/FBgn0035078/FBgn0039357/FBgn0052250/FBgn0003360	aralar1/SCaMC/CG4995/Bmcp/Tpc2/CG4743/PMP34/sesB	8
BP	GO:0017001	antibiotic catabolic process	8|1674	17|10353	0.00282434	0.0341416	FBgn0038771/FBgn0040308/FBgn0032061/FBgn0031479/FBgn0038519/FBgn0011828/FBgn0040309/FBgn0011768	CG4390/Jafrac2/CG9314/Prx6005/Prx3/Pxn/Jafrac1/Fdh	8
BP	GO:0034308	primary alcohol metabolic process	8|1674	17|10353	0.00282434	0.0341416	FBgn0033204/FBgn0034500/FBgn0050495/FBgn0039802/FBgn0286852/FBgn0011693/FBgn0002937/FBgn0011768	CG2065/CG11200/CG30495/dj-1beta/naz/Pdh/ninaB/Fdh	8
BP	GO:0042451	purine nucleoside biosynthetic process	8|1674	17|10353	0.00282434	0.0341416	FBgn0036337/FBgn0038173/FBgn0034215/FBgn0000150/FBgn0038172/FBgn0000109/FBgn0036752/FBgn0019932	AdenoK/Adgf-C/Mtap/awd/Adgf-D/Aprt/Adgf-A/SamDC	8
BP	GO:0046129	purine ribonucleoside biosynthetic process	8|1674	17|10353	0.00282434	0.0341416	FBgn0036337/FBgn0038173/FBgn0034215/FBgn0000150/FBgn0038172/FBgn0000109/FBgn0036752/FBgn0019932	AdenoK/Adgf-C/Mtap/awd/Adgf-D/Aprt/Adgf-A/SamDC	8
BP	GO:1901658	glycosyl compound catabolic process	8|1674	17|10353	0.00282434	0.0341416	FBgn0038173/FBgn0032001/FBgn0014455/FBgn0038172/FBgn0034417/FBgn0270927/FBgn0036752/FBgn0034117	Adgf-C/CG8360/Ahcy/Adgf-D/CG15117/betaGlu/Adgf-A/CG7997	8
BP	GO:0046916	cellular transition metal ion homeostasis	11|1674	28|10353	0.00282577	0.0341416	FBgn0024957/FBgn0002022/FBgn0051860/FBgn0024958/FBgn0062412/FBgn0025693/FBgn0053138/FBgn0035244/FBgn0030092/FBgn0062442/FBgn0032509	Irp-1B/Catsup/ZnT33D/Irp-1A/Ctr1B/ZnT41F/AGBE/ABCB7/fh/Cisd2/CG6523	11
BP	GO:0009410	response to xenobiotic stimulus	14|1674	40|10353	0.00285177	0.0341601	FBgn0013772/FBgn0027070/FBgn0034887/FBgn0025454/FBgn0023094/FBgn0010383/FBgn0027074/FBgn0000473/FBgn0086693/FBgn0033697/FBgn0031182/FBgn0265052/FBgn0004959/FBgn0033696	Cyp6a8/Ugt36E1/St1/Cyp6g1/cyc/Cyp18a1/Ugt36F1/Cyp6a2/iav/Cyp6t3/Cyp6t1/St3/phm/Cyp6g2	14
BP	GO:0034620	cellular response to unfolded protein	14|1674	40|10353	0.00285177	0.0341601	FBgn0001230/FBgn0013278/FBgn0013279/FBgn0051354/FBgn0051414/FBgn0001216/FBgn0266599/FBgn0031260/FBgn0015622/FBgn0005585/FBgn0021872/FBgn0267972/FBgn0047135/FBgn0034438	Hsp68/Hsp70Bb/Hsp70Bc/Hsp70Bbb/Gba1b/Hsc70-1/Hsc70-4/Spp/Cnx99A/Calr/Xbp1/Der-1/CG32276/CG9416	14
BP	GO:0000302	response to reactive oxygen species	13|1674	36|10353	0.00291449	0.0347622	FBgn0010213/FBgn0030718/FBgn0039802/FBgn0003462/FBgn0011455/FBgn0003495/FBgn0039386/FBgn0050410/FBgn0032061/FBgn0030092/FBgn0033799/FBgn0030334/FBgn0040309	Sod2/ND-20/dj-1beta/Sod1/ND-SGDH/spz/CG5948/Rpi/CG9314/fh/GLaz/Karl/Jafrac1	13
BP	GO:0097237	cellular response to toxic substance	20|1674	66|10353	0.00296543	0.0352192	FBgn0035904/FBgn0035906/FBgn0010213/FBgn0036278/FBgn0038771/FBgn0033451/FBgn0040308/FBgn0003462/FBgn0020653/FBgn0027657/FBgn0039386/FBgn0036820/FBgn0032061/FBgn0010044/FBgn0031479/FBgn0038519/FBgn0011828/FBgn0050005/FBgn0040309/FBgn0011768	GstO3/GstO2/Sod2/CrzR/CG4390/Marc/Jafrac2/Sod1/Trxr-1/glob1/CG5948/Grx1/CG9314/GstD8/Prx6005/Prx3/Pxn/GstT2/Jafrac1/Fdh	20
BP	GO:0006839	mitochondrial transport	26|1674	94|10353	0.00322608	0.0381525	FBgn0030679/FBgn0250814/FBgn0030218/FBgn0038271/FBgn0028646/FBgn0019830/FBgn0030872/FBgn0029665/FBgn0010217/FBgn0037714/FBgn0031708/FBgn0016691/FBgn0035600/FBgn0250874/FBgn0035032/FBgn0035587/FBgn0031830/FBgn0030669/FBgn0039674/FBgn0035078/FBgn0033357/FBgn0004363/FBgn0029131/FBgn0039140/FBgn0083968/FBgn0003360	CG8206/UQCR-C2/CG1628/UQCR-C1/aralar1/colt/Ucp4A/CG14270/ATPsynbeta/CG9396/CG7382/ATPsynO/Cyt-c1/ttm50/ATPsynF/Gdap1/COX5B/CG9240/CG1907/Tpc2/Tom7/porin/Debcl/Miro/CG34132/sesB	26
BP	GO:0006862	nucleotide transport	9|1674	21|10353	0.00340116	0.039885	FBgn0028646/FBgn0052103/FBgn0032219/FBgn0036199/FBgn0035078/FBgn0038524/FBgn0039357/FBgn0052250/FBgn0003360	aralar1/SCaMC/CG4995/Bmcp/Tpc2/sll/CG4743/PMP34/sesB	9
BP	GO:0009072	aromatic amino acid family metabolic process	9|1674	21|10353	0.00340116	0.039885	FBgn0003965/FBgn0036992/FBgn0040211/FBgn0031824/FBgn0001208/FBgn0016013/FBgn0037697/FBgn0035964/FBgn0003308	v/Hpd/hgo/CG9547/Hn/Faa/GstZ2/Dhpr/ry	9
BP	GO:0006605	protein targeting	33|1674	128|10353	0.00344529	0.0402334	FBgn0030679/FBgn0086904/FBgn0035771/FBgn0250814/FBgn0038271/FBgn0023516/FBgn0086357/FBgn0039172/FBgn0029665/FBgn0036300/FBgn0040340/FBgn0010391/FBgn0039187/FBgn0032640/FBgn0031708/FBgn0038039/FBgn0010638/FBgn0250874/FBgn0035587/FBgn0025700/FBgn0031049/FBgn0030306/FBgn0030669/FBgn0004132/FBgn0035922/FBgn0032407/FBgn0015298/FBgn0013563/FBgn0033357/FBgn0264751/FBgn0035233/FBgn0037299/FBgn0083968	CG8206/Nacalpha/Sec63/UQCR-C2/UQCR-C1/Pex5/Sec61alpha/Spase22-23/CG14270/Pmm2/TRAM/Gtp-bp/CG6454/Sgt/CG7382/CG5196/Sec61beta/ttm50/Gdap1/CG5885/Sec61gamma/Spase25/CG9240/boca/Pex7/Pex19/Srp19/Pex1/Tom7/Vti1b/Pex10/Vps37B/CG34132	33
BP	GO:0008610	lipid biosynthetic process	53|1674	229|10353	0.00350916	0.0408086	FBgn0086687/FBgn0032394/FBgn0000536/FBgn0012034/FBgn0033382/FBgn0029648/FBgn0035231/FBgn0283427/FBgn0026576/FBgn0026718/FBgn0027348/FBgn0033246/FBgn0027579/FBgn0025885/FBgn0030367/FBgn0029980/FBgn0036713/FBgn0053120/FBgn0035087/FBgn0037298/FBgn0263120/FBgn0029818/FBgn0038732/FBgn0039518/FBgn0014906/FBgn0023545/FBgn0261283/FBgn0037356/FBgn0031815/FBgn0037358/FBgn0031703/FBgn0038038/FBgn0053977/FBg…	Desat1/Hacd1/eas/AcCoAS/Hydr1/CG3603/Pcyt2/FASN1/Pisd/Agpat2/bgm/ACC/mino/Inos/Cyp311a1/CG10778/Mip/CG33120/CG2765/Sccpdh1/Acsl/GAA1/CG11391/CG13978/Hydr2/PIG-K/SREBP/CG12170/frj/elm/CG12512/Sccpdh2/CG33977/CG10932/CG6178/Cyp6t3/alc/CG42271/Ptth/Hacd2/CG7724/beg/phm/CG9747/fh/ninaB/ND-ACP/Sc2/Fdx2/CG8311/Pcyt1/CG7840/PIG-U	53
BP	GO:0007602	phototransduction	18|1674	58|10353	0.00353581	0.0409479	FBgn0037166/FBgn0019940/FBgn0025680/FBgn0002940/FBgn0003250/FBgn0038966/FBgn0037315/FBgn0000120/FBgn0086704/FBgn0000121/FBgn0027106/FBgn0003861/FBgn0003248/FBgn0027794/FBgn0030555/FBgn0002937/FBgn0004363/FBgn0004784	CG11426/Rh6/cry/ninaE/Rh4/pinta/Cerk/Arr1/stops/Arr2/Inx7/trp/Rh2/Lrpprc2/Fbxl4/ninaB/porin/inaC	18
BP	GO:0009584	detection of visible light	14|1674	41|10353	0.00369727	0.0426409	FBgn0019940/FBgn0025680/FBgn0002940/FBgn0003250/FBgn0000120/FBgn0086704/FBgn0029174/FBgn0000121/FBgn0003861/FBgn0003248/FBgn0027794/FBgn0030555/FBgn0002937/FBgn0004784	Rh6/cry/ninaE/Rh4/Arr1/stops/Fkbp59/Arr2/trp/Rh2/Lrpprc2/Fbxl4/ninaB/inaC	14
BP	GO:0006730	one-carbon metabolic process	11|1674	29|10353	0.00389721	0.0447617	FBgn0010222/FBgn0039486/FBgn0037646/FBgn0032945/FBgn0085453/FBgn0029823/FBgn0020385/FBgn0014455/FBgn0038074/FBgn0030056/FBgn0004087	Nmdmc/CAH9/CAHbeta/CG8665/Mthfs/Shmt/pug/Ahcy/Gnmt/CAH3/Dhfr	11
BP	GO:0009583	detection of light stimulus	19|1674	63|10353	0.00395468	0.0452357	FBgn0037166/FBgn0019940/FBgn0025680/FBgn0002940/FBgn0003250/FBgn0038966/FBgn0037315/FBgn0000120/FBgn0086704/FBgn0029174/FBgn0000121/FBgn0027106/FBgn0003861/FBgn0003248/FBgn0027794/FBgn0030555/FBgn0002937/FBgn0004363/FBgn0004784	CG11426/Rh6/cry/ninaE/Rh4/pinta/Cerk/Arr1/stops/Fkbp59/Arr2/Inx7/trp/Rh2/Lrpprc2/Fbxl4/ninaB/porin/inaC	19
CC	GO:0022626	cytosolic ribosome	87|1669	104|10471	5.1464e-53	2.44454e-50	FBgn0261592/FBgn0000100/FBgn0003517/FBgn0010412/FBgn0005593/FBgn0020618/FBgn0029785/FBgn0014026/FBgn0039359/FBgn0019936/FBgn0261597/FBgn0010409/FBgn0002626/FBgn0020910/FBgn0026372/FBgn0285950/FBgn0035753/FBgn0039757/FBgn0002590/FBgn0037351/FBgn0002593/FBgn0035422/FBgn0003279/FBgn0015756/FBgn0004867/FBgn0024733/FBgn0010265/FBgn0039857/FBgn0010198/FBgn0011284/FBgn0015288/FBgn0086710/FBgn0039713/FBg…	RpS6/RpLP0/sta/RpS19a/RpL7/Rack1/RpL35/RpL7A/RpL27/RpS20/RpS26/RpL18A/RpL32/RpL3/RpL23A/RpL19/RpL18/RpS7/RpS5a/RpL13A/RpLP1/RpL28/RpL4/RpL9/RpS2/RpL10/RpS13/RpL6/RpS15Aa/RpS4/RpL22/RpL30/RpS8/RpS24/RpL37a/RpS27/RpL31/RpS23/RpL35A/RpL14/RpL10Ab/RpL12/RpL8/RpL27A/RpS11/RpS27A/RpL34a/RpL17/RpS18/RpS14b/RpS15/RpS3/RpS16/RpL26/RpL40/RpLP2/RpL11/RpS21/RpS12/RpS17/RpL24/RpS9/RpS10b/RpL37A/RpL13/RpL34b/R…	87
CC	GO:0044391	ribosomal subunit	117|1669	175|10471	1.51562e-52	3.5996e-50	FBgn0261592/FBgn0000100/FBgn0003517/FBgn0010412/FBgn0005593/FBgn0020618/FBgn0029785/FBgn0014026/FBgn0039359/FBgn0019936/FBgn0261597/FBgn0010409/FBgn0002626/FBgn0020910/FBgn0026372/FBgn0285950/FBgn0035753/FBgn0039757/FBgn0002590/FBgn0037351/FBgn0002593/FBgn0035422/FBgn0003279/FBgn0015756/FBgn0004867/FBgn0024733/FBgn0010265/FBgn0039857/FBgn0010198/FBgn0011284/FBgn0015288/FBgn0086710/FBgn0039713/FBg…	RpS6/RpLP0/sta/RpS19a/RpL7/Rack1/RpL35/RpL7A/RpL27/RpS20/RpS26/RpL18A/RpL32/RpL3/RpL23A/RpL19/RpL18/RpS7/RpS5a/RpL13A/RpLP1/RpL28/RpL4/RpL9/RpS2/RpL10/RpS13/RpL6/RpS15Aa/RpS4/RpL22/RpL30/RpS8/RpS24/RpL37a/RpS27/RpL31/RpS23/RpL35A/RpL14/RpL10Ab/RpL12/RpL8/RpL27A/RpS11/RpS27A/RpL34a/RpL17/RpS18/RpS14b/RpS15/RpS3/RpS16/RpL26/RpL40/mRpS9/RpLP2/RpL11/RpS21/RpS12/RpS17/RpL24/RpS9/RpS10b/RpL37A/RpL13/Rp…	117
CC	GO:0005840	ribosome	121|1669	193|10471	9.29551e-50	1.47179e-47	FBgn0261592/FBgn0000100/FBgn0003517/FBgn0010412/FBgn0005593/FBgn0020618/FBgn0029785/FBgn0014026/FBgn0039359/FBgn0019936/FBgn0261597/FBgn0010409/FBgn0002626/FBgn0020910/FBgn0026372/FBgn0285950/FBgn0035753/FBgn0039757/FBgn0002590/FBgn0037351/FBgn0002593/FBgn0035422/FBgn0003279/FBgn0015756/FBgn0004867/FBgn0024733/FBgn0010265/FBgn0039857/FBgn0010198/FBgn0011284/FBgn0015288/FBgn0086710/FBgn0039713/FBg…	RpS6/RpLP0/sta/RpS19a/RpL7/Rack1/RpL35/RpL7A/RpL27/RpS20/RpS26/RpL18A/RpL32/RpL3/RpL23A/RpL19/RpL18/RpS7/RpS5a/RpL13A/RpLP1/RpL28/RpL4/RpL9/RpS2/RpL10/RpS13/RpL6/RpS15Aa/RpS4/RpL22/RpL30/RpS8/RpS24/RpL37a/RpS27/RpL31/RpS23/RpL35A/RpL14/RpL10Ab/RpL12/RpL8/RpL27A/RpS11/RpS27A/RpL34a/RpL17/RpS18/RpS14b/RpS15/RpS3/RpS16/RpL26/RpL40/mRpS9/RpLP2/RpL11/RpS21/RpS12/RpS17/RpL24/RpS9/RpS10b/RpL37A/RpL13/Rp…	121
CC	GO:0044445	cytosolic part	96|1669	160|10471	2.88384e-37	3.42456e-35	FBgn0261592/FBgn0000100/FBgn0003517/FBgn0010412/FBgn0005593/FBgn0020618/FBgn0029785/FBgn0014026/FBgn0039359/FBgn0019936/FBgn0261597/FBgn0010409/FBgn0002626/FBgn0020910/FBgn0026372/FBgn0285950/FBgn0035753/FBgn0039757/FBgn0002590/FBgn0037351/FBgn0002593/FBgn0035422/FBgn0003279/FBgn0015756/FBgn0004867/FBgn0024733/FBgn0010265/FBgn0039857/FBgn0010198/FBgn0011284/FBgn0015288/FBgn0086710/FBgn0039713/FBg…	RpS6/RpLP0/sta/RpS19a/RpL7/Rack1/RpL35/RpL7A/RpL27/RpS20/RpS26/RpL18A/RpL32/RpL3/RpL23A/RpL19/RpL18/RpS7/RpS5a/RpL13A/RpLP1/RpL28/RpL4/RpL9/RpS2/RpL10/RpS13/RpL6/RpS15Aa/RpS4/RpL22/RpL30/RpS8/RpS24/RpL37a/RpS27/RpL31/RpS23/RpL35A/RpL14/RpL10Ab/RpL12/RpL8/RpL27A/RpS11/RpS27A/RpL34a/RpL17/RpS18/RpS14b/RpS15/RpS3/RpS16/RpL26/RpL40/RpLP2/RpL11/RpS21/RpS12/RpS17/RpL24/RpS9/RpS10b/RpL37A/RpL13/RpL34b/R…	96
CC	GO:0022625	cytosolic large ribosomal subunit	50|1669	56|10471	8.57401e-34	8.14531e-32	FBgn0000100/FBgn0005593/FBgn0029785/FBgn0014026/FBgn0039359/FBgn0010409/FBgn0002626/FBgn0020910/FBgn0026372/FBgn0285950/FBgn0035753/FBgn0037351/FBgn0002593/FBgn0035422/FBgn0003279/FBgn0015756/FBgn0024733/FBgn0039857/FBgn0015288/FBgn0086710/FBgn0030616/FBgn0285949/FBgn0037328/FBgn0017579/FBgn0036213/FBgn0034968/FBgn0261602/FBgn0285948/FBgn0039406/FBgn0029897/FBgn0036825/FBgn0003941/FBgn0003274/FBg…	RpLP0/RpL7/RpL35/RpL7A/RpL27/RpL18A/RpL32/RpL3/RpL23A/RpL19/RpL18/RpL13A/RpLP1/RpL28/RpL4/RpL9/RpL10/RpL6/RpL22/RpL30/RpL37a/RpL31/RpL35A/RpL14/RpL10Ab/RpL12/RpL8/RpL27A/RpL34a/RpL17/RpL26/RpL40/RpLP2/RpL11/RpL24/RpL37A/RpL13/RpL34b/RpL24-like/RpL15/RpL5/RpL21/RpL29/RpL23/RpL36A/RpL41/RpL36/RpL38/RpL39/mRpL1	50
CC	GO:0098798	mitochondrial protein complex	117|1669	250|10471	3.57381e-31	2.82927e-29	FBgn0017566/FBgn0037001/FBgn0039697/FBgn0010516/FBgn0031771/FBgn0014028/FBgn0037529/FBgn0250814/FBgn0019644/FBgn0021967/FBgn0038271/FBgn0030718/FBgn0031021/FBgn0039635/FBgn0037891/FBgn0020235/FBgn0037709/FBgn0029888/FBgn0266582/FBgn0034576/FBgn0040666/FBgn0019957/FBgn0021906/FBgn0039555/FBgn0028325/FBgn0001989/FBgn0030853/FBgn0034727/FBgn0029665/FBgn0047038/FBgn0010217/FBgn0031436/FBgn0030292/FBg…	ND-75/ND-39/CG7834/wal/ND-51/SdhB/mRpS9/UQCR-C2/ATPsynB/ND-PDSW/UQCR-C1/ND-20/ND-18/Pdhb/CG5214/ATPsyngamma/CG8199/ND-ASHI/ND-30/ND-B14.7/CG12848/ND-42/RFeSP/mRpS22/Pdha/ND-B17/ND-24/mRpS29/CG14270/ND-13B/ATPsynbeta/ND-B17.2/CG11752/COX4/ND-SGDH/ND-B14.5A/ND-B14/blw/NP15.6/ATPsyndelta/mRpL45/ND-19/ATPsynCF6/Scsalpha1/SdhC/COX6B/CG5599/ND-B16.6/COX7A/ND-23/COX5A/CG7382/CG7430/ND-49/mRpL51/CIA30/ND…	117
CC	GO:0015934	large ribosomal subunit	68|1669	104|10471	5.4339e-30	3.68729e-28	FBgn0000100/FBgn0005593/FBgn0029785/FBgn0014026/FBgn0039359/FBgn0010409/FBgn0002626/FBgn0020910/FBgn0026372/FBgn0285950/FBgn0035753/FBgn0037351/FBgn0002593/FBgn0035422/FBgn0003279/FBgn0015756/FBgn0024733/FBgn0039857/FBgn0015288/FBgn0086710/FBgn0030616/FBgn0285949/FBgn0037328/FBgn0017579/FBgn0036213/FBgn0034968/FBgn0261602/FBgn0285948/FBgn0039406/FBgn0029897/FBgn0036825/FBgn0003941/FBgn0003274/FBg…	RpLP0/RpL7/RpL35/RpL7A/RpL27/RpL18A/RpL32/RpL3/RpL23A/RpL19/RpL18/RpL13A/RpLP1/RpL28/RpL4/RpL9/RpL10/RpL6/RpL22/RpL30/RpL37a/RpL31/RpL35A/RpL14/RpL10Ab/RpL12/RpL8/RpL27A/RpL34a/RpL17/RpL26/RpL40/RpLP2/RpL11/RpL24/RpL37A/RpL13/RpL34b/RpL24-like/RpL15/RpL5/RpL21/mRpL45/RpL29/RpL23/RpL36A/mRpL51/mRpL49/mRpL2/mRpL40/mRpL4/mRpL16/mRpL46/mRpL44/RpL41/mRpL42/mRpL41/RpL36/RpL38/mRpL3/mRpL14/mRpL10/mRpL27…	68
CC	GO:0015935	small ribosomal subunit	52|1669	76|10471	1.22597e-24	7.27918e-23	FBgn0261592/FBgn0003517/FBgn0010412/FBgn0020618/FBgn0019936/FBgn0261597/FBgn0039757/FBgn0002590/FBgn0004867/FBgn0010265/FBgn0010198/FBgn0011284/FBgn0039713/FBgn0261596/FBgn0039300/FBgn0033912/FBgn0033699/FBgn0003942/FBgn0010411/FBgn0004404/FBgn0034138/FBgn0002622/FBgn0034743/FBgn0003941/FBgn0037529/FBgn0015521/FBgn0286213/FBgn0005533/FBgn0010408/FBgn0285947/FBgn0017545/FBgn0030136/FBgn0037135/FBg…	RpS6/sta/RpS19a/Rack1/RpS20/RpS26/RpS7/RpS5a/RpS2/RpS13/RpS15Aa/RpS4/RpS8/RpS24/RpS27/RpS23/RpS11/RpS27A/RpS18/RpS14b/RpS15/RpS3/RpS16/RpL40/mRpS9/RpS21/RpS12/RpS17/RpS9/RpS10b/RpS3A/RpS28b/CG7414/mRpS22/mRpS29/RpS30/RpS15Ab/RpS25/RpS14a/LTV1/RpS29/mRpS6/mRpS31/mRpS14/mRpS35/mRpS25/mRpL42/mRpL3/mRpS34/mRpS26/mRpS28/mRpS2	52
CC	GO:1990204	oxidoreductase complex	57|1669	91|10471	6.33442e-24	3.34317e-22	FBgn0017566/FBgn0037001/FBgn0037801/FBgn0039697/FBgn0039827/FBgn0010516/FBgn0031771/FBgn0014028/FBgn0032287/FBgn0250814/FBgn0021967/FBgn0038271/FBgn0030718/FBgn0027945/FBgn0031021/FBgn0039635/FBgn0037891/FBgn0022160/FBgn0037709/FBgn0029888/FBgn0033190/FBgn0266582/FBgn0034576/FBgn0019957/FBgn0021906/FBgn0028325/FBgn0001989/FBgn0030853/FBgn0047038/FBgn0031436/FBgn0030292/FBgn0011455/FBgn0025839/FBg…	ND-75/ND-39/CG3999/CG7834/CG1544/wal/ND-51/SdhB/CG6415/UQCR-C2/ND-PDSW/UQCR-C1/ND-20/ppl/ND-18/Pdhb/CG5214/Gpo1/CG8199/ND-ASHI/Gpo2/ND-30/ND-B14.7/ND-42/RFeSP/Pdha/ND-B17/ND-24/ND-13B/ND-B17.2/CG11752/ND-SGDH/ND-B14.5A/ND-B14/NP15.6/ND-19/SdhC/CG5599/ND-B16.6/ND-23/CG7430/ND-49/CIA30/ND-B15/SdhA/SdhD/Cyt-c1/Nc73EF/l(2)37Bb/ND-B18/ND-B14.5B/ND-B22/UQCR-Q/ND-B12/ND-ACP/CG17691/ND-13A	57
CC	GO:0022627	cytosolic small ribosomal subunit	38|1669	46|10471	2.40493e-23	1.14234e-21	FBgn0261592/FBgn0003517/FBgn0010412/FBgn0020618/FBgn0019936/FBgn0261597/FBgn0039757/FBgn0002590/FBgn0004867/FBgn0010265/FBgn0010198/FBgn0011284/FBgn0039713/FBgn0261596/FBgn0039300/FBgn0033912/FBgn0033699/FBgn0003942/FBgn0010411/FBgn0004404/FBgn0034138/FBgn0002622/FBgn0034743/FBgn0003941/FBgn0015521/FBgn0286213/FBgn0005533/FBgn0010408/FBgn0285947/FBgn0017545/FBgn0030136/FBgn0037135/FBgn0038834/FBg…	RpS6/sta/RpS19a/Rack1/RpS20/RpS26/RpS7/RpS5a/RpS2/RpS13/RpS15Aa/RpS4/RpS8/RpS24/RpS27/RpS23/RpS11/RpS27A/RpS18/RpS14b/RpS15/RpS3/RpS16/RpL40/RpS21/RpS12/RpS17/RpS9/RpS10b/RpS3A/RpS28b/CG7414/RpS30/RpS15Ab/RpS25/RpS14a/LTV1/RpS29	38
CC	GO:0098800	inner mitochondrial membrane protein complex	71|1669	135|10471	4.40188e-23	1.90081e-21	FBgn0017566/FBgn0037001/FBgn0031771/FBgn0014028/FBgn0250814/FBgn0019644/FBgn0021967/FBgn0038271/FBgn0030718/FBgn0031021/FBgn0020235/FBgn0029888/FBgn0266582/FBgn0034576/FBgn0019957/FBgn0021906/FBgn0001989/FBgn0030853/FBgn0029665/FBgn0047038/FBgn0010217/FBgn0031436/FBgn0030292/FBgn0032833/FBgn0011455/FBgn0025839/FBgn0033570/FBgn0011211/FBgn0027785/FBgn0028342/FBgn0035046/FBgn0016119/FBgn0037873/FBg…	ND-75/ND-39/ND-51/SdhB/UQCR-C2/ATPsynB/ND-PDSW/UQCR-C1/ND-20/ND-18/ATPsyngamma/ND-ASHI/ND-30/ND-B14.7/ND-42/RFeSP/ND-B17/ND-24/CG14270/ND-13B/ATPsynbeta/ND-B17.2/CG11752/COX4/ND-SGDH/ND-B14.5A/ND-B14/blw/NP15.6/ATPsyndelta/ND-19/ATPsynCF6/SdhC/COX6B/ND-B16.6/COX7A/ND-23/COX5A/CG7382/ND-49/CIA30/ND-B15/Chchd3/SdhA/CG5903/QIL1/SdhD/ATPsynO/Cyt-c1/ATPsynC/l(2)37Bb/ttm50/ND-B18/ATPsynF/levy/ND-B14.5B…	71
CC	GO:0031966	mitochondrial membrane	122|1669	326|10471	9.12689e-22	3.61273e-20	FBgn0017566/FBgn0035266/FBgn0026576/FBgn0037146/FBgn0037001/FBgn0026409/FBgn0039827/FBgn0036756/FBgn0031771/FBgn0027579/FBgn0014028/FBgn0250814/FBgn0019644/FBgn0021967/FBgn0030218/FBgn0038271/FBgn0030718/FBgn0031021/FBgn0028646/FBgn0020235/FBgn0022160/FBgn0029888/FBgn0031713/FBgn0266582/FBgn0034576/FBgn0019830/FBgn0019957/FBgn0021906/FBgn0266599/FBgn0052103/FBgn0001989/FBgn0030853/FBgn0030872/FBg…	ND-75/Gk2/Pisd/CG7470/ND-39/Mpcp2/CG1544/Cln3/ND-51/mino/SdhB/UQCR-C2/ATPsynB/ND-PDSW/CG1628/UQCR-C1/ND-20/ND-18/aralar1/ATPsyngamma/Gpo1/ND-ASHI/Coq6/ND-30/ND-B14.7/colt/ND-42/RFeSP/Hsc70-4/SCaMC/ND-B17/ND-24/Ucp4A/Coq8/CG7772/CG14270/ND-13B/Cyp12a4/ATPsynbeta/ND-B17.2/CG11752/COX4/ND-SGDH/ND-B14.5A/ND-B14/CG9396/blw/NP15.6/ATPsyndelta/ND-19/Coq7/ATPsynCF6/SdhC/COX6B/ND-B16.6/COX7A/ND-23/Gk1/COX…	122
CC	GO:0005743	mitochondrial inner membrane	103|1669	253|10471	1.04096e-21	3.80352e-20	FBgn0017566/FBgn0026576/FBgn0037146/FBgn0037001/FBgn0026409/FBgn0031771/FBgn0014028/FBgn0250814/FBgn0019644/FBgn0021967/FBgn0030218/FBgn0038271/FBgn0030718/FBgn0031021/FBgn0028646/FBgn0020235/FBgn0022160/FBgn0029888/FBgn0031713/FBgn0266582/FBgn0034576/FBgn0019830/FBgn0019957/FBgn0021906/FBgn0266599/FBgn0052103/FBgn0001989/FBgn0030853/FBgn0030872/FBgn0052649/FBgn0030883/FBgn0029665/FBgn0047038/FBg…	ND-75/Pisd/CG7470/ND-39/Mpcp2/ND-51/SdhB/UQCR-C2/ATPsynB/ND-PDSW/CG1628/UQCR-C1/ND-20/ND-18/aralar1/ATPsyngamma/Gpo1/ND-ASHI/Coq6/ND-30/ND-B14.7/colt/ND-42/RFeSP/Hsc70-4/SCaMC/ND-B17/ND-24/Ucp4A/Coq8/CG7772/CG14270/ND-13B/ATPsynbeta/ND-B17.2/CG11752/COX4/ND-SGDH/ND-B14.5A/ND-B14/CG9396/blw/NP15.6/ATPsyndelta/ND-19/Coq7/ATPsynCF6/SdhC/COX6B/ND-B16.6/COX7A/ND-23/COX5A/CG7382/ND-49/CIA30/ND-B15/Chch…	103
CC	GO:0005740	mitochondrial envelope	123|1669	337|10471	7.30495e-21	2.47846e-19	FBgn0017566/FBgn0035266/FBgn0026576/FBgn0037146/FBgn0037001/FBgn0026409/FBgn0039827/FBgn0036756/FBgn0031771/FBgn0027579/FBgn0014028/FBgn0030966/FBgn0250814/FBgn0019644/FBgn0021967/FBgn0030218/FBgn0038271/FBgn0030718/FBgn0031021/FBgn0028646/FBgn0020235/FBgn0022160/FBgn0029888/FBgn0031713/FBgn0266582/FBgn0034576/FBgn0019830/FBgn0019957/FBgn0021906/FBgn0266599/FBgn0052103/FBgn0001989/FBgn0030853/FBg…	ND-75/Gk2/Pisd/CG7470/ND-39/Mpcp2/CG1544/Cln3/ND-51/mino/SdhB/shop/UQCR-C2/ATPsynB/ND-PDSW/CG1628/UQCR-C1/ND-20/ND-18/aralar1/ATPsyngamma/Gpo1/ND-ASHI/Coq6/ND-30/ND-B14.7/colt/ND-42/RFeSP/Hsc70-4/SCaMC/ND-B17/ND-24/Ucp4A/Coq8/CG7772/CG14270/ND-13B/Cyp12a4/ATPsynbeta/ND-B17.2/CG11752/COX4/ND-SGDH/ND-B14.5A/ND-B14/CG9396/blw/NP15.6/ATPsyndelta/ND-19/Coq7/ATPsynCF6/SdhC/COX6B/ND-B16.6/COX7A/ND-23/Gk…	123
CC	GO:0098803	respiratory chain complex	49|1669	79|10471	1.7818e-20	5.64238e-19	FBgn0017566/FBgn0037001/FBgn0031771/FBgn0014028/FBgn0250814/FBgn0021967/FBgn0038271/FBgn0030718/FBgn0031021/FBgn0029888/FBgn0266582/FBgn0034576/FBgn0019957/FBgn0021906/FBgn0001989/FBgn0030853/FBgn0047038/FBgn0031436/FBgn0030292/FBgn0032833/FBgn0011455/FBgn0025839/FBgn0033570/FBgn0027785/FBgn0035046/FBgn0037873/FBgn0031066/FBgn0029868/FBgn0040529/FBgn0017567/FBgn0019624/FBgn0039909/FBgn0039689/FBg…	ND-75/ND-39/ND-51/SdhB/UQCR-C2/ND-PDSW/UQCR-C1/ND-20/ND-18/ND-ASHI/ND-30/ND-B14.7/ND-42/RFeSP/ND-B17/ND-24/ND-13B/ND-B17.2/CG11752/COX4/ND-SGDH/ND-B14.5A/ND-B14/NP15.6/ND-19/SdhC/COX6B/ND-B16.6/COX7A/ND-23/COX5A/ND-49/CIA30/ND-B15/SdhA/SdhD/Cyt-c1/l(2)37Bb/ND-B18/levy/ND-B14.5B/ND-B22/UQCR-Q/COX5B/COX8/ND-B12/COX7C/ND-ACP/ND-13A	49
CC	GO:0019866	organelle inner membrane	104|1669	268|10471	4.74147e-20	1.40763e-18	FBgn0017566/FBgn0026576/FBgn0037146/FBgn0037001/FBgn0026409/FBgn0031771/FBgn0014028/FBgn0250814/FBgn0019644/FBgn0021967/FBgn0030218/FBgn0038271/FBgn0030718/FBgn0031021/FBgn0028646/FBgn0020235/FBgn0022160/FBgn0029888/FBgn0031713/FBgn0266582/FBgn0034576/FBgn0019830/FBgn0019957/FBgn0021906/FBgn0266599/FBgn0035825/FBgn0052103/FBgn0001989/FBgn0030853/FBgn0030872/FBgn0052649/FBgn0030883/FBgn0029665/FBg…	ND-75/Pisd/CG7470/ND-39/Mpcp2/ND-51/SdhB/UQCR-C2/ATPsynB/ND-PDSW/CG1628/UQCR-C1/ND-20/ND-18/aralar1/ATPsyngamma/Gpo1/ND-ASHI/Coq6/ND-30/ND-B14.7/colt/ND-42/RFeSP/Hsc70-4/CG8111/SCaMC/ND-B17/ND-24/Ucp4A/Coq8/CG7772/CG14270/ND-13B/ATPsynbeta/ND-B17.2/CG11752/COX4/ND-SGDH/ND-B14.5A/ND-B14/CG9396/blw/NP15.6/ATPsyndelta/ND-19/Coq7/ATPsynCF6/SdhC/COX6B/ND-B16.6/COX7A/ND-23/COX5A/CG7382/ND-49/CIA30/ND-B…	104
CC	GO:0044455	mitochondrial membrane part	83|1669	191|10471	7.85805e-20	2.19563e-18	FBgn0017566/FBgn0026576/FBgn0037001/FBgn0026409/FBgn0031771/FBgn0014028/FBgn0250814/FBgn0019644/FBgn0021967/FBgn0038271/FBgn0030718/FBgn0031021/FBgn0020235/FBgn0029888/FBgn0031713/FBgn0266582/FBgn0034576/FBgn0019957/FBgn0021906/FBgn0001989/FBgn0030853/FBgn0052649/FBgn0029665/FBgn0047038/FBgn0010217/FBgn0031436/FBgn0030292/FBgn0032833/FBgn0011455/FBgn0025839/FBgn0033570/FBgn0037714/FBgn0011211/FBg…	ND-75/Pisd/ND-39/Mpcp2/ND-51/SdhB/UQCR-C2/ATPsynB/ND-PDSW/UQCR-C1/ND-20/ND-18/ATPsyngamma/ND-ASHI/Coq6/ND-30/ND-B14.7/ND-42/RFeSP/ND-B17/ND-24/Coq8/CG14270/ND-13B/ATPsynbeta/ND-B17.2/CG11752/COX4/ND-SGDH/ND-B14.5A/ND-B14/CG9396/blw/NP15.6/ATPsyndelta/ND-19/Coq7/ATPsynCF6/SdhC/COX6B/ND-B16.6/COX7A/ND-23/COX5A/CG7382/ND-49/CIA30/ND-B15/Chchd3/SdhA/CG5903/QIL1/SdhD/ATPsynO/Cyt-c1/ATPsynC/l(2)37Bb/tt…	83
CC	GO:0005746	mitochondrial respiratory chain	48|1669	79|10471	1.5345e-19	4.04938e-18	FBgn0017566/FBgn0037001/FBgn0031771/FBgn0014028/FBgn0250814/FBgn0021967/FBgn0038271/FBgn0030718/FBgn0031021/FBgn0029888/FBgn0266582/FBgn0034576/FBgn0019957/FBgn0021906/FBgn0001989/FBgn0030853/FBgn0047038/FBgn0031436/FBgn0030292/FBgn0032833/FBgn0011455/FBgn0025839/FBgn0033570/FBgn0027785/FBgn0035046/FBgn0037873/FBgn0031066/FBgn0029868/FBgn0040529/FBgn0017567/FBgn0019624/FBgn0039909/FBgn0039689/FBg…	ND-75/ND-39/ND-51/SdhB/UQCR-C2/ND-PDSW/UQCR-C1/ND-20/ND-18/ND-ASHI/ND-30/ND-B14.7/ND-42/RFeSP/ND-B17/ND-24/ND-13B/ND-B17.2/CG11752/COX4/ND-SGDH/ND-B14.5A/ND-B14/NP15.6/ND-19/SdhC/COX6B/ND-B16.6/COX7A/ND-23/COX5A/ND-49/CIA30/ND-B15/SdhA/SdhD/Cyt-c1/l(2)37Bb/ND-B18/levy/ND-B14.5B/ND-B22/UQCR-Q/COX5B/ND-B12/COX7C/ND-ACP/ND-13A	48
CC	GO:0070469	respiratory chain	49|1669	83|10471	3.64416e-19	9.1104e-18	FBgn0017566/FBgn0037001/FBgn0031771/FBgn0014028/FBgn0250814/FBgn0021967/FBgn0038271/FBgn0030718/FBgn0031021/FBgn0029888/FBgn0266582/FBgn0034576/FBgn0019957/FBgn0021906/FBgn0001989/FBgn0030853/FBgn0047038/FBgn0031436/FBgn0030292/FBgn0032833/FBgn0011455/FBgn0025839/FBgn0033570/FBgn0027785/FBgn0035046/FBgn0037873/FBgn0031066/FBgn0029868/FBgn0040529/FBgn0017567/FBgn0019624/FBgn0039909/FBgn0039689/FBg…	ND-75/ND-39/ND-51/SdhB/UQCR-C2/ND-PDSW/UQCR-C1/ND-20/ND-18/ND-ASHI/ND-30/ND-B14.7/ND-42/RFeSP/ND-B17/ND-24/ND-13B/ND-B17.2/CG11752/COX4/ND-SGDH/ND-B14.5A/ND-B14/NP15.6/ND-19/SdhC/COX6B/ND-B16.6/COX7A/ND-23/COX5A/ND-49/CIA30/ND-B15/SdhA/SdhD/Cyt-c1/l(2)37Bb/ND-B18/levy/ND-B14.5B/ND-B22/UQCR-Q/COX5B/COX8/ND-B12/COX7C/ND-ACP/ND-13A	49
CC	GO:0005759	mitochondrial matrix	76|1669	176|10471	4.56e-18	1.083e-16	FBgn0039697/FBgn0034276/FBgn0010516/FBgn0031824/FBgn0027580/FBgn0042083/FBgn0012036/FBgn0037529/FBgn0001124/FBgn0010213/FBgn0036927/FBgn0250814/FBgn0035298/FBgn0022774/FBgn0038271/FBgn0033274/FBgn0001125/FBgn0039635/FBgn0037891/FBgn0037709/FBgn0262559/FBgn0040666/FBgn0019957/FBgn0039555/FBgn0028325/FBgn0051075/FBgn0034727/FBgn0020764/FBgn0017558/FBgn0039877/FBgn0033879/FBgn0003116/FBgn0263863/FBg…	CG7834/Sardh/wal/CG9547/PCB/Mccc2/Aldh/mRpS9/Got1/Sod2/Gabat/UQCR-C2/SCOT/Oat/UQCR-C1/CG14757/Got2/Pdhb/CG5214/CG8199/Mdh2/CG12848/ND-42/mRpS22/Pdha/CG31075/mRpS29/Alas/Pdk/Mccc1/Echs1/pn/mRpL45/Scsalpha1/CG5599/CG7430/mRpL51/mRpL49/mRpS6/mRpL2/Nc73EF/mRpS31/CG14407/mRpL40/mRpL4/mRpL16/mRpL46/mRpS14/mRpS35/mRpL44/mRpS25/PheRS-m/Idh3b/CG11267/mRpL42/mRpL41/CG6638/CG12375/mRpL3/mRpL14/mRpL10/CG1769…	76
CC	GO:0005747	mitochondrial respiratory chain complex I	32|1669	48|10471	3.77896e-15	7.80437e-14	FBgn0017566/FBgn0037001/FBgn0031771/FBgn0021967/FBgn0030718/FBgn0031021/FBgn0029888/FBgn0266582/FBgn0034576/FBgn0019957/FBgn0001989/FBgn0030853/FBgn0047038/FBgn0031436/FBgn0030292/FBgn0011455/FBgn0025839/FBgn0033570/FBgn0027785/FBgn0035046/FBgn0029868/FBgn0017567/FBgn0039909/FBgn0039689/FBgn0033961/FBgn0002021/FBgn0030605/FBgn0031505/FBgn0032511/FBgn0034645/FBgn0011361/FBgn0031684	ND-75/ND-39/ND-51/ND-PDSW/ND-20/ND-18/ND-ASHI/ND-30/ND-B14.7/ND-42/ND-B17/ND-24/ND-13B/ND-B17.2/CG11752/ND-SGDH/ND-B14.5A/ND-B14/NP15.6/ND-19/ND-B16.6/ND-23/ND-49/CIA30/ND-B15/l(2)37Bb/ND-B18/ND-B14.5B/ND-B22/ND-B12/ND-ACP/ND-13A	32
CC	GO:0030964	NADH dehydrogenase complex	32|1669	48|10471	3.77896e-15	7.80437e-14	FBgn0017566/FBgn0037001/FBgn0031771/FBgn0021967/FBgn0030718/FBgn0031021/FBgn0029888/FBgn0266582/FBgn0034576/FBgn0019957/FBgn0001989/FBgn0030853/FBgn0047038/FBgn0031436/FBgn0030292/FBgn0011455/FBgn0025839/FBgn0033570/FBgn0027785/FBgn0035046/FBgn0029868/FBgn0017567/FBgn0039909/FBgn0039689/FBgn0033961/FBgn0002021/FBgn0030605/FBgn0031505/FBgn0032511/FBgn0034645/FBgn0011361/FBgn0031684	ND-75/ND-39/ND-51/ND-PDSW/ND-20/ND-18/ND-ASHI/ND-30/ND-B14.7/ND-42/ND-B17/ND-24/ND-13B/ND-B17.2/CG11752/ND-SGDH/ND-B14.5A/ND-B14/NP15.6/ND-19/ND-B16.6/ND-23/ND-49/CIA30/ND-B15/l(2)37Bb/ND-B18/ND-B14.5B/ND-B22/ND-B12/ND-ACP/ND-13A	32
CC	GO:0045271	respiratory chain complex I	32|1669	48|10471	3.77896e-15	7.80437e-14	FBgn0017566/FBgn0037001/FBgn0031771/FBgn0021967/FBgn0030718/FBgn0031021/FBgn0029888/FBgn0266582/FBgn0034576/FBgn0019957/FBgn0001989/FBgn0030853/FBgn0047038/FBgn0031436/FBgn0030292/FBgn0011455/FBgn0025839/FBgn0033570/FBgn0027785/FBgn0035046/FBgn0029868/FBgn0017567/FBgn0039909/FBgn0039689/FBgn0033961/FBgn0002021/FBgn0030605/FBgn0031505/FBgn0032511/FBgn0034645/FBgn0011361/FBgn0031684	ND-75/ND-39/ND-51/ND-PDSW/ND-20/ND-18/ND-ASHI/ND-30/ND-B14.7/ND-42/ND-B17/ND-24/ND-13B/ND-B17.2/CG11752/ND-SGDH/ND-B14.5A/ND-B14/NP15.6/ND-19/ND-B16.6/ND-23/ND-49/CIA30/ND-B15/l(2)37Bb/ND-B18/ND-B14.5B/ND-B22/ND-B12/ND-ACP/ND-13A	32
CC	GO:0031967	organelle envelope	138|1669	470|10471	4.83596e-14	9.18833e-13	FBgn0017566/FBgn0035266/FBgn0026576/FBgn0037146/FBgn0037001/FBgn0026409/FBgn0039827/FBgn0036756/FBgn0031771/FBgn0286818/FBgn0027579/FBgn0014028/FBgn0010397/FBgn0025680/FBgn0042178/FBgn0030966/FBgn0250814/FBgn0019644/FBgn0021967/FBgn0030218/FBgn0038271/FBgn0030718/FBgn0031021/FBgn0028646/FBgn0020235/FBgn0022160/FBgn0029888/FBgn0031713/FBgn0266582/FBgn0034576/FBgn0019830/FBgn0019957/FBgn0021906/FBg…	ND-75/Gk2/Pisd/CG7470/ND-39/Mpcp2/CG1544/Cln3/ND-51/Pdi/mino/SdhB/LamC/cry/Apl/shop/UQCR-C2/ATPsynB/ND-PDSW/CG1628/UQCR-C1/ND-20/ND-18/aralar1/ATPsyngamma/Gpo1/ND-ASHI/Coq6/ND-30/ND-B14.7/colt/ND-42/RFeSP/Hsc70-4/CG8111/SCaMC/Karybeta3/ND-B17/ND-24/Ucp4A/Coq8/CG7772/CG14270/ND-13B/Cyp12a4/ATPsynbeta/ND-B17.2/CG11752/COX4/ND-SGDH/ND-B14.5A/ND-B14/Sec13/CG9396/SREBP/blw/NP15.6/ATPsyndelta/ND-19/Coq…	138
CC	GO:0031975	envelope	138|1669	470|10471	4.83596e-14	9.18833e-13	FBgn0017566/FBgn0035266/FBgn0026576/FBgn0037146/FBgn0037001/FBgn0026409/FBgn0039827/FBgn0036756/FBgn0031771/FBgn0286818/FBgn0027579/FBgn0014028/FBgn0010397/FBgn0025680/FBgn0042178/FBgn0030966/FBgn0250814/FBgn0019644/FBgn0021967/FBgn0030218/FBgn0038271/FBgn0030718/FBgn0031021/FBgn0028646/FBgn0020235/FBgn0022160/FBgn0029888/FBgn0031713/FBgn0266582/FBgn0034576/FBgn0019830/FBgn0019957/FBgn0021906/FBg…	ND-75/Gk2/Pisd/CG7470/ND-39/Mpcp2/CG1544/Cln3/ND-51/Pdi/mino/SdhB/LamC/cry/Apl/shop/UQCR-C2/ATPsynB/ND-PDSW/CG1628/UQCR-C1/ND-20/ND-18/aralar1/ATPsyngamma/Gpo1/ND-ASHI/Coq6/ND-30/ND-B14.7/colt/ND-42/RFeSP/Hsc70-4/CG8111/SCaMC/Karybeta3/ND-B17/ND-24/Ucp4A/Coq8/CG7772/CG14270/ND-13B/Cyp12a4/ATPsynbeta/ND-B17.2/CG11752/COX4/ND-SGDH/ND-B14.5A/ND-B14/Sec13/CG9396/SREBP/blw/NP15.6/ATPsyndelta/ND-19/Coq…	138
CC	GO:0098827	endoplasmic reticulum subcompartment	112|1669	373|10471	2.76418e-12	5.04994e-11	FBgn0031693/FBgn0013772/FBgn0031925/FBgn0015037/FBgn0031694/FBgn0086687/FBgn0032394/FBgn0010053/FBgn0261597/FBgn0005670/FBgn0038194/FBgn0034405/FBgn0036910/FBgn0035344/FBgn0025454/FBgn0034406/FBgn0036992/FBgn0033980/FBgn0033978/FBgn0015039/FBgn0038037/FBgn0038236/FBgn0010383/FBgn0035771/FBgn0002940/FBgn0030367/FBgn0030304/FBgn0014868/FBgn0262801/FBgn0029906/FBgn0032699/FBgn0264294/FBgn0011336/FBg…	Cyp4ac1/Cyp6a8/Cyp4d21/Cyp4p1/Cyp4ac2/Desat1/Hacd1/Jheh1/RpS26/Cyp4d1/Cyp6d5/Jheh2/Cyp305a1/Cyp4d20/Cyp6g1/Jheh3/Hpd/Cyp6a20/Cyp6a23/Cyp9b2/Cyp9f2/Cyp313a1/Cyp18a1/Sec63/ninaE/Cyp311a1/Cyp4g15/Ost48/twr/xit/CG10383/Cyt-b5/Stt3B/Cyp28a5/Sec61alpha/Cyp9h1/Cyp28d2/GAA1/Cyp6a21/Cyp28c1/Spase22-23/CG13978/Cyp6a2/Sac1/Sply/Cyp9b1/Spp/TRAM/KdelR/Gtp-bp/Sec13/PIG-K/SREBP/CG33129/Cyp28d1/SelG/Cnx99A/SsRbe…	112
CC	GO:0005789	endoplasmic reticulum membrane	110|1669	368|10471	5.99691e-12	1.05501e-10	FBgn0031693/FBgn0013772/FBgn0031925/FBgn0015037/FBgn0031694/FBgn0086687/FBgn0032394/FBgn0010053/FBgn0261597/FBgn0005670/FBgn0038194/FBgn0034405/FBgn0036910/FBgn0035344/FBgn0025454/FBgn0034406/FBgn0036992/FBgn0033980/FBgn0033978/FBgn0015039/FBgn0038037/FBgn0038236/FBgn0010383/FBgn0035771/FBgn0030367/FBgn0030304/FBgn0014868/FBgn0262801/FBgn0029906/FBgn0032699/FBgn0264294/FBgn0011336/FBgn0028940/FBg…	Cyp4ac1/Cyp6a8/Cyp4d21/Cyp4p1/Cyp4ac2/Desat1/Hacd1/Jheh1/RpS26/Cyp4d1/Cyp6d5/Jheh2/Cyp305a1/Cyp4d20/Cyp6g1/Jheh3/Hpd/Cyp6a20/Cyp6a23/Cyp9b2/Cyp9f2/Cyp313a1/Cyp18a1/Sec63/Cyp311a1/Cyp4g15/Ost48/twr/xit/CG10383/Cyt-b5/Stt3B/Cyp28a5/Sec61alpha/Cyp9h1/Cyp28d2/GAA1/Cyp6a21/Cyp28c1/Spase22-23/CG13978/Cyp6a2/Sac1/Sply/Cyp9b1/Spp/TRAM/KdelR/Gtp-bp/Sec13/PIG-K/SREBP/CG33129/Cyp28d1/SelG/Cnx99A/SsRbeta/Cal…	110
CC	GO:0042175	nuclear outer membrane-endoplasmic reticulum membrane network	111|1669	375|10471	9.50245e-12	1.61202e-10	FBgn0031693/FBgn0013772/FBgn0031925/FBgn0015037/FBgn0031694/FBgn0086687/FBgn0032394/FBgn0010053/FBgn0261597/FBgn0005670/FBgn0038194/FBgn0034405/FBgn0036910/FBgn0035344/FBgn0025454/FBgn0034406/FBgn0036992/FBgn0033980/FBgn0033978/FBgn0015039/FBgn0038037/FBgn0038236/FBgn0010383/FBgn0035771/FBgn0030367/FBgn0030304/FBgn0014868/FBgn0262801/FBgn0029906/FBgn0032699/FBgn0264294/FBgn0011336/FBgn0028940/FBg…	Cyp4ac1/Cyp6a8/Cyp4d21/Cyp4p1/Cyp4ac2/Desat1/Hacd1/Jheh1/RpS26/Cyp4d1/Cyp6d5/Jheh2/Cyp305a1/Cyp4d20/Cyp6g1/Jheh3/Hpd/Cyp6a20/Cyp6a23/Cyp9b2/Cyp9f2/Cyp313a1/Cyp18a1/Sec63/Cyp311a1/Cyp4g15/Ost48/twr/xit/CG10383/Cyt-b5/Stt3B/Cyp28a5/Sec61alpha/Cyp9h1/Cyp28d2/GAA1/Cyp6a21/Cyp28c1/Spase22-23/CG13978/Cyp6a2/Sac1/Sply/Cyp9b1/Spp/TRAM/KdelR/Gtp-bp/Sec13/PIG-K/SREBP/CG33129/Cyp28d1/SelG/Cnx99A/SsRbeta/Cal…	111
CC	GO:0044432	endoplasmic reticulum part	118|1669	422|10471	1.18643e-10	1.94329e-09	FBgn0031693/FBgn0013772/FBgn0031925/FBgn0015037/FBgn0031694/FBgn0086687/FBgn0032394/FBgn0010053/FBgn0261597/FBgn0005670/FBgn0038194/FBgn0034405/FBgn0036910/FBgn0035344/FBgn0025454/FBgn0034406/FBgn0036992/FBgn0033980/FBgn0033978/FBgn0015039/FBgn0038037/FBgn0002022/FBgn0038236/FBgn0286818/FBgn0010383/FBgn0035771/FBgn0002940/FBgn0030367/FBgn0030304/FBgn0014868/FBgn0262801/FBgn0029906/FBgn0032699/FBg…	Cyp4ac1/Cyp6a8/Cyp4d21/Cyp4p1/Cyp4ac2/Desat1/Hacd1/Jheh1/RpS26/Cyp4d1/Cyp6d5/Jheh2/Cyp305a1/Cyp4d20/Cyp6g1/Jheh3/Hpd/Cyp6a20/Cyp6a23/Cyp9b2/Cyp9f2/Catsup/Cyp313a1/Pdi/Cyp18a1/Sec63/ninaE/Cyp311a1/Cyp4g15/Ost48/twr/xit/CG10383/Cyt-b5/Stt3B/Cyp28a5/Sec61alpha/Cyp9h1/Cyp28d2/GAA1/Cyp6a21/Cyp28c1/CG7484/Spase22-23/CG13978/Cyp6a2/Sac1/Sply/Cyp9b1/Spp/TRAM/KdelR/Gtp-bp/Sec13/PIG-K/SREBP/CG33129/Cyp28d1…	118
CC	GO:0070993	translation preinitiation complex	16|1669	21|10471	1.48674e-09	2.35401e-08	FBgn0040227/FBgn0029629/FBgn0033902/FBgn0263740/FBgn0034654/FBgn0037270/FBgn0034258/FBgn0261609/FBgn0025582/FBgn0015834/FBgn0022023/FBgn0034237/FBgn0037249/FBgn0036258/FBgn0004926/FBgn0035423	eIF3d1/eIF3g1/eIF3m/eIF2gamma/eIF3k/eIF3f1/eIF3c/eIF2alpha/eIF3e/eIF3i/eIF3h/eIF3b/eIF3a/eIF3l/eIF2beta/eIF1	16
CC	GO:0016282	eukaryotic 43S preinitiation complex	15|1669	20|10471	7.18312e-09	1.10064e-07	FBgn0040227/FBgn0029629/FBgn0033902/FBgn0263740/FBgn0034654/FBgn0037270/FBgn0034258/FBgn0025582/FBgn0015834/FBgn0022023/FBgn0034237/FBgn0037249/FBgn0036258/FBgn0004926/FBgn0035423	eIF3d1/eIF3g1/eIF3m/eIF2gamma/eIF3k/eIF3f1/eIF3c/eIF3e/eIF3i/eIF3h/eIF3b/eIF3a/eIF3l/eIF2beta/eIF1	15
CC	GO:0005852	eukaryotic translation initiation factor 3 complex	13|1669	17|10471	5.1956e-08	7.47851e-07	FBgn0040227/FBgn0029629/FBgn0033902/FBgn0034654/FBgn0037270/FBgn0034258/FBgn0086706/FBgn0025582/FBgn0015834/FBgn0022023/FBgn0034237/FBgn0037249/FBgn0036258	eIF3d1/eIF3g1/eIF3m/eIF3k/eIF3f1/eIF3c/pix/eIF3e/eIF3i/eIF3h/eIF3b/eIF3a/eIF3l	13
CC	GO:0033290	eukaryotic 48S preinitiation complex	13|1669	17|10471	5.1956e-08	7.47851e-07	FBgn0040227/FBgn0029629/FBgn0033902/FBgn0034654/FBgn0037270/FBgn0034258/FBgn0261609/FBgn0025582/FBgn0015834/FBgn0022023/FBgn0034237/FBgn0037249/FBgn0036258	eIF3d1/eIF3g1/eIF3m/eIF3k/eIF3f1/eIF3c/eIF2alpha/eIF3e/eIF3i/eIF3h/eIF3b/eIF3a/eIF3l	13
CC	GO:0000313	organellar ribosome	32|1669	78|10471	9.45975e-08	1.28382e-06	FBgn0037529/FBgn0040666/FBgn0039555/FBgn0034727/FBgn0263863/FBgn0032053/FBgn0030433/FBgn0035534/FBgn0036135/FBgn0036557/FBgn0037892/FBgn0001995/FBgn0023519/FBgn0035272/FBgn0044030/FBgn0035374/FBgn0037330/FBgn0030572/FBgn0033480/FBgn0034001/FBgn0030686/FBgn0040389/FBgn0031231/FBgn0053002/FBgn0285951/FBgn0036774/FBgn0014023/FBgn0034361/FBgn0042112/FBgn0031639/FBgn0037566/FBgn0039835	mRpS9/CG12848/mRpS22/mRpS29/mRpL45/mRpL51/mRpL49/mRpS6/mRpL2/mRpS31/mRpL40/mRpL4/mRpL16/mRpL46/mRpS14/mRpS35/mRpL44/mRpS25/mRpL42/mRpL41/mRpL3/mRpL14/mRpL10/mRpL27/mRpS34/mRpS26/mRpL47/mRpS28/mRpL36/mRpS2/mRpL1/mRpL32	32
CC	GO:0005761	mitochondrial ribosome	32|1669	78|10471	9.45975e-08	1.28382e-06	FBgn0037529/FBgn0040666/FBgn0039555/FBgn0034727/FBgn0263863/FBgn0032053/FBgn0030433/FBgn0035534/FBgn0036135/FBgn0036557/FBgn0037892/FBgn0001995/FBgn0023519/FBgn0035272/FBgn0044030/FBgn0035374/FBgn0037330/FBgn0030572/FBgn0033480/FBgn0034001/FBgn0030686/FBgn0040389/FBgn0031231/FBgn0053002/FBgn0285951/FBgn0036774/FBgn0014023/FBgn0034361/FBgn0042112/FBgn0031639/FBgn0037566/FBgn0039835	mRpS9/CG12848/mRpS22/mRpS29/mRpL45/mRpL51/mRpL49/mRpS6/mRpL2/mRpS31/mRpL40/mRpL4/mRpL16/mRpL46/mRpS14/mRpS35/mRpL44/mRpS25/mRpL42/mRpL41/mRpL3/mRpL14/mRpL10/mRpL27/mRpS34/mRpS26/mRpL47/mRpS28/mRpL36/mRpS2/mRpL1/mRpL32	32
CC	GO:0005753	mitochondrial proton-transporting ATP synthase complex	15|1669	24|10471	3.19668e-07	4.10385e-06	FBgn0019644/FBgn0020235/FBgn0010217/FBgn0011211/FBgn0028342/FBgn0016119/FBgn0016691/FBgn0039830/FBgn0035032/FBgn0016120/FBgn0034081/FBgn0014391/FBgn0010612/FBgn0083167/FBgn0031108	ATPsynB/ATPsyngamma/ATPsynbeta/blw/ATPsyndelta/ATPsynCF6/ATPsynO/ATPsynC/ATPsynF/ATPsynD/CG10731/sun/ATPsynG/Neb-cGP/CG15459	15
CC	GO:0045259	proton-transporting ATP synthase complex	15|1669	24|10471	3.19668e-07	4.10385e-06	FBgn0019644/FBgn0020235/FBgn0010217/FBgn0011211/FBgn0028342/FBgn0016119/FBgn0016691/FBgn0039830/FBgn0035032/FBgn0016120/FBgn0034081/FBgn0014391/FBgn0010612/FBgn0083167/FBgn0031108	ATPsynB/ATPsyngamma/ATPsynbeta/blw/ATPsyndelta/ATPsynCF6/ATPsynO/ATPsynC/ATPsynF/ATPsynD/CG10731/sun/ATPsynG/Neb-cGP/CG15459	15
CC	GO:0005791	rough endoplasmic reticulum	14|1669	22|10471	5.82918e-07	7.28647e-06	FBgn0261597/FBgn0033912/FBgn0286818/FBgn0035771/FBgn0002940/FBgn0015521/FBgn0086357/FBgn0040340/FBgn0010391/FBgn0261599/FBgn0010638/FBgn0267972/FBgn0031049/FBgn0031544	RpS26/RpS23/Pdi/Sec63/ninaE/RpS21/Sec61alpha/TRAM/Gtp-bp/RpS29/Sec61beta/Der-1/Sec61gamma/CG17593	14
CC	GO:0005777	peroxisome	35|1669	102|10471	3.7238e-06	4.42201e-05	FBgn0033543/FBgn0262782/FBgn0034629/FBgn0031860/FBgn0033464/FBgn0001124/FBgn0023516/FBgn0061356/FBgn0263120/FBgn0032881/FBgn0023507/FBgn0030731/FBgn0035588/FBgn0003462/FBgn0038349/FBgn0031703/FBgn0029969/FBgn0039156/FBgn0035203/FBgn0027572/FBgn0032061/FBgn0032715/FBgn0043792/FBgn0053474/FBgn0035922/FBgn0014031/FBgn0032407/FBgn0031813/FBgn0039537/FBgn0003308/FBgn0013563/FBgn0035233/FBgn0030519/FBg…	CG12338/Mdh1/Acox57D-d/CG11236/CG1441/Got1/Pex5/CG18003/Acsl/Amacr/D2hgdh/Mfe2/CG10672/Sod1/AOX3/CG12512/CG10932/CG6178/CG9149/CG5009/CG9314/CG17597/CG30427/CG33474/Pex7/Spat/Pex19/CG9527/CG5590/ry/Pex1/Pex10/CG11151/Hmgcl/PMP34	35
CC	GO:0042579	microbody	35|1669	102|10471	3.7238e-06	4.42201e-05	FBgn0033543/FBgn0262782/FBgn0034629/FBgn0031860/FBgn0033464/FBgn0001124/FBgn0023516/FBgn0061356/FBgn0263120/FBgn0032881/FBgn0023507/FBgn0030731/FBgn0035588/FBgn0003462/FBgn0038349/FBgn0031703/FBgn0029969/FBgn0039156/FBgn0035203/FBgn0027572/FBgn0032061/FBgn0032715/FBgn0043792/FBgn0053474/FBgn0035922/FBgn0014031/FBgn0032407/FBgn0031813/FBgn0039537/FBgn0003308/FBgn0013563/FBgn0035233/FBgn0030519/FBg…	CG12338/Mdh1/Acox57D-d/CG11236/CG1441/Got1/Pex5/CG18003/Acsl/Amacr/D2hgdh/Mfe2/CG10672/Sod1/AOX3/CG12512/CG10932/CG6178/CG9149/CG5009/CG9314/CG17597/CG30427/CG33474/Pex7/Spat/Pex19/CG9527/CG5590/ry/Pex1/Pex10/CG11151/Hmgcl/PMP34	35
CC	GO:0045239	tricarboxylic acid cycle enzyme complex	10|1669	15|10471	1.42986e-05	0.000165654	FBgn0039827/FBgn0037891/FBgn0037709/FBgn0286222/FBgn0004888/FBgn0037643/FBgn0030612/FBgn0036762/FBgn0010352/FBgn0039993	CG1544/CG5214/CG8199/Fum1/Scsalpha1/ScsbetaA/CG5599/CG7430/Nc73EF/CG17691	10
CC	GO:0070069	cytochrome complex	14|1669	27|10471	1.65515e-05	0.00018719	FBgn0250814/FBgn0038271/FBgn0021906/FBgn0032833/FBgn0031066/FBgn0040529/FBgn0019624/FBgn0035600/FBgn0032222/FBgn0034877/FBgn0036728/FBgn0031830/FBgn0263911/FBgn0040773	UQCR-C2/UQCR-C1/RFeSP/COX4/COX6B/COX7A/COX5A/Cyt-c1/CG5037/levy/UQCR-Q/COX5B/COX8/COX7C	14
CC	GO:0000315	organellar large ribosomal subunit	19|1669	49|10471	9.59144e-05	0.00103544	FBgn0263863/FBgn0032053/FBgn0030433/FBgn0036135/FBgn0037892/FBgn0001995/FBgn0023519/FBgn0035272/FBgn0037330/FBgn0033480/FBgn0034001/FBgn0030686/FBgn0040389/FBgn0031231/FBgn0053002/FBgn0014023/FBgn0042112/FBgn0037566/FBgn0039835	mRpL45/mRpL51/mRpL49/mRpL2/mRpL40/mRpL4/mRpL16/mRpL46/mRpL44/mRpL42/mRpL41/mRpL3/mRpL14/mRpL10/mRpL27/mRpL47/mRpL36/mRpL1/mRpL32	19
CC	GO:0005762	mitochondrial large ribosomal subunit	19|1669	49|10471	9.59144e-05	0.00103544	FBgn0263863/FBgn0032053/FBgn0030433/FBgn0036135/FBgn0037892/FBgn0001995/FBgn0023519/FBgn0035272/FBgn0037330/FBgn0033480/FBgn0034001/FBgn0030686/FBgn0040389/FBgn0031231/FBgn0053002/FBgn0014023/FBgn0042112/FBgn0037566/FBgn0039835	mRpL45/mRpL51/mRpL49/mRpL2/mRpL40/mRpL4/mRpL16/mRpL46/mRpL44/mRpL42/mRpL41/mRpL3/mRpL14/mRpL10/mRpL27/mRpL47/mRpL36/mRpL1/mRpL32	19
CC	GO:0000314	organellar small ribosomal subunit	14|1669	31|10471	0.000116386	0.00120182	FBgn0037529/FBgn0039555/FBgn0034727/FBgn0035534/FBgn0036557/FBgn0044030/FBgn0035374/FBgn0030572/FBgn0033480/FBgn0030686/FBgn0285951/FBgn0036774/FBgn0034361/FBgn0031639	mRpS9/mRpS22/mRpS29/mRpS6/mRpS31/mRpS14/mRpS35/mRpS25/mRpL42/mRpL3/mRpS34/mRpS26/mRpS28/mRpS2	14
CC	GO:0005763	mitochondrial small ribosomal subunit	14|1669	31|10471	0.000116386	0.00120182	FBgn0037529/FBgn0039555/FBgn0034727/FBgn0035534/FBgn0036557/FBgn0044030/FBgn0035374/FBgn0030572/FBgn0033480/FBgn0030686/FBgn0285951/FBgn0036774/FBgn0034361/FBgn0031639	mRpS9/mRpS22/mRpS29/mRpS6/mRpS31/mRpS14/mRpS35/mRpS25/mRpL42/mRpL3/mRpS34/mRpS26/mRpS28/mRpS2	14
CC	GO:0016469	proton-transporting two-sector ATPase complex	20|1669	54|10471	0.000133922	0.00135347	FBgn0019644/FBgn0020235/FBgn0263598/FBgn0028670/FBgn0010217/FBgn0051030/FBgn0011211/FBgn0028342/FBgn0016119/FBgn0016691/FBgn0039830/FBgn0035032/FBgn0016120/FBgn0034081/FBgn0014391/FBgn0010612/FBgn0037671/FBgn0022097/FBgn0083167/FBgn0031108	ATPsynB/ATPsyngamma/Vha68-2/Vha100-2/ATPsynbeta/CG31030/blw/ATPsyndelta/ATPsynCF6/ATPsynO/ATPsynC/ATPsynF/ATPsynD/CG10731/sun/ATPsynG/ATP6AP2/Vha36-1/Neb-cGP/CG15459	20
CC	GO:0030867	rough endoplasmic reticulum membrane	8|1669	13|10471	0.000247923	0.00245341	FBgn0261597/FBgn0035771/FBgn0086357/FBgn0010391/FBgn0010638/FBgn0267972/FBgn0031049/FBgn0031544	RpS26/Sec63/Sec61alpha/Gtp-bp/Sec61beta/Der-1/Sec61gamma/CG17593	8
CC	GO:0000276	mitochondrial proton-transporting ATP synthase complex, coupling factor F(o)	8|1669	14|10471	0.000497705	0.0047282	FBgn0019644/FBgn0016119/FBgn0016691/FBgn0039830/FBgn0035032/FBgn0016120/FBgn0034081/FBgn0010612	ATPsynB/ATPsynCF6/ATPsynO/ATPsynC/ATPsynF/ATPsynD/CG10731/ATPsynG	8
CC	GO:0045263	proton-transporting ATP synthase complex, coupling factor F(o)	8|1669	14|10471	0.000497705	0.0047282	FBgn0019644/FBgn0016119/FBgn0016691/FBgn0039830/FBgn0035032/FBgn0016120/FBgn0034081/FBgn0010612	ATPsynB/ATPsynCF6/ATPsynO/ATPsynC/ATPsynF/ATPsynD/CG10731/ATPsynG	8
CC	GO:0045277	respiratory chain complex IV	8|1669	15|10471	0.000917917	0.00854923	FBgn0032833/FBgn0031066/FBgn0040529/FBgn0019624/FBgn0034877/FBgn0031830/FBgn0263911/FBgn0040773	COX4/COX6B/COX7A/COX5A/levy/COX5B/COX8/COX7C	8
CC	GO:0033178	proton-transporting two-sector ATPase complex, catalytic domain	10|1669	22|10471	0.00104964	0.00958804	FBgn0020235/FBgn0263598/FBgn0010217/FBgn0051030/FBgn0011211/FBgn0028342/FBgn0016119/FBgn0016691/FBgn0014391/FBgn0022097	ATPsyngamma/Vha68-2/ATPsynbeta/CG31030/blw/ATPsyndelta/ATPsynCF6/ATPsynO/sun/Vha36-1	10
CC	GO:0005578	proteinaceous extracellular matrix	10|1669	23|10471	0.00159418	0.013768	FBgn0003137/FBgn0262169/FBgn0050203/FBgn0026403/FBgn0011722/FBgn0001114/FBgn0016075/FBgn0002526/FBgn0000299/FBgn0050046	Ppn/magu/CG30203/Ndg/Tig/Glt/vkg/LanA/Col4a1/CG30046	10
CC	GO:0005604	basement membrane	10|1669	23|10471	0.00159418	0.013768	FBgn0003137/FBgn0262169/FBgn0050203/FBgn0026403/FBgn0011722/FBgn0001114/FBgn0016075/FBgn0002526/FBgn0000299/FBgn0050046	Ppn/magu/CG30203/Ndg/Tig/Glt/vkg/LanA/Col4a1/CG30046	10
CC	GO:0044420	extracellular matrix component	10|1669	23|10471	0.00159418	0.013768	FBgn0003137/FBgn0262169/FBgn0050203/FBgn0026403/FBgn0011722/FBgn0001114/FBgn0016075/FBgn0002526/FBgn0000299/FBgn0050046	Ppn/magu/CG30203/Ndg/Tig/Glt/vkg/LanA/Col4a1/CG30046	10
CC	GO:0005751	mitochondrial respiratory chain complex IV	7|1669	14|10471	0.0031416	0.0266475	FBgn0032833/FBgn0031066/FBgn0040529/FBgn0019624/FBgn0034877/FBgn0031830/FBgn0040773	COX4/COX6B/COX7A/COX5A/levy/COX5B/COX7C	7
MF	GO:0003735	structural constituent of ribosome	115|1689	171|10349	5.72284e-51	3.65117e-48	FBgn0261592/FBgn0000100/FBgn0003517/FBgn0010412/FBgn0005593/FBgn0029785/FBgn0014026/FBgn0039359/FBgn0019936/FBgn0261597/FBgn0010409/FBgn0002626/FBgn0020910/FBgn0026372/FBgn0285950/FBgn0035753/FBgn0039757/FBgn0002590/FBgn0037351/FBgn0002593/FBgn0035422/FBgn0003279/FBgn0015756/FBgn0004867/FBgn0024733/FBgn0010265/FBgn0039857/FBgn0010198/FBgn0011284/FBgn0015288/FBgn0086710/FBgn0039713/FBgn0261596/FBg…	RpS6/RpLP0/sta/RpS19a/RpL7/RpL35/RpL7A/RpL27/RpS20/RpS26/RpL18A/RpL32/RpL3/RpL23A/RpL19/RpL18/RpS7/RpS5a/RpL13A/RpLP1/RpL28/RpL4/RpL9/RpS2/RpL10/RpS13/RpL6/RpS15Aa/RpS4/RpL22/RpL30/RpS8/RpS24/RpL37a/RpS27/RpL31/RpS23/RpL35A/RpL14/RpL10Ab/RpL12/RpL8/RpL27A/RpS11/RpS27A/RpL34a/RpL17/RpS18/RpS14b/RpS15/RpS3/RpS16/RpL26/RpL40/mRpS9/RpLP2/RpL11/RpS21/RpS12/RpS17/RpL24/RpS9/RpS10b/RpL37A/RpL13/RpL34b/R…	115
MF	GO:0048037	cofactor binding	152|1689	385|10349	9.18842e-29	2.9311e-26	FBgn0031693/FBgn0013772/FBgn0030594/FBgn0031925/FBgn0032652/FBgn0003965/FBgn0015037/FBgn0031694/FBgn0017566/FBgn0005670/FBgn0029648/FBgn0038194/FBgn0036910/FBgn0035344/FBgn0283427/FBgn0041194/FBgn0033543/FBgn0035515/FBgn0025454/FBgn0024957/FBgn0087002/FBgn0037001/FBgn0037801/FBgn0033980/FBgn0033978/FBgn0039827/FBgn0015039/FBgn0038037/FBgn0035906/FBgn0034629/FBgn0038236/FBgn0010516/FBgn0031860/FBg…	Cyp4ac1/Cyp6a8/fiz/Cyp4d21/CG6870/v/Cyp4p1/Cyp4ac2/ND-75/Cyp4d1/CG3603/Cyp6d5/Cyp305a1/Cyp4d20/FASN1/Prat2/CG12338/CG14997/Cyp6g1/Irp-1B/apolpp/ND-39/CG3999/Cyp6a20/Cyp6a23/CG1544/Cyp9b2/Cyp9f2/GstO2/Acox57D-d/Cyp313a1/wal/CG11236/Cbs/ND-51/CG10165/CG9547/Cyp18a1/SdhB/PCB/Cyt-b5-r/cry/Acbp2/Shmt/Cyp311a1/Got1/Gabat/CG4078/CG9519/shop/Cyp4g15/Oat/CG8036/ND-20/Gapdh1/Got2/CG6287/Gnmt/CG5946/Cyt-b5/…	152
MF	GO:0005198	structural molecule activity	153|1689	462|10349	7.55799e-20	1.60733e-17	FBgn0261592/FBgn0000100/FBgn0003517/FBgn0010412/FBgn0005593/FBgn0029785/FBgn0014026/FBgn0039359/FBgn0019936/FBgn0003137/FBgn0261597/FBgn0010409/FBgn0002626/FBgn0020910/FBgn0026372/FBgn0285950/FBgn0040074/FBgn0035753/FBgn0039757/FBgn0002590/FBgn0037351/FBgn0002593/FBgn0035422/FBgn0003279/FBgn0042119/FBgn0015756/FBgn0004867/FBgn0052029/FBgn0024733/FBgn0010265/FBgn0039857/FBgn0010198/FBgn0011284/FBg…	RpS6/RpLP0/sta/RpS19a/RpL7/RpL35/RpL7A/RpL27/RpS20/Ppn/RpS26/RpL18A/RpL32/RpL3/RpL23A/RpL19/retinin/RpL18/RpS7/RpS5a/RpL13A/RpLP1/RpL28/RpL4/Cpr65Au/RpL9/RpS2/Cpr66D/RpL10/RpS13/RpL6/RpS15Aa/RpS4/RpL22/RpL30/RpS8/Act88F/RpS24/RpL37a/RpS27/RpL31/RpS23/RpL35A/RpL14/RpL10Ab/RpL12/RpL8/RpL27A/RpS11/RpS27A/RpL34a/RpL17/RpS18/RpS14b/RpS15/RpS3/RpS16/Cpr49Af/RpL26/RpL40/LamC/mRpS9/RpLP2/RpL11/RpS21/RpS1…	153
MF	GO:0016614	oxidoreductase activity, acting on CH-OH group of donors	56|1689	121|10349	8.49304e-15	1.35464e-12	FBgn0039040/FBgn0033204/FBgn0030594/FBgn0030073/FBgn0029648/FBgn0038946/FBgn0031775/FBgn0283427/FBgn0262782/FBgn0038878/FBgn0024289/FBgn0027552/FBgn0030968/FBgn0036290/FBgn0039043/FBgn0034500/FBgn0033101/FBgn0051548/FBgn0033949/FBgn0030589/FBgn0032350/FBgn0022160/FBgn0040349/FBgn0050495/FBgn0033190/FBgn0004654/FBgn0263830/FBgn0262559/FBgn0051673/FBgn0061356/FBgn0023507/FBgn0030731/FBgn0002719/FBg…	CG13833/CG2065/fiz/CG10962/CG3603/rdhB/CG9150/FASN1/Mdh1/CG3301/Sodh-1/CG10863/CG7322/CG10638/CG17121/CG11200/CG9436/CG31548/Had2/CG9519/CG6287/Gpo1/CG3699/CG30495/Gpo2/Pgd/CG40486/Mdh2/CG31673/CG18003/D2hgdh/Mfe2/Men/sni/CG10672/CG12116/Ldsdh1/CG5955/naz/CG2767/CG4842/CG15093/L2HGDH/Arr2/Zw/CG7724/scu/Pdh/CG9331/Idh3b/ninaG/CG31549/CG9522/Sodh-2/CG1236/Fdh	56
MF	GO:0050662	coenzyme binding	74|1689	188|10349	1.9268e-14	2.45859e-12	FBgn0030594/FBgn0033543/FBgn0035515/FBgn0037001/FBgn0037801/FBgn0039827/FBgn0034629/FBgn0010516/FBgn0031860/FBgn0031148/FBgn0031771/FBgn0031824/FBgn0027580/FBgn0025680/FBgn0010387/FBgn0029823/FBgn0001124/FBgn0036927/FBgn0030589/FBgn0030966/FBgn0022774/FBgn0037607/FBgn0001091/FBgn0001125/FBgn0032350/FBgn0038074/FBgn0036211/FBgn0031713/FBgn0004654/FBgn0051673/FBgn0061356/FBgn0037999/FBgn0036208/FBg…	fiz/CG12338/CG14997/ND-39/CG3999/CG1544/Acox57D-d/wal/CG11236/Cbs/ND-51/CG9547/PCB/cry/Acbp2/Shmt/Got1/Gabat/CG9519/shop/Oat/CG8036/Gapdh1/Got2/CG6287/Gnmt/CG5946/Coq6/Pgd/CG31673/CG18003/CG4860/CG10361/Kyat/D2hgdh/Marc/GlyP/Men/CG17896/Sply/Alas/CG5955/Arc42/Trxr-1/su(r)/Egm/AOX3/CG5599/CG8814/CG15093/CG4199/CG3902/CG7430/ND-49/Zw/SdhA/Acbp1/Nc73EF/Dhpr/CG5009/Fmo-1/Eip55E/CG9331/CG4338/ninaG/Dh…	74
MF	GO:0016616	oxidoreductase activity, acting on the CH-OH group of donors, NAD or NADP as acceptor	49|1689	102|10349	6.75759e-14	7.18557e-12	FBgn0039040/FBgn0033204/FBgn0030073/FBgn0029648/FBgn0038946/FBgn0031775/FBgn0283427/FBgn0262782/FBgn0038878/FBgn0024289/FBgn0027552/FBgn0030968/FBgn0036290/FBgn0039043/FBgn0034500/FBgn0033101/FBgn0051548/FBgn0033949/FBgn0032350/FBgn0022160/FBgn0040349/FBgn0050495/FBgn0033190/FBgn0004654/FBgn0263830/FBgn0262559/FBgn0051673/FBgn0030731/FBgn0002719/FBgn0030026/FBgn0035588/FBgn0030041/FBgn0029994/FBg…	CG13833/CG2065/CG10962/CG3603/rdhB/CG9150/FASN1/Mdh1/CG3301/Sodh-1/CG10863/CG7322/CG10638/CG17121/CG11200/CG9436/CG31548/Had2/CG6287/Gpo1/CG3699/CG30495/Gpo2/Pgd/CG40486/Mdh2/CG31673/Mfe2/Men/sni/CG10672/CG12116/Ldsdh1/CG5955/naz/CG2767/CG4842/CG15093/Arr2/Zw/CG7724/scu/Pdh/CG9331/Idh3b/CG31549/Sodh-2/CG1236/Fdh	49
MF	GO:0003954	NADH dehydrogenase activity	25|1689	38|10349	1.09003e-11	9.93481e-10	FBgn0017566/FBgn0037001/FBgn0031771/FBgn0021967/FBgn0030718/FBgn0031021/FBgn0029888/FBgn0266582/FBgn0019957/FBgn0001989/FBgn0030853/FBgn0047038/FBgn0031436/FBgn0011455/FBgn0025839/FBgn0033570/FBgn0035046/FBgn0029868/FBgn0017567/FBgn0039909/FBgn0033961/FBgn0030605/FBgn0031505/FBgn0032511/FBgn0034645	ND-75/ND-39/ND-51/ND-PDSW/ND-20/ND-18/ND-ASHI/ND-30/ND-42/ND-B17/ND-24/ND-13B/ND-B17.2/ND-SGDH/ND-B14.5A/ND-B14/ND-19/ND-B16.6/ND-23/ND-49/ND-B15/ND-B18/ND-B14.5B/ND-B22/ND-B12	25
MF	GO:0020037	heme binding	54|1689	134|10349	2.30288e-11	1.83654e-09	FBgn0031693/FBgn0013772/FBgn0031925/FBgn0032652/FBgn0003965/FBgn0015037/FBgn0031694/FBgn0005670/FBgn0038194/FBgn0036910/FBgn0035344/FBgn0025454/FBgn0087002/FBgn0033980/FBgn0033978/FBgn0015039/FBgn0038037/FBgn0038236/FBgn0032801/FBgn0010383/FBgn0000406/FBgn0030367/FBgn0030966/FBgn0030304/FBgn0264294/FBgn0028940/FBgn0033775/FBgn0031688/FBgn0033981/FBgn0030339/FBgn0000473/FBgn0029854/FBgn0038681/FBg…	Cyp4ac1/Cyp6a8/Cyp4d21/CG6870/v/Cyp4p1/Cyp4ac2/Cyp4d1/Cyp6d5/Cyp305a1/Cyp4d20/Cyp6g1/apolpp/Cyp6a20/Cyp6a23/Cyp9b2/Cyp9f2/Cyp313a1/CG10165/Cyp18a1/Cyt-b5-r/Cyp311a1/shop/Cyp4g15/Cyt-b5/Cyp28a5/Cyp9h1/Cyp28d2/Cyp6a21/Cyp28c1/Cyp6a2/CG3566/Cyp12a4/Cyp9b1/glob1/Cyp28d1/SdhC/Cyp12c1/Cyp6t3/Cyp312a1/Cyp12e1/SdhD/Cyt-c1/Cyp4e2/CG9314/Cyp6t1/Cyp4g1/Cyp4e1/phm/Cyp6a13/Pxn/Cyp6g2/Cyp12b2/Cyp6a22	54
MF	GO:0046906	tetrapyrrole binding	54|1689	135|10349	3.23906e-11	2.29613e-09	FBgn0031693/FBgn0013772/FBgn0031925/FBgn0032652/FBgn0003965/FBgn0015037/FBgn0031694/FBgn0005670/FBgn0038194/FBgn0036910/FBgn0035344/FBgn0025454/FBgn0087002/FBgn0033980/FBgn0033978/FBgn0015039/FBgn0038037/FBgn0038236/FBgn0032801/FBgn0010383/FBgn0000406/FBgn0030367/FBgn0030966/FBgn0030304/FBgn0264294/FBgn0028940/FBgn0033775/FBgn0031688/FBgn0033981/FBgn0030339/FBgn0000473/FBgn0029854/FBgn0038681/FBg…	Cyp4ac1/Cyp6a8/Cyp4d21/CG6870/v/Cyp4p1/Cyp4ac2/Cyp4d1/Cyp6d5/Cyp305a1/Cyp4d20/Cyp6g1/apolpp/Cyp6a20/Cyp6a23/Cyp9b2/Cyp9f2/Cyp313a1/CG10165/Cyp18a1/Cyt-b5-r/Cyp311a1/shop/Cyp4g15/Cyt-b5/Cyp28a5/Cyp9h1/Cyp28d2/Cyp6a21/Cyp28c1/Cyp6a2/CG3566/Cyp12a4/Cyp9b1/glob1/Cyp28d1/SdhC/Cyp12c1/Cyp6t3/Cyp312a1/Cyp12e1/SdhD/Cyt-c1/Cyp4e2/CG9314/Cyp6t1/Cyp4g1/Cyp4e1/phm/Cyp6a13/Pxn/Cyp6g2/Cyp12b2/Cyp6a22	54
MF	GO:0016651	oxidoreductase activity, acting on NAD(P)H	33|1689	63|10349	4.33243e-11	2.76409e-09	FBgn0017566/FBgn0037001/FBgn0030968/FBgn0031771/FBgn0021967/FBgn0030718/FBgn0031021/FBgn0036211/FBgn0029888/FBgn0266582/FBgn0019957/FBgn0001989/FBgn0030853/FBgn0040396/FBgn0047038/FBgn0035588/FBgn0031436/FBgn0011455/FBgn0025839/FBgn0033570/FBgn0035046/FBgn0020653/FBgn0029868/FBgn0017567/FBgn0036762/FBgn0039909/FBgn0033961/FBgn0030605/FBgn0036820/FBgn0031505/FBgn0032511/FBgn0034645/FBgn0011768	ND-75/ND-39/CG7322/ND-51/ND-PDSW/ND-20/ND-18/CG5946/ND-ASHI/ND-30/ND-42/ND-B17/ND-24/CG3939/ND-13B/CG10672/ND-B17.2/ND-SGDH/ND-B14.5A/ND-B14/ND-19/Trxr-1/ND-B16.6/ND-23/CG7430/ND-49/ND-B15/ND-B18/Grx1/ND-B14.5B/ND-B22/ND-B12/Fdh	33
MF	GO:0005506	iron ion binding	55|1689	145|10349	2.3724e-10	1.37599e-08	FBgn0031693/FBgn0036262/FBgn0013772/FBgn0031925/FBgn0015037/FBgn0031694/FBgn0086687/FBgn0005670/FBgn0038194/FBgn0036910/FBgn0035344/FBgn0025454/FBgn0036299/FBgn0033980/FBgn0033978/FBgn0015039/FBgn0038037/FBgn0038236/FBgn0052068/FBgn0010383/FBgn0030367/FBgn0038795/FBgn0030304/FBgn0086706/FBgn0001208/FBgn0028940/FBgn0033775/FBgn0031688/FBgn0033981/FBgn0030339/FBgn0000473/FBgn0038681/FBgn0015038/FBg…	Cyp4ac1/CG6910/Cyp6a8/Cyp4d21/Cyp4p1/Cyp4ac2/Desat1/Cyp4d1/Cyp6d5/Cyp305a1/Cyp4d20/Cyp6g1/Tsf2/Cyp6a20/Cyp6a23/Cyp9b2/Cyp9f2/Cyp313a1/Adi1/Cyp18a1/Cyp311a1/CG4335/Cyp4g15/pix/Hn/Cyp28a5/Cyp9h1/Cyp28d2/Cyp6a21/Cyp28c1/Cyp6a2/Cyp12a4/Cyp9b1/AOX3/glob1/Cyp28d1/Cyp12c1/Cyp6t3/Cyp312a1/Cyp12e1/Cyp4e2/Cyp6t1/Cyp4g1/Cyp4e1/phm/CG9747/Cyp6a13/fh/ry/Cyp6g2/Cyp12b2/CG30022/CG32857/Cyp6a22/CG11828	55
MF	GO:0004497	monooxygenase activity	45|1689	111|10349	8.47126e-10	4.50389e-08	FBgn0031693/FBgn0013772/FBgn0031925/FBgn0015037/FBgn0031694/FBgn0005670/FBgn0038194/FBgn0036910/FBgn0035344/FBgn0025454/FBgn0033980/FBgn0033978/FBgn0015039/FBgn0038037/FBgn0038236/FBgn0010383/FBgn0030367/FBgn0030304/FBgn0001208/FBgn0031713/FBgn0028940/FBgn0033775/FBgn0031688/FBgn0033981/FBgn0030339/FBgn0000473/FBgn0038681/FBgn0015038/FBgn0029502/FBgn0031689/FBgn0036806/FBgn0033697/FBgn0036778/FBg…	Cyp4ac1/Cyp6a8/Cyp4d21/Cyp4p1/Cyp4ac2/Cyp4d1/Cyp6d5/Cyp305a1/Cyp4d20/Cyp6g1/Cyp6a20/Cyp6a23/Cyp9b2/Cyp9f2/Cyp313a1/Cyp18a1/Cyp311a1/Cyp4g15/Hn/Coq6/Cyp28a5/Cyp9h1/Cyp28d2/Cyp6a21/Cyp28c1/Cyp6a2/Cyp12a4/Cyp9b1/Coq7/Cyp28d1/Cyp12c1/Cyp6t3/Cyp312a1/Cyp12e1/Cyp4e2/Fmo-1/Cyp6t1/Cyp4g1/Cyp4e1/phm/Cyp6a13/ninaB/Cyp6g2/Cyp12b2/Cyp6a22	45
MF	GO:0009055	electron transfer activity	33|1689	69|10349	9.68484e-10	4.75302e-08	FBgn0013772/FBgn0032652/FBgn0017566/FBgn0039697/FBgn0010516/FBgn0014028/FBgn0250814/FBgn0038271/FBgn0264294/FBgn0021906/FBgn0029854/FBgn0031436/FBgn0032833/FBgn0020653/FBgn0038349/FBgn0037873/FBgn0031066/FBgn0040529/FBgn0019624/FBgn0036762/FBgn0261439/FBgn0035600/FBgn0032222/FBgn0030584/FBgn0036820/FBgn0034877/FBgn0036728/FBgn0031830/FBgn0263911/FBgn0003308/FBgn0040773/FBgn0035529/FBgn0032509	Cyp6a8/CG6870/ND-75/CG7834/wal/SdhB/UQCR-C2/UQCR-C1/Cyt-b5/RFeSP/CG3566/ND-B17.2/COX4/Trxr-1/AOX3/SdhC/COX6B/COX7A/COX5A/CG7430/SdhA/Cyt-c1/CG5037/CG14407/Grx1/levy/UQCR-Q/COX5B/COX8/ry/COX7C/Fdx2/CG6523	33
MF	GO:0016655	oxidoreductase activity, acting on NAD(P)H, quinone or similar compound as acceptor	20|1689	31|10349	2.21046e-09	1.00734e-07	FBgn0017566/FBgn0030968/FBgn0031771/FBgn0021967/FBgn0030718/FBgn0031021/FBgn0029888/FBgn0266582/FBgn0019957/FBgn0030853/FBgn0047038/FBgn0035588/FBgn0031436/FBgn0025839/FBgn0029868/FBgn0017567/FBgn0039909/FBgn0033961/FBgn0030605/FBgn0031505	ND-75/CG7322/ND-51/ND-PDSW/ND-20/ND-18/ND-ASHI/ND-30/ND-42/ND-24/ND-13B/CG10672/ND-B17.2/ND-B14.5A/ND-B16.6/ND-23/ND-49/ND-B15/ND-B18/ND-B14.5B	20
MF	GO:0016829	lyase activity	51|1689	145|10349	2.1085e-08	8.96815e-07	FBgn0003082/FBgn0000100/FBgn0013307/FBgn0032394/FBgn0039486/FBgn0283427/FBgn0026576/FBgn0024957/FBgn0037646/FBgn0036787/FBgn0040507/FBgn0039094/FBgn0032076/FBgn0031148/FBgn0038924/FBgn0002622/FBgn0013308/FBgn0038467/FBgn0032162/FBgn0039802/FBgn0283450/FBgn0037955/FBgn0030731/FBgn0024958/FBgn0010591/FBgn0032161/FBgn0286222/FBgn0033879/FBgn0036271/FBgn0035082/FBgn0030056/FBgn0032524/FBgn0051183/FBg…	phr/RpLP0/Odc1/Hacd1/CAH9/FASN1/Pisd/Irp-1B/CAHbeta/CG4306/ACXD/CG10184/Argl/Cbs/CG6028/RpS3/Odc2/AdSL/CG4592/dj-1beta/Glo1/Kyat/Mfe2/Irp-1A/Sply/CG4594/Fum1/Echs1/Pbgs/CG2811/CAH3/Hacd2/CG31183/Cchl/CG11134/Hmu/CG8778/Eip55E/CG2794/ACXC/Uros1/Cyp4g1/Paics/CG33958/CG42514/RNaseX25/Tdc1/Dera/Hmgcl/SamDC/r-l	51
MF	GO:0008137	NADH dehydrogenase (ubiquinone) activity	18|1689	29|10349	3.48695e-08	1.30863e-06	FBgn0017566/FBgn0031771/FBgn0021967/FBgn0030718/FBgn0031021/FBgn0029888/FBgn0266582/FBgn0019957/FBgn0030853/FBgn0047038/FBgn0031436/FBgn0025839/FBgn0029868/FBgn0017567/FBgn0039909/FBgn0033961/FBgn0030605/FBgn0031505	ND-75/ND-51/ND-PDSW/ND-20/ND-18/ND-ASHI/ND-30/ND-42/ND-24/ND-13B/ND-B17.2/ND-B14.5A/ND-B16.6/ND-23/ND-49/ND-B15/ND-B18/ND-B14.5B	18
MF	GO:0050136	NADH dehydrogenase (quinone) activity	18|1689	29|10349	3.48695e-08	1.30863e-06	FBgn0017566/FBgn0031771/FBgn0021967/FBgn0030718/FBgn0031021/FBgn0029888/FBgn0266582/FBgn0019957/FBgn0030853/FBgn0047038/FBgn0031436/FBgn0025839/FBgn0029868/FBgn0017567/FBgn0039909/FBgn0033961/FBgn0030605/FBgn0031505	ND-75/ND-51/ND-PDSW/ND-20/ND-18/ND-ASHI/ND-30/ND-42/ND-24/ND-13B/ND-B17.2/ND-B14.5A/ND-B16.6/ND-23/ND-49/ND-B15/ND-B18/ND-B14.5B	18
MF	GO:0016627	oxidoreductase activity, acting on the CH-CH group of donors	21|1689	40|10349	1.4553e-07	5.15825e-06	FBgn0283427/FBgn0034629/FBgn0031824/FBgn0014028/FBgn0040349/FBgn0037999/FBgn0038742/FBgn0086450/FBgn0086712/FBgn0037873/FBgn0037749/FBgn0036824/FBgn0261439/FBgn0039112/FBgn0027572/FBgn0000447/FBgn0031813/FBgn0035911/FBgn0035471/FBgn0035811/FBgn0032014	FASN1/Acox57D-d/CG9547/SdhB/CG3699/CG4860/Arc42/su(r)/Egm/SdhC/CG9471/CG3902/SdhA/SdhD/CG5009/Dhod/CG9527/CG6638/Sc2/Mcad/CG7840	21
MF	GO:0050660	flavin adenine dinucleotide binding	29|1689	67|10349	1.57488e-07	5.28828e-06	FBgn0030594/FBgn0033543/FBgn0035515/FBgn0034629/FBgn0010516/FBgn0031860/FBgn0031824/FBgn0025680/FBgn0030589/FBgn0036211/FBgn0031713/FBgn0037999/FBgn0023507/FBgn0038742/FBgn0020653/FBgn0086712/FBgn0038349/FBgn0025628/FBgn0036824/FBgn0036762/FBgn0261439/FBgn0027572/FBgn0034943/FBgn0037896/FBgn0030587/FBgn0031813/FBgn0003308/FBgn0035911/FBgn0035811	fiz/CG12338/CG14997/Acox57D-d/wal/CG11236/CG9547/cry/CG9519/CG5946/Coq6/CG4860/D2hgdh/Arc42/Trxr-1/Egm/AOX3/CG4199/CG3902/CG7430/SdhA/CG5009/Fmo-1/ninaG/CG9522/CG9527/ry/CG6638/Mcad	29
MF	GO:0008135	translation factor activity, RNA binding	31|1689	77|10349	4.26457e-07	1.3604e-05	FBgn0029176/FBgn0284245/FBgn0040227/FBgn0028737/FBgn0029629/FBgn0033902/FBgn0263740/FBgn0034654/FBgn0037270/FBgn0034258/FBgn0261609/FBgn0025582/FBgn0015834/FBgn0033184/FBgn0037135/FBgn0022023/FBgn0000557/FBgn0034237/FBgn0032198/FBgn0023512/FBgn0001942/FBgn0037249/FBgn0036258/FBgn0031637/FBgn0285952/FBgn0030433/FBgn0000559/FBgn0004926/FBgn0030802/FBgn0035423/FBgn0039622	eEF1gamma/eEF1alpha1/eIF3d1/eEF1beta/eIF3g1/eIF3m/eIF2gamma/eIF3k/eIF3f1/eIF3c/eIF2alpha/eIF3e/eIF3i/mEFTu2/CG7414/eIF3h/eEF1alpha2/eIF3b/eEF1delta/eIF2Bepsilon/eIF4A/eIF3a/eIF3l/mxt/eEF5/mRpL49/eEF2/eIF2beta/DENR/eIF1/eIF4E6	31
MF	GO:0003743	translation initiation factor activity	23|1689	52|10349	1.90103e-06	5.7755e-05	FBgn0040227/FBgn0029629/FBgn0033902/FBgn0263740/FBgn0034654/FBgn0037270/FBgn0034258/FBgn0261609/FBgn0025582/FBgn0015834/FBgn0037135/FBgn0022023/FBgn0034237/FBgn0023512/FBgn0001942/FBgn0037249/FBgn0036258/FBgn0031637/FBgn0030433/FBgn0004926/FBgn0030802/FBgn0035423/FBgn0039622	eIF3d1/eIF3g1/eIF3m/eIF2gamma/eIF3k/eIF3f1/eIF3c/eIF2alpha/eIF3e/eIF3i/CG7414/eIF3h/eIF3b/eIF2Bepsilon/eIF4A/eIF3a/eIF3l/mxt/mRpL49/eIF2beta/DENR/eIF1/eIF4E6	23
MF	GO:0016705	oxidoreductase activity, acting on paired donors, with incorporation or reduction of molecular oxygen	51|1689	165|10349	2.05207e-06	5.95101e-05	FBgn0031693/FBgn0013772/FBgn0031925/FBgn0015037/FBgn0031694/FBgn0086687/FBgn0005670/FBgn0038194/FBgn0036910/FBgn0035344/FBgn0025454/FBgn0033980/FBgn0033978/FBgn0015039/FBgn0038037/FBgn0038236/FBgn0010383/FBgn0030367/FBgn0038795/FBgn0030304/FBgn0001208/FBgn0031713/FBgn0028940/FBgn0033775/FBgn0031688/FBgn0033981/FBgn0030339/FBgn0000473/FBgn0038681/FBgn0015038/FBgn0029502/FBgn0031689/FBgn0036806/FBg…	Cyp4ac1/Cyp6a8/Cyp4d21/Cyp4p1/Cyp4ac2/Desat1/Cyp4d1/Cyp6d5/Cyp305a1/Cyp4d20/Cyp6g1/Cyp6a20/Cyp6a23/Cyp9b2/Cyp9f2/Cyp313a1/Cyp18a1/Cyp311a1/CG4335/Cyp4g15/Hn/Coq6/Cyp28a5/Cyp9h1/Cyp28d2/Cyp6a21/Cyp28c1/Cyp6a2/Cyp12a4/Cyp9b1/Coq7/Cyp28d1/Cyp12c1/Cyp6t3/Cyp312a1/Cyp12e1/Cyp4e2/Fmo-1/Cyp6t1/Cyp4g1/Cyp4e1/phm/CG9747/Cyp6a13/CG5321/HSPBAP1/PSR/Cyp6g2/Cyp12b2/Cyp6a22/CG11828	51
MF	GO:0046933	proton-transporting ATP synthase activity, rotational mechanism	14|1689	25|10349	6.72019e-06	0.000186412	FBgn0019644/FBgn0020235/FBgn0263598/FBgn0010217/FBgn0051030/FBgn0011211/FBgn0028342/FBgn0016119/FBgn0016691/FBgn0039830/FBgn0035032/FBgn0016120/FBgn0014391/FBgn0010612	ATPsynB/ATPsyngamma/Vha68-2/ATPsynbeta/CG31030/blw/ATPsyndelta/ATPsynCF6/ATPsynO/ATPsynC/ATPsynF/ATPsynD/sun/ATPsynG	14
MF	GO:0016874	ligase activity	42|1689	133|10349	8.86962e-06	0.000235784	FBgn0000052/FBgn0012034/FBgn0270926/FBgn0027084/FBgn0086443/FBgn0026565/FBgn0027348/FBgn0033246/FBgn0085453/FBgn0027580/FBgn0042083/FBgn0020385/FBgn0263120/FBgn0030882/FBgn0038732/FBgn0031589/FBgn0052495/FBgn0039877/FBgn0004888/FBgn0031703/FBgn0037643/FBgn0030007/FBgn0027094/FBgn0260779/FBgn0046114/FBgn0039156/FBgn0027080/FBgn0027493/FBgn0027780/FBgn0027087/FBgn0030512/FBgn0030305/FBgn0275436/FBg…	Pfas/AcCoAS/AsnS/LysRS/AsnRS/Ass/bgm/ACC/Mthfs/PCB/Mccc2/pug/Acsl/Gss1/CG11391/Naprt/Gss2/Mccc1/Scsalpha1/CG12512/ScsbetaA/alpha-PheRS/AlaRS/GatA/Gclm/CG6178/TyrRS/AdSS/Aasdh/HisRS/Nadsyn/Uba5/PheRS-m/LeuRS/Uba3/Paics/TTLL12/Herc4/GlnRS/CysRS/Uba4/Gs1	42
MF	GO:0016903	oxidoreductase activity, acting on the aldehyde or oxo group of donors	19|1689	42|10349	9.95088e-06	0.000253946	FBgn0037146/FBgn0039827/FBgn0010548/FBgn0032945/FBgn0036857/FBgn0033464/FBgn0012036/FBgn0001091/FBgn0039635/FBgn0037709/FBgn0039349/FBgn0028325/FBgn0051075/FBgn0023537/FBgn0038349/FBgn0010352/FBgn0043792/FBgn0039993/FBgn0011768	CG7470/CG1544/Aldh-III/CG8665/Aldh7A1/CG1441/Aldh/Gapdh1/Pdhb/CG8199/Ssadh/Pdha/CG31075/CG17896/AOX3/Nc73EF/CG30427/CG17691/Fdh	19
MF	GO:0015078	proton transmembrane transporter activity	35|1689	106|10349	1.67365e-05	0.000410689	FBgn0029932/FBgn0263390/FBgn0050035/FBgn0265575/FBgn0019644/FBgn0031865/FBgn0028491/FBgn0020235/FBgn0263598/FBgn0037387/FBgn0028670/FBgn0010217/FBgn0032833/FBgn0033644/FBgn0051030/FBgn0011211/FBgn0028342/FBgn0016119/FBgn0031066/FBgn0040529/FBgn0019624/FBgn0016691/FBgn0039830/FBgn0032222/FBgn0035032/FBgn0034877/FBgn0016120/FBgn0031830/FBgn0014391/FBgn0010612/FBgn0263911/FBgn0034247/FBgn0034045/FBg…	CG4607/Nha2/Tret1-1/yin/ATPsynB/Nha1/CG2930/ATPsyngamma/Vha68-2/CG1213/Vha100-2/ATPsynbeta/COX4/Tret1-2/CG31030/blw/ATPsyndelta/ATPsynCF6/COX6B/COX7A/COX5A/ATPsynO/ATPsynC/CG5037/ATPsynF/levy/ATPsynD/COX5B/sun/ATPsynG/COX8/CG6484/CG8249/COX7C/Vha36-1	35
MF	GO:0016836	hydro-lyase activity	20|1689	47|10349	1.79573e-05	0.000424324	FBgn0032394/FBgn0039486/FBgn0283427/FBgn0024957/FBgn0037646/FBgn0031148/FBgn0038924/FBgn0032162/FBgn0039802/FBgn0030731/FBgn0024958/FBgn0032161/FBgn0286222/FBgn0033879/FBgn0036271/FBgn0030056/FBgn0032524/FBgn0030518/FBgn0033761/FBgn0030066	Hacd1/CAH9/FASN1/Irp-1B/CAHbeta/Cbs/CG6028/CG4592/dj-1beta/Mfe2/Irp-1A/CG4594/Fum1/Echs1/Pbgs/CAH3/Hacd2/CG11134/CG8778/Uros1	20
MF	GO:0019843	rRNA binding	19|1689	44|10349	2.25684e-05	0.000514237	FBgn0000100/FBgn0026372/FBgn0002590/FBgn0015756/FBgn0010265/FBgn0011284/FBgn0030616/FBgn0034968/FBgn0261602/FBgn0033699/FBgn0010411/FBgn0004404/FBgn0013325/FBgn0010408/FBgn0064225/FBgn0004403/FBgn0010078/FBgn0035534/FBgn0023519	RpLP0/RpL23A/RpS5a/RpL9/RpS13/RpS4/RpL37a/RpL12/RpL8/RpS11/RpS18/RpS14b/RpL11/RpS9/RpL5/RpS14a/RpL23/mRpS6/mRpL16	19
MF	GO:0016229	steroid dehydrogenase activity	12|1689	21|10349	2.37399e-05	0.000522278	FBgn0030073/FBgn0029648/FBgn0031775/FBgn0038878/FBgn0051548/FBgn0040349/FBgn0263830/FBgn0030731/FBgn0036698/FBgn0021765/FBgn0051549/FBgn0032014	CG10962/CG3603/CG9150/CG3301/CG31548/CG3699/CG40486/Mfe2/CG7724/scu/CG31549/CG7840	12
MF	GO:0043021	ribonucleoprotein complex binding	23|1689	60|10349	3.33558e-05	0.000709366	FBgn0003517/FBgn0020618/FBgn0002593/FBgn0030151/FBgn0032138/FBgn0034654/FBgn0015521/FBgn0261609/FBgn0086706/FBgn0037135/FBgn0086357/FBgn0032515/FBgn0010391/FBgn0029885/FBgn0285952/FBgn0027525/FBgn0017429/FBgn0000559/FBgn0023542/FBgn0035423/FBgn0029514/FBgn0016983/FBgn0036487	sta/Rack1/RpLP1/CG1354/CG4364/eIF3k/RpS21/eIF2alpha/pix/CG7414/Sec61alpha/loqs/Gtp-bp/CG3224/eEF5/LTV1/CG5989/eEF2/Nmd3/eIF1/312/smid/Prp31	23
MF	GO:0033764	steroid dehydrogenase activity, acting on the CH-OH group of donors, NAD or NADP as acceptor	11|1689	19|10349	4.46103e-05	0.000918109	FBgn0030073/FBgn0029648/FBgn0031775/FBgn0038878/FBgn0051548/FBgn0040349/FBgn0263830/FBgn0030731/FBgn0036698/FBgn0021765/FBgn0051549	CG10962/CG3603/CG9150/CG3301/CG31548/CG3699/CG40486/Mfe2/CG7724/scu/CG31549	11
MF	GO:0016835	carbon-oxygen lyase activity	22|1689	58|10349	5.94132e-05	0.00118054	FBgn0000100/FBgn0032394/FBgn0039486/FBgn0283427/FBgn0024957/FBgn0037646/FBgn0031148/FBgn0038924/FBgn0002622/FBgn0032162/FBgn0039802/FBgn0030731/FBgn0024958/FBgn0032161/FBgn0286222/FBgn0033879/FBgn0036271/FBgn0030056/FBgn0032524/FBgn0030518/FBgn0033761/FBgn0030066	RpLP0/Hacd1/CAH9/FASN1/Irp-1B/CAHbeta/Cbs/CG6028/RpS3/CG4592/dj-1beta/Mfe2/Irp-1A/CG4594/Fum1/Echs1/Pbgs/CAH3/Hacd2/CG11134/CG8778/Uros1	22
MF	GO:0004364	glutathione transferase activity	18|1689	43|10349	6.10623e-05	0.00118054	FBgn0038020/FBgn0035904/FBgn0029176/FBgn0035906/FBgn0027590/FBgn0063497/FBgn0042206/FBgn0063492/FBgn0063494/FBgn0063491/FBgn0010039/FBgn0037697/FBgn0035587/FBgn0034354/FBgn0063498/FBgn0010044/FBgn0034335/FBgn0050005	GstD9/GstO3/eEF1gamma/GstO2/GstE12/GstE3/GstD10/GstE8/GstE6/GstE9/GstD3/GstZ2/Gdap1/GstE11/GstE2/GstD8/GstE1/GstT2	18
MF	GO:0016646	oxidoreductase activity, acting on the CH-NH group of donors, NAD or NADP as acceptor	9|1689	14|10349	7.34934e-05	0.00134825	FBgn0010222/FBgn0033820/FBgn0032945/FBgn0020385/FBgn0015781/FBgn0030799/FBgn0037749/FBgn0035964/FBgn0004087	Nmdmc/CG4716/CG8665/pug/P5cr/CG4872/CG9471/Dhpr/Dhfr	9
MF	GO:0030170	pyridoxal phosphate binding	15|1689	33|10349	8.02995e-05	0.00134825	FBgn0037801/FBgn0031148/FBgn0029823/FBgn0001124/FBgn0036927/FBgn0022774/FBgn0001125/FBgn0036208/FBgn0037955/FBgn0033451/FBgn0004507/FBgn0010591/FBgn0020764/FBgn0000566/FBgn0259977	CG3999/Cbs/Shmt/Got1/Gabat/Oat/Got2/CG10361/Kyat/Marc/GlyP/Sply/Alas/Eip55E/Tdc1	15
MF	GO:0070279	vitamin B6 binding	15|1689	33|10349	8.02995e-05	0.00134825	FBgn0037801/FBgn0031148/FBgn0029823/FBgn0001124/FBgn0036927/FBgn0022774/FBgn0001125/FBgn0036208/FBgn0037955/FBgn0033451/FBgn0004507/FBgn0010591/FBgn0020764/FBgn0000566/FBgn0259977	CG3999/Cbs/Shmt/Got1/Gabat/Oat/Got2/CG10361/Kyat/Marc/GlyP/Sply/Alas/Eip55E/Tdc1	15
MF	GO:0051536	iron-sulfur cluster binding	22|1689	59|10349	8.03033e-05	0.00134825	FBgn0017566/FBgn0041194/FBgn0024957/FBgn0031771/FBgn0014028/FBgn0029798/FBgn0030718/FBgn0021906/FBgn0030853/FBgn0024958/FBgn0086450/FBgn0038349/FBgn0017567/FBgn0025628/FBgn0030584/FBgn0037011/FBgn0030092/FBgn0003308/FBgn0035529/FBgn0052857/FBgn0062442/FBgn0032509	ND-75/Prat2/Irp-1B/ND-51/SdhB/CG4078/ND-20/RFeSP/ND-24/Irp-1A/su(r)/AOX3/ND-23/CG4199/CG14407/CG4858/fh/ry/Fdx2/CG32857/Cisd2/CG6523	22
MF	GO:0051540	metal cluster binding	22|1689	59|10349	8.03033e-05	0.00134825	FBgn0017566/FBgn0041194/FBgn0024957/FBgn0031771/FBgn0014028/FBgn0029798/FBgn0030718/FBgn0021906/FBgn0030853/FBgn0024958/FBgn0086450/FBgn0038349/FBgn0017567/FBgn0025628/FBgn0030584/FBgn0037011/FBgn0030092/FBgn0003308/FBgn0035529/FBgn0052857/FBgn0062442/FBgn0032509	ND-75/Prat2/Irp-1B/ND-51/SdhB/CG4078/ND-20/RFeSP/ND-24/Irp-1A/su(r)/AOX3/ND-23/CG4199/CG14407/CG4858/fh/ry/Fdx2/CG32857/Cisd2/CG6523	22
MF	GO:0019842	vitamin binding	25|1689	72|10349	0.000104923	0.00171643	FBgn0283427/FBgn0087002/FBgn0037801/FBgn0039827/FBgn0031148/FBgn0027580/FBgn0029823/FBgn0001124/FBgn0036927/FBgn0022774/FBgn0037607/FBgn0001125/FBgn0038966/FBgn0036208/FBgn0037955/FBgn0033451/FBgn0004507/FBgn0010591/FBgn0020764/FBgn0035636/FBgn0010352/FBgn0000566/FBgn0259977/FBgn0011361/FBgn0039616	FASN1/apolpp/CG3999/CG1544/Cbs/PCB/Shmt/Got1/Gabat/Oat/CG8036/Got2/pinta/CG10361/Kyat/Marc/GlyP/Sply/Alas/Cralbp/Nc73EF/Eip55E/Tdc1/ND-ACP/CG11828	25
MF	GO:0016667	oxidoreductase activity, acting on a sulfur group of donors	18|1689	46|10349	0.000173094	0.00276085	FBgn0035904/FBgn0035515/FBgn0039099/FBgn0035906/FBgn0286818/FBgn0030966/FBgn0024986/FBgn0036745/FBgn0040396/FBgn0035334/FBgn0020653/FBgn0038919/FBgn0036762/FBgn0030584/FBgn0036820/FBgn0040070/FBgn0000565/FBgn0032509	GstO3/CG14997/GILT2/GstO2/Pdi/shop/CG3719/CG7484/CG3939/CG8993/Trxr-1/Qsox2/CG7430/CG14407/Grx1/Trx-2/Eip71CD/CG6523	18
MF	GO:0016765	transferase activity, transferring alkyl or aryl (other than methyl) groups	24|1689	70|10349	0.000179194	0.00278843	FBgn0038020/FBgn0035904/FBgn0029176/FBgn0035906/FBgn0031148/FBgn0027590/FBgn0063497/FBgn0029980/FBgn0042206/FBgn0063492/FBgn0063494/FBgn0063491/FBgn0010786/FBgn0010039/FBgn0037697/FBgn0028970/FBgn0032222/FBgn0035587/FBgn0034354/FBgn0000566/FBgn0063498/FBgn0010044/FBgn0034335/FBgn0050005	GstD9/GstO3/eEF1gamma/GstO2/Cbs/GstE12/GstE3/CG10778/GstD10/GstE8/GstE6/GstE9/l(3)02640/GstD3/GstZ2/betaggt-II/CG5037/Gdap1/GstE11/Eip55E/GstE2/GstD8/GstE1/GstT2	24
MF	GO:0071949	FAD binding	12|1689	25|10349	0.00022126	0.00336105	FBgn0033543/FBgn0035515/FBgn0034629/FBgn0031860/FBgn0025680/FBgn0036211/FBgn0031713/FBgn0023507/FBgn0038349/FBgn0027572/FBgn0031813/FBgn0003308	CG12338/CG14997/Acox57D-d/CG11236/cry/CG5946/Coq6/D2hgdh/AOX3/CG5009/CG9527/ry	12
MF	GO:0052689	carboxylic ester hydrolase activity	37|1689	128|10349	0.000233601	0.00346599	FBgn0000592/FBgn0030607/FBgn0004045/FBgn0033382/FBgn0005391/FBgn0032029/FBgn0038398/FBgn0015575/FBgn0037548/FBgn0004047/FBgn0261393/FBgn0033170/FBgn0029942/FBgn0020545/FBgn0030362/FBgn0038771/FBgn0014906/FBgn0030007/FBgn0036449/FBgn0027094/FBgn0032266/FBgn0031735/FBgn0001114/FBgn0015737/FBgn0000326/FBgn0030239/FBgn0038257/FBgn0015568/FBgn0051146/FBgn0284253/FBgn0015576/FBgn0036545/FBgn0023496/FBg…	Est-6/dob/Yp1/Hydr1/Yp2/CG17292/sxe2/alpha-Est7/CG7900/Yp3/alpha-Est5/sPLA2/CG2059/kraken/regucalcin/CG4390/Hydr2/alpha-PheRS/bmm/AlaRS/CG18302/CG11029/Glt/Hmu/clt/CG17333/smp-30/alpha-Est1/Nlg1/LeuRS/alpha-Est8/GXIVsPLA2/Lip1/CG15111/GIIIspla2/CG6567/CG5191	37
MF	GO:0016879	ligase activity, forming carbon-nitrogen bonds	16|1689	40|10349	0.000292682	0.00424388	FBgn0000052/FBgn0270926/FBgn0026565/FBgn0033246/FBgn0085453/FBgn0020385/FBgn0030882/FBgn0031589/FBgn0052495/FBgn0260779/FBgn0046114/FBgn0027493/FBgn0030512/FBgn0020513/FBgn0033225/FBgn0001142	Pfas/AsnS/Ass/ACC/Mthfs/pug/Gss1/Naprt/Gss2/GatA/Gclm/AdSS/Nadsyn/Paics/TTLL12/Gs1	16
MF	GO:0051082	unfolded protein binding	28|1689	92|10349	0.000524464	0.00743574	FBgn0001226/FBgn0001230/FBgn0001225/FBgn0013278/FBgn0013279/FBgn0051354/FBgn0011296/FBgn0035982/FBgn0086904/FBgn0001233/FBgn0001224/FBgn0035817/FBgn0001216/FBgn0266599/FBgn0004432/FBgn0015622/FBgn0005585/FBgn0039689/FBgn0284436/FBgn0037340/FBgn0032444/FBgn0031256/FBgn0036334/FBgn0037632/FBgn0036918/FBgn0034753/FBgn0003676/FBgn0038745	Hsp27/Hsp68/Hsp26/Hsp70Bb/Hsp70Bc/Hsp70Bbb/l(2)efl/CG4461/Nacalpha/Hsp83/Hsp23/CG7409/Hsc70-1/Hsc70-4/Cyp1/Cnx99A/Calr/CIA30/CCT8/CG14671/CCT4/shv/CG11267/CCT7/Pfdn6/CG2852/CCT1/CG4538	28
MF	GO:0004303	estradiol 17-beta-dehydrogenase activity	9|1689	17|10349	0.000558405	0.00758005	FBgn0030073/FBgn0029648/FBgn0031775/FBgn0038878/FBgn0051548/FBgn0040349/FBgn0263830/FBgn0021765/FBgn0051549	CG10962/CG3603/CG9150/CG3301/CG31548/CG3699/CG40486/scu/CG31549	9
MF	GO:0016769	transferase activity, transferring nitrogenous groups	9|1689	17|10349	0.000558405	0.00758005	FBgn0001124/FBgn0032287/FBgn0036927/FBgn0022774/FBgn0001091/FBgn0001125/FBgn0037955/FBgn0030482/FBgn0014031	Got1/CG6415/Gabat/Oat/Gapdh1/Got2/Kyat/CG1673/Spat	9
MF	GO:0043022	ribosome binding	12|1689	28|10349	0.000802238	0.0106631	FBgn0003517/FBgn0020618/FBgn0030151/FBgn0034654/FBgn0015521/FBgn0261609/FBgn0037135/FBgn0086357/FBgn0285952/FBgn0027525/FBgn0017429/FBgn0000559	sta/Rack1/CG1354/eIF3k/RpS21/eIF2alpha/CG7414/Sec61alpha/eEF5/LTV1/CG5989/eEF2	12
MF	GO:0016830	carbon-carbon lyase activity	13|1689	32|10349	0.000902066	0.0117453	FBgn0003082/FBgn0013307/FBgn0026576/FBgn0039094/FBgn0013308/FBgn0010591/FBgn0010019/FBgn0020513/FBgn0259977/FBgn0033735/FBgn0031877/FBgn0019932/FBgn0003257	phr/Odc1/Pisd/CG10184/Odc2/Sply/Cyp4g1/Paics/Tdc1/Dera/Hmgcl/SamDC/r-l	13
MF	GO:0051537	2 iron, 2 sulfur cluster binding	11|1689	25|10349	0.00101497	0.012951	FBgn0017566/FBgn0014028/FBgn0021906/FBgn0030853/FBgn0038349/FBgn0025628/FBgn0030584/FBgn0030092/FBgn0003308/FBgn0035529/FBgn0062442	ND-75/SdhB/RFeSP/ND-24/AOX3/CG4199/CG14407/fh/ry/Fdx2/Cisd2	11
MF	GO:0008483	transaminase activity	8|1689	15|10349	0.00107942	0.0132436	FBgn0001124/FBgn0032287/FBgn0036927/FBgn0022774/FBgn0001125/FBgn0037955/FBgn0030482/FBgn0014031	Got1/CG6415/Gabat/Oat/Got2/Kyat/CG1673/Spat	8
MF	GO:0050661	NADP binding	8|1689	15|10349	0.00107942	0.0132436	FBgn0001091/FBgn0004654/FBgn0086450/FBgn0034390/FBgn0004057/FBgn0035964/FBgn0034943/FBgn0004087	Gapdh1/Pgd/su(r)/CG15093/Zw/Dhpr/Fmo-1/Dhfr	8
MF	GO:0016790	thiolester hydrolase activity	11|1689	26|10349	0.00150242	0.0180857	FBgn0283427/FBgn0039856/FBgn0039737/FBgn0037024/FBgn0038771/FBgn0004888/FBgn0039855/FBgn0035356/FBgn0038326/FBgn0034419/FBgn0037842	FASN1/CG1774/CG7920/tzn/CG4390/Scsalpha1/CG1638/CG16986/CG5044/CG15111/CG6567	11
MF	GO:0000295	adenine nucleotide transmembrane transporter activity	9|1689	19|10349	0.00155494	0.0183713	FBgn0028646/FBgn0052103/FBgn0032219/FBgn0036199/FBgn0035078/FBgn0038524/FBgn0039357/FBgn0052250/FBgn0003360	aralar1/SCaMC/CG4995/Bmcp/Tpc2/sll/CG4743/PMP34/sesB	9
MF	GO:1901681	sulfur compound binding	17|1689	50|10349	0.00168871	0.019589	FBgn0039827/FBgn0035906/FBgn0031824/FBgn0027580/FBgn0010387/FBgn0262169/FBgn0037607/FBgn0038074/FBgn0030882/FBgn0023537/FBgn0052495/FBgn0030612/FBgn0031478/FBgn0031992/FBgn0010352/FBgn0265048/FBgn0038313	CG1544/GstO2/CG9547/PCB/Acbp2/magu/CG8036/Gnmt/Gss1/CG17896/Gss2/CG5599/CG8814/Acbp1/Nc73EF/cv-d/CG4338	17
MF	GO:0015037	peptide disulfide oxidoreductase activity	7|1689	13|10349	0.00209875	0.0239108	FBgn0035904/FBgn0035906/FBgn0286818/FBgn0020653/FBgn0030584/FBgn0036820/FBgn0032509	GstO3/GstO2/Pdi/Trxr-1/CG14407/Grx1/CG6523	7
MF	GO:0016628	oxidoreductase activity, acting on the CH-CH group of donors, NAD or NADP as acceptor	6|1689	10|10349	0.00216696	0.0242548	FBgn0283427/FBgn0040349/FBgn0086450/FBgn0037749/FBgn0035471/FBgn0032014	FASN1/CG3699/su(r)/CG9471/Sc2/CG7840	6
MF	GO:0044769	ATPase activity, coupled to transmembrane movement of ions, rotational mechanism	16|1689	47|10349	0.00225437	0.0247981	FBgn0019644/FBgn0020235/FBgn0263598/FBgn0028670/FBgn0010217/FBgn0051030/FBgn0011211/FBgn0028342/FBgn0016119/FBgn0016691/FBgn0039830/FBgn0035032/FBgn0016120/FBgn0014391/FBgn0010612/FBgn0022097	ATPsynB/ATPsyngamma/Vha68-2/Vha100-2/ATPsynbeta/CG31030/blw/ATPsyndelta/ATPsynCF6/ATPsynO/ATPsynC/ATPsynF/ATPsynD/sun/ATPsynG/Vha36-1	16
MF	GO:0016620	oxidoreductase activity, acting on the aldehyde or oxo group of donors, NAD or NADP as acceptor	12|1689	31|10349	0.00231151	0.0249956	FBgn0037146/FBgn0010548/FBgn0032945/FBgn0036857/FBgn0033464/FBgn0012036/FBgn0001091/FBgn0039349/FBgn0051075/FBgn0023537/FBgn0043792/FBgn0011768	CG7470/Aldh-III/CG8665/Aldh7A1/CG1441/Aldh/Gapdh1/Ssadh/CG31075/CG17896/CG30427/Fdh	12
MF	GO:0005346	purine ribonucleotide transmembrane transporter activity	9|1689	20|10349	0.00242142	0.0253257	FBgn0028646/FBgn0052103/FBgn0032219/FBgn0036199/FBgn0035078/FBgn0038524/FBgn0039357/FBgn0052250/FBgn0003360	aralar1/SCaMC/CG4995/Bmcp/Tpc2/sll/CG4743/PMP34/sesB	9
MF	GO:0015216	purine nucleotide transmembrane transporter activity	9|1689	20|10349	0.00242142	0.0253257	FBgn0028646/FBgn0052103/FBgn0032219/FBgn0036199/FBgn0035078/FBgn0038524/FBgn0039357/FBgn0052250/FBgn0003360	aralar1/SCaMC/CG4995/Bmcp/Tpc2/sll/CG4743/PMP34/sesB	9
MF	GO:0016798	hydrolase activity, acting on glycosyl bonds	31|1689	115|10349	0.00249672	0.0256921	FBgn0020415/FBgn0013763/FBgn0041629/FBgn0030511/FBgn0039226/FBgn0053080/FBgn0035734/FBgn0002622/FBgn0051414/FBgn0040321/FBgn0029765/FBgn0050359/FBgn0014417/FBgn0020414/FBgn0034618/FBgn0025827/FBgn0026415/FBgn0034417/FBgn0002570/FBgn0032343/FBgn0034538/FBgn0040322/FBgn0270927/FBgn0030510/FBgn0053138/FBgn0031265/FBgn0041630/FBgn0034117/FBgn0002569/FBgn0032382/FBgn0030289	Idgf2/Idgf6/Hexo2/CG11158/Ude/CG33080/CG14823/RpS3/Gba1b/GNBP3/CG16756/Mal-A5/CG13397/Idgf3/CG9485/CG6421/Idgf4/CG15117/Mal-A1/CG6201/CG16799/GNBP2/betaGlu/CG12177/AGBE/CG2794/Hexo1/CG7997/Mal-A2/Mal-B2/GCS1	31
MF	GO:0016645	oxidoreductase activity, acting on the CH-NH group of donors	10|1689	24|10349	0.00281333	0.0284906	FBgn0010222/FBgn0033820/FBgn0034276/FBgn0032945/FBgn0020385/FBgn0015781/FBgn0030799/FBgn0037749/FBgn0035964/FBgn0004087	Nmdmc/CG4716/Sardh/CG8665/pug/P5cr/CG4872/CG9471/Dhpr/Dhfr	10
MF	GO:0005347	ATP transmembrane transporter activity	8|1689	17|10349	0.0030013	0.0294589	FBgn0028646/FBgn0052103/FBgn0032219/FBgn0036199/FBgn0035078/FBgn0039357/FBgn0052250/FBgn0003360	aralar1/SCaMC/CG4995/Bmcp/Tpc2/CG4743/PMP34/sesB	8
MF	GO:0008106	alcohol dehydrogenase (NADP+) activity	8|1689	17|10349	0.0030013	0.0294589	FBgn0033204/FBgn0027552/FBgn0036290/FBgn0034500/FBgn0033101/FBgn0050495/FBgn0286852/FBgn0037537	CG2065/CG10863/CG10638/CG11200/CG9436/CG30495/naz/CG2767	8
MF	GO:0015036	disulfide oxidoreductase activity	13|1689	36|10349	0.00317134	0.0306563	FBgn0035904/FBgn0039099/FBgn0035906/FBgn0286818/FBgn0024986/FBgn0036745/FBgn0040396/FBgn0035334/FBgn0020653/FBgn0030584/FBgn0036820/FBgn0040070/FBgn0032509	GstO3/GILT2/GstO2/Pdi/CG3719/CG7484/CG3939/CG8993/Trxr-1/CG14407/Grx1/Trx-2/CG6523	13
MF	GO:0016854	racemase and epimerase activity	7|1689	14|10349	0.00360999	0.0339626	FBgn0011770/FBgn0035147/FBgn0028540/FBgn0032881/FBgn0030525/FBgn0050499/FBgn0043783	Gip/Gale/CG9008/Amacr/CG10996/Rpe/CG32444	7
MF	GO:0015215	nucleotide transmembrane transporter activity	9|1689	21|10349	0.00363068	0.0339626	FBgn0028646/FBgn0052103/FBgn0032219/FBgn0036199/FBgn0035078/FBgn0038524/FBgn0039357/FBgn0052250/FBgn0003360	aralar1/SCaMC/CG4995/Bmcp/Tpc2/sll/CG4743/PMP34/sesB	9
MF	GO:0004553	hydrolase activity, hydrolyzing O-glycosyl compounds	26|1689	94|10349	0.00367307	0.0339626	FBgn0020415/FBgn0013763/FBgn0041629/FBgn0053080/FBgn0035734/FBgn0051414/FBgn0040321/FBgn0029765/FBgn0050359/FBgn0014417/FBgn0020414/FBgn0034618/FBgn0025827/FBgn0026415/FBgn0034417/FBgn0002570/FBgn0032343/FBgn0034538/FBgn0040322/FBgn0270927/FBgn0053138/FBgn0041630/FBgn0034117/FBgn0002569/FBgn0032382/FBgn0030289	Idgf2/Idgf6/Hexo2/CG33080/CG14823/Gba1b/GNBP3/CG16756/Mal-A5/CG13397/Idgf3/CG9485/CG6421/Idgf4/CG15117/Mal-A1/CG6201/CG16799/GNBP2/betaGlu/AGBE/Hexo1/CG7997/Mal-A2/Mal-B2/GCS1	26
MF	GO:0016289	CoA hydrolase activity	6|1689	11|10349	0.00411157	0.0364331	FBgn0039856/FBgn0039737/FBgn0004888/FBgn0039855/FBgn0035356/FBgn0038326	CG1774/CG7920/Scsalpha1/CG1638/CG16986/CG5044	6
MF	GO:0016857	racemase and epimerase activity, acting on carbohydrates and derivatives	6|1689	11|10349	0.00411157	0.0364331	FBgn0011770/FBgn0035147/FBgn0028540/FBgn0030525/FBgn0050499/FBgn0043783	Gip/Gale/CG9008/CG10996/Rpe/CG32444	6
MF	GO:0048038	quinone binding	6|1689	11|10349	0.00411157	0.0364331	FBgn0029648/FBgn0014028/FBgn0030718/FBgn0039909/FBgn0039112/FBgn0036728	CG3603/SdhB/ND-20/ND-49/SdhD/UQCR-Q	6
MF	GO:0000287	magnesium ion binding	17|1689	54|10349	0.00423579	0.0370197	FBgn0000100/FBgn0010222/FBgn0003076/FBgn0000150/FBgn0036298/FBgn0016687/FBgn0030882/FBgn0052495/FBgn0023129/FBgn0037643/FBgn0037305/FBgn0036030/FBgn0027493/FBgn0033377/FBgn0019982/FBgn0267385/FBgn0039140	RpLP0/Nmdmc/Pgm1/awd/nst/Nurf-38/Gss1/Gss2/aay/ScsbetaA/CG12173/CG6767/AdSS/Pgm2a/Gs1l/PyK/Miro	17
MF	GO:0016810	hydrolase activity, acting on carbon-nitrogen (but not peptide) bonds	27|1689	100|10349	0.00447388	0.0385721	FBgn0034733/FBgn0010222/FBgn0038173/FBgn0031459/FBgn0037548/FBgn0026428/FBgn0035806/FBgn0035977/FBgn0020385/FBgn0023023/FBgn0032001/FBgn0024945/FBgn0037687/FBgn0037818/FBgn0038172/FBgn0033431/FBgn0015805/FBgn0260779/FBgn0031099/FBgn0036752/FBgn0030512/FBgn0261625/FBgn0051119/FBgn0030653/FBgn0023535/FBgn0031378/FBgn0038803	CG4752/Nmdmc/Adgf-C/CG2862/CG7900/HDAC6/PGRP-SD/PGRP-LF/pug/CRMP/CG8360/NitFhit/CG8132/CG6465/Adgf-D/CG1827/HDAC1/GatA/CG17065/Adgf-A/Nadsyn/GLS/HDAC11/CG7860/arg/CG15362/CG5191	27
MF	GO:0016209	antioxidant activity	16|1689	50|10349	0.00455568	0.0387536	FBgn0035904/FBgn0035906/FBgn0010213/FBgn0040308/FBgn0003462/FBgn0020653/FBgn0027657/FBgn0039386/FBgn0036820/FBgn0032061/FBgn0010044/FBgn0031479/FBgn0038519/FBgn0011828/FBgn0050005/FBgn0040309	GstO3/GstO2/Sod2/Jafrac2/Sod1/Trxr-1/glob1/CG5948/Grx1/CG9314/GstD8/Prx6005/Prx3/Pxn/GstT2/Jafrac1	16
MF	GO:0004033	aldo-keto reductase (NADP) activity	8|1689	18|10349	0.00463765	0.0389318	FBgn0033204/FBgn0027552/FBgn0036290/FBgn0034500/FBgn0033101/FBgn0050495/FBgn0286852/FBgn0037537	CG2065/CG10863/CG10638/CG11200/CG9436/CG30495/naz/CG2767	8
MF	GO:0004129	cytochrome-c oxidase activity	9|1689	22|10349	0.00526634	0.0414805	FBgn0032833/FBgn0031066/FBgn0040529/FBgn0019624/FBgn0032222/FBgn0034877/FBgn0031830/FBgn0263911/FBgn0040773	COX4/COX6B/COX7A/COX5A/CG5037/levy/COX5B/COX8/COX7C	9
MF	GO:0015002	heme-copper terminal oxidase activity	9|1689	22|10349	0.00526634	0.0414805	FBgn0032833/FBgn0031066/FBgn0040529/FBgn0019624/FBgn0032222/FBgn0034877/FBgn0031830/FBgn0263911/FBgn0040773	COX4/COX6B/COX7A/COX5A/CG5037/levy/COX5B/COX8/COX7C	9
MF	GO:0015605	organophosphate ester transmembrane transporter activity	9|1689	22|10349	0.00526634	0.0414805	FBgn0028646/FBgn0052103/FBgn0032219/FBgn0036199/FBgn0035078/FBgn0038524/FBgn0039357/FBgn0052250/FBgn0003360	aralar1/SCaMC/CG4995/Bmcp/Tpc2/sll/CG4743/PMP34/sesB	9
MF	GO:0016675	oxidoreductase activity, acting on a heme group of donors	9|1689	22|10349	0.00526634	0.0414805	FBgn0032833/FBgn0031066/FBgn0040529/FBgn0019624/FBgn0032222/FBgn0034877/FBgn0031830/FBgn0263911/FBgn0040773	COX4/COX6B/COX7A/COX5A/CG5037/levy/COX5B/COX8/COX7C	9
MF	GO:0016676	oxidoreductase activity, acting on a heme group of donors, oxygen as acceptor	9|1689	22|10349	0.00526634	0.0414805	FBgn0032833/FBgn0031066/FBgn0040529/FBgn0019624/FBgn0032222/FBgn0034877/FBgn0031830/FBgn0263911/FBgn0040773	COX4/COX6B/COX7A/COX5A/CG5037/levy/COX5B/COX8/COX7C	9
MF	GO:0004222	metalloendopeptidase activity	20|1689	69|10349	0.00578609	0.0450186	FBgn0031805/FBgn0003137/FBgn0030425/FBgn0016122/FBgn0039022/FBgn0033742/FBgn0039612/FBgn0039024/FBgn0039564/FBgn0038818/FBgn0037727/FBgn0038271/FBgn0259716/FBgn0031808/FBgn0039252/FBgn0027578/FBgn0029769/FBgn0032644/FBgn0039613/FBgn0031060	Nepl4/Ppn/Nep6/Acer/Nepl13/Nepl10/Nepl19/Nepl15/Nep7/Nep4/Nepl12/UQCR-C1/Nepl6/Nepl5/CG11771/Nepl21/frma/CG5131/Nepl20/CG14231	20
