# Supplementary material for: Yeast NDI1 reconfigures neuronal metabolism and prevents the unfolded protein response in mitochondrial complex I deficiency
Source: PLoS Genet. 2023 Jul 3;19(7):e1010793. doi: 10.1371/journal.pgen.1010793 (PMC10348588; doi:10.1371/journal.pgen.1010793)
Supplement: S5 Table — (XLSX) [file pgen.1010793.s009.xlsx]

## Sheet: Sheet1
Gene name
Atf6
CG13907
CG16779
CG2017
CG2023
CG4562
CG5854
CG9135
cnc
cnn
Cul2
DAAM
eIF5
esg
FBXO11
GlyT
heph
NaPi-III
NAT1
Nf1
Nipped-B
Not1
Oseg2
Pepck2
Pez
poe
PPP1R15
scny
scyl
Sema1a
spen
Tango11
tara
Tet
tral
Trf2
Tsp26A
Ubr1
vis
